# Supplementary material for: Isolation of antigen-specific, disulphide-rich knob domain peptides from bovine antibodies
Source: PLoS Biol. 2020 Sep 4;18(9):e3000821. doi: 10.1371/journal.pbio.3000821 (PMC7498065; doi:10.1371/journal.pbio.3000821)
Supplement: S1 Data — (XLSX) [file pbio.3000821.s019.xlsx]

## Sheet: Data for Fig 5
raw values to plot Biacore sensorgrams are in the blue headed tables. The red headed tables display the curves generated from a 1:1 binding model in Biacore evaluation software
	Sensorgram					Sensorgram			Sensorgram				Curve Fit from a 1:1 binding model					Curve Fit from a 1:1 binding model
Time (seconds)	PGT121 K8	PGT121 K57	PGT121 K92	PGT121 K136		Time (sec)	PGT121 K60		Time (seconds)	PGT121 - K149		Time (seconds)	PGT121 K8	PGT121 K57	PGT121 K92	PGT121 K136		Time (seconds)	PGT121 K149		Note: PGT-121 K60 was a non-binder and so was not fitted to a binding model
-39.3	0.567792	0.868485	0.12359	-0.17671		-39.3	-0.378225		-39	-0.8751		-39.3	0	0	0	0		-39	0
-39.2	-0.42817	-0.89137	-0.95409	-0.36759		-39.2	-0.6308		-38.9	-1.1167		-39.25	0	0	0	0		-38.95	0
-39.1	-0.6957	-1.28469	-0.77769	-0.44609		-39.1	-1.21477		-38.8	0.0706		-39.2	0	0	0	0		-38.9	0
-39	0.038	-0.3749	-0.3579	-0.3382		-39	-0.1901		-38.7	-0.2781		-39.15	0	0	0	0		-38.85	0
-38.9	-0.80156	-1.22287	-0.68869	-0.325		-38.9	-0.6776		-38.6	0.104604		-39.1	0	0	0	0		-38.8	0
-38.8	-0.64892	-0.89031	-0.6325	-0.3679		-38.8	-0.768489		-38.5	0.1085		-39.05	0	0	0	0		-38.75	0
-38.7	-0.4201	-0.1824	0.013997	-0.3398		-38.7	-0.239		-38.4	-0.2488		-39	0	0	0	0		-38.7	0
-38.6	-0.5417	-0.3588	-0.2403	-0.4212		-38.6	-0.584099		-38.3	-0.2467		-38.95	0	0	0	0		-38.65	0
-38.5	-0.3836	-0.3295	-0.2753	-0.3676		-38.5	-0.4398		-38.2	-0.1355		-38.9	0	0	0	0		-38.6	0
-38.4	-0.3721	-0.3219	-0.2335	-0.2986		-38.4	-0.5236		-38.1	-0.1309		-38.85	0	0	0	0		-38.55	0
-38.3	-0.3682	-0.2859	-0.1568	-0.2844		-38.3	-0.4777		-38	-0.0927		-38.8	0	0	0	0		-38.5	0
-38.2	-0.3213	-0.3063	-0.1918	-0.2331		-38.2	-0.4948		-37.9	-0.1307		-38.75	0	0	0	0		-38.45	0
-38.1	-0.3548	-0.2786	-0.1756	-0.3245		-38.1	-0.5041		-37.8	-0.1264		-38.7	0	0	0	0		-38.4	0
-38	-0.4618	-0.2679	-0.2479	-0.3662		-38	-0.5391		-37.7	-0.0634		-38.65	0	0	0	0		-38.35	0
-37.9	-0.2678	-0.3279	-0.3313	-0.3667		-37.9	-0.5877		-37.6	-0.0933		-38.6	0	0	0	0		-38.3	0
-37.8	-0.38269	-0.4426	-0.4166	-0.4615		-37.8	-0.646697		-37.5	-0.0397		-38.55	0	0	0	0		-38.25	0
-37.7	-0.56279	-0.5674	-0.4607	-0.5041		-37.7	-0.6369		-37.4	-0.4376		-38.5	0	0	0	0		-38.2	0
-37.6	-0.23851	-0.12141	-0.4527	-0.3262		-37.6	-0.639898		-37.3	-0.1544		-38.45	0	0	0	0		-38.15	0
-37.5	0.0021	0.053	-0.242	-0.2512		-37.5	-0.5379		-37.2	-0.19061		-38.4	0	0	0	0		-38.1	0
-37.4	-0.3447	-0.1946	-0.0603	-0.1347		-37.4	-0.4097		-37.1	-0.36498		-38.35	0	0	0	0		-38.05	0
-37.3	-0.05521	0.034096	0.031092	0.083791		-37.3	-0.619096		-37	0.261		-38.3	0	0	0	0		-38	0
-37.2	0.17989	0.31479	0.223689	0.215791		-37.2	-0.4081		-36.9	0.434001		-38.25	0	0	0	0		-37.95	0
-37.1	0.27349	0.282691	0.289688	0.304989		-37.1	-0.18931		-36.8	-0.6646		-38.2	0	0	0	0		-37.9	0
-37	0.0617	0.1185	0.2554	0.1654		-37	-0.1631		-36.7	-0.5146		-38.15	0	0	0	0		-37.85	0
-36.9	-0.0587	-0.1304	-0.0588	-0.1383		-36.9	-0.3221		-36.6	-0.6816		-38.1	0	0	0	0		-37.8	0
-36.8	-0.2045	-0.2834	-0.2562	-0.3193		-36.8	-0.552602		-36.5	-0.7996		-38.05	0	0	0	0		-37.75	0
-36.7	-0.2482	-0.2667	-0.3374	-0.3643		-36.7	-0.7353		-36.4	-0.952		-38	0	0	0	0		-37.7	0
-36.6	-0.2538	-0.2234	-0.3036	-0.3911		-36.6	-0.851599		-36.3	-0.8513		-37.95	0	0	0	0		-37.65	0
-36.5	-0.2546	-0.2704	-0.2742	-0.3924		-36.5	-0.8067		-36.2	-0.7194		-37.9	0	0	0	0		-37.6	0
-36.4	-0.22	-0.2665	-0.2931	-0.375		-36.4	-0.8028		-36.1	-0.6725		-37.85	0	0	0	0		-37.55	0
-36.3	-0.2605	-0.2636	-0.279	-0.3445		-36.3	-0.712101		-36	-0.7532		-37.8	0	0	0	0		-37.5	0
-36.2	-0.222	-0.2887	-0.2532	-0.3057		-36.2	-0.7154		-35.9	-0.7556		-37.75	0	0	0	0		-37.45	0
-36.1	-0.213	-0.2954	-0.2739	-0.3453		-36.1	-0.701099		-35.8	-0.7123		-37.7	0	0	0	0		-37.4	0
-36	-0.2169	-0.3114	-0.2517	-0.2892		-36	-0.6555		-35.7	-0.7728		-37.65	0	0	0	0		-37.35	0
-35.9	-0.1918	-0.3074	-0.2694	-0.2561		-35.9	-0.6362		-35.6	-0.7846		-37.6	0	0	0	0		-37.3	0
-35.8	-0.214	-0.2837	-0.3002	-0.2851		-35.8	-0.641698		-35.5	-0.7337		-37.55	0	0	0	0		-37.25	0
-35.7	-0.2285	-0.2727	-0.2678	-0.2783		-35.7	-0.6045		-35.4	-0.7172		-37.5	0	0	0	0		-37.2	0
-35.6	-0.2016	-0.2689	-0.2756	-0.271		-35.6	-0.613999		-35.3	-0.6731		-37.45	0	0	0	0		-37.15	0
-35.5	-0.1963	-0.2632	-0.253	-0.2512		-35.5	-0.5884		-35.2	-0.6782		-37.4	0	0	0	0		-37.1	0
-35.4	-0.2347	-0.2744	-0.2287	-0.2745		-35.4	-0.5846		-35.1	-0.6642		-37.35	0	0	0	0		-37.05	0
-35.3	-0.237	-0.2561	-0.2401	-0.2854		-35.3	-0.5957		-35	-0.656		-37.3	0	0	0	0		-37	0
-35.2	-0.2395	-0.2473	-0.2411	-0.2656		-35.2	-0.5994		-34.9	-0.6594		-37.25	0	0	0	0		-36.95	0
-35.1	-0.2151	-0.2582	-0.2237	-0.2879		-35.1	-0.5931		-34.8	-0.6663		-37.2	0	0	0	0		-36.9	0
-35	-0.237	-0.252	-0.2421	-0.2738		-35	-0.5961		-34.7	-0.6158		-37.15	0	0	0	0		-36.85	0
-34.9	-0.2413	-0.2633	-0.2321	-0.276		-34.9	-0.6115		-34.6	-0.6171		-37.1	0	0	0	0		-36.8	0
-34.8	-0.2111	-0.2481	-0.2276	-0.2771		-34.8	-0.6043		-34.5	-0.6253		-37.05	0	0	0	0		-36.75	0
-34.7	-0.2164	-0.256	-0.2317	-0.284		-34.7	-0.6155		-34.4	-0.6256		-37	0	0	0	0		-36.7	0
-34.6	-0.1993	-0.2369	-0.2208	-0.2754		-34.6	-0.593201		-34.3	-0.5948		-36.95	0	0	0	0		-36.65	0
-34.5	-0.1919	-0.2389	-0.232	-0.2827		-34.5	-0.6109		-34.2	-0.5779		-36.9	0	0	0	0		-36.6	0
-34.4	-0.192	-0.2273	-0.2379	-0.2874		-34.4	-0.5983		-34.1	-0.564		-36.85	0	0	0	0		-36.55	0
-34.3	-0.1862	-0.2219	-0.2445	-0.2948		-34.3	-0.5967		-34	-0.5543		-36.8	0	0	0	0		-36.5	0
-34.2	-0.1723	-0.2134	-0.2493	-0.2892		-34.2	-0.595		-33.9	-0.5628		-36.75	0	0	0	0		-36.45	0
-34.1	-0.1639	-0.2044	-0.2394	-0.273		-34.1	-0.5993		-33.8	-0.5903		-36.7	0	0	0	0		-36.4	0
-34	-0.1689	-0.1924	-0.2394	-0.2753		-34	-0.6083		-33.7	-0.597		-36.65	0	0	0	0		-36.35	0
-33.9	-0.1565	-0.1805	-0.2458	-0.264		-33.9	-0.6055		-33.6	-0.6004		-36.6	0	0	0	0		-36.3	0
-33.8	-0.16	-0.1813	-0.229	-0.2699		-33.8	-0.5992		-33.5	-0.588		-36.55	0	0	0	0		-36.25	0
-33.7	-0.174	-0.1775	-0.2295	-0.2821		-33.7	-0.5953		-33.4	-0.5877		-36.5	0	0	0	0		-36.2	0
-33.6	-0.1665	-0.1591	-0.2384	-0.2757		-33.6	-0.5991		-33.3	-0.5695		-36.45	0	0	0	0		-36.15	0
-33.5	-0.1655	-0.1658	-0.2315	-0.2767		-33.5	-0.5931		-33.2	-0.5797		-36.4	0	0	0	0		-36.1	0
-33.4	-0.1619	-0.1734	-0.2218	-0.2842		-33.4	-0.5867		-33.1	-0.5648		-36.35	0	0	0	0		-36.05	0
-33.3	-0.164	-0.1672	-0.2284	-0.2771		-33.3	-0.576		-33	-0.5503		-36.3	0	0	0	0		-36	0
-33.2	-0.1621	-0.1679	-0.2233	-0.2781		-33.2	-0.5779		-32.9	-0.5502		-36.25	0	0	0	0		-35.95	0
-33.1	-0.1667	-0.1607	-0.2206	-0.2811		-33.1	-0.5757		-32.8	-0.5353		-36.2	0	0	0	0		-35.9	0
-33	-0.1732	-0.155	-0.2209	-0.2756		-33	-0.5763		-32.7	-0.5432		-36.15	0	0	0	0		-35.85	0
-32.9	-0.1768	-0.1441	-0.2164	-0.267		-32.9	-0.5715		-32.6	-0.5498		-36.1	0	0	0	0		-35.8	0
-32.8	-0.1727	-0.1454	-0.2135	-0.2675		-32.8	-0.5727		-32.5	-0.5518		-36.05	0	0	0	0		-35.75	0
-32.7	-0.1637	-0.142	-0.2171	-0.2673		-32.7	-0.5684		-32.4	-0.553		-36	0	0	0	0		-35.7	0
-32.6	-0.1569	-0.1376	-0.2071	-0.2619		-32.6	-0.5774		-32.3	-0.5469		-35.95	0	0	0	0		-35.65	0
-32.5	-0.1492	-0.1392	-0.2036	-0.2606		-32.5	-0.5798		-32.2	-0.5516		-35.9	0	0	0	0		-35.6	0
-32.4	-0.1445	-0.1413	-0.202	-0.2605		-32.4	-0.5784		-32.1	-0.5238		-35.85	0	0	0	0		-35.55	0
-32.3	-0.1459	-0.1411	-0.1969	-0.2493		-32.3	-0.5795		-32	-0.5073		-35.8	0	0	0	0		-35.5	0
-32.2	-0.1469	-0.137	-0.1923	-0.2364		-32.2	-0.5793		-31.9	-0.5148		-35.75	0	0	0	0		-35.45	0
-32.1	-0.1459	-0.131	-0.1862	-0.2322		-32.1	-0.5784		-31.8	-0.507		-35.7	0	0	0	0		-35.4	0
-32	-0.1465	-0.1267	-0.185	-0.224		-32	-0.5756		-31.7	-0.505		-35.65	0	0	0	0		-35.35	0
-31.9	-0.1356	-0.1197	-0.1864	-0.2251		-31.9	-0.5689		-31.6	-0.5079		-35.6	0	0	0	0		-35.3	0
-31.8	-0.1355	-0.1202	-0.1859	-0.2237		-31.8	-0.5648		-31.5	-0.5034		-35.55	0	0	0	0		-35.25	0
-31.7	-0.1313	-0.1234	-0.1841	-0.2225		-31.7	-0.5638		-31.4	-0.5011		-35.5	0	0	0	0		-35.2	0
-31.6	-0.1302	-0.1177	-0.1828	-0.2237		-31.6	-0.5665		-31.3	-0.4986		-35.45	0	0	0	0		-35.15	0
-31.5	-0.1231	-0.1093	-0.186	-0.2258		-31.5	-0.5683		-31.2	-0.4909		-35.4	0	0	0	0		-35.1	0
-31.4	-0.1206	-0.1002	-0.185	-0.2299		-31.4	-0.5672		-31.1	-0.4904		-35.35	0	0	0	0		-35.05	0
-31.3	-0.1155	-0.1019	-0.1866	-0.2314		-31.3	-0.5665		-31	-0.4879		-35.3	0	0	0	0		-35	0
-31.2	-0.1095	-0.1012	-0.184	-0.2307		-31.2	-0.5634		-30.9	-0.4897		-35.25	0	0	0	0		-34.95	0
-31.1	-0.1075	-0.0967	-0.1812	-0.2225		-31.1	-0.5615		-30.8	-0.4856		-35.2	0	0	0	0		-34.9	0
-31	-0.1077	-0.0972	-0.1721	-0.2234		-31	-0.5567		-30.7	-0.479		-35.15	0	0	0	0		-34.85	0
-30.9	-0.1088	-0.0943	-0.1751	-0.2225		-30.9	-0.5548		-30.6	-0.4808		-35.1	0	0	0	0		-34.8	0
-30.8	-0.107	-0.0923	-0.1731	-0.2197		-30.8	-0.5562		-30.5	-0.4726		-35.05	0	0	0	0		-34.75	0
-30.7	-0.1097	-0.0899	-0.1708	-0.2162		-30.7	-0.5543		-30.4	-0.4673		-35	0	0	0	0		-34.7	0
-30.6	-0.1068	-0.0894	-0.1667	-0.2176		-30.6	-0.555		-30.3	-0.4654		-34.95	0	0	0	0		-34.65	0
-30.5	-0.1072	-0.0889	-0.1674	-0.2164		-30.5	-0.5504		-30.2	-0.4571		-34.9	0	0	0	0		-34.6	0
-30.4	-0.111	-0.0811	-0.1614	-0.2126		-30.4	-0.5495		-30.1	-0.4474		-34.85	0	0	0	0		-34.55	0
-30.3	-0.1197	-0.0777	-0.1584	-0.2122		-30.3	-0.5461		-30	-0.4379		-34.8	0	0	0	0		-34.5	0
-30.2	-0.1186	-0.074	-0.157	-0.2079		-30.2	-0.5495		-29.9	-0.4343		-34.75	0	0	0	0		-34.45	0
-30.1	-0.114	-0.0698	-0.1528	-0.2062		-30.1	-0.5497		-29.8	-0.4304		-34.7	0	0	0	0		-34.4	0
-30	-0.1164	-0.0711	-0.1544	-0.2059		-30	-0.5501		-29.7	-0.4289		-34.65	0	0	0	0		-34.35	0
-29.9	-0.1187	-0.0668	-0.1503	-0.2067		-29.9	-0.5491		-29.6	-0.4248		-34.6	0	0	0	0		-34.3	0
-29.8	-0.1212	-0.0657	-0.147	-0.2086		-29.8	-0.5507		-29.5	-0.4194		-34.55	0	0	0	0		-34.25	0
-29.7	-0.1238	-0.0636	-0.1399	-0.2026		-29.7	-0.5452		-29.4	-0.4084		-34.5	0	0	0	0		-34.2	0
-29.6	-0.1243	-0.0594	-0.1382	-0.2008		-29.6	-0.5414		-29.3	-0.3993		-34.45	0	0	0	0		-34.15	0
-29.5	-0.1246	-0.0601	-0.1346	-0.1953		-29.5	-0.5448		-29.2	-0.3926		-34.4	0	0	0	0		-34.1	0
-29.4	-0.126	-0.058	-0.1375	-0.19		-29.4	-0.5446		-29.1	-0.3869		-34.35	0	0	0	0		-34.05	0
-29.3	-0.1264	-0.062	-0.1403	-0.1885		-29.3	-0.5427		-29	-0.3809		-34.3	0	0	0	0		-34	0
-29.2	-0.128	-0.062	-0.1389	-0.1857		-29.2	-0.5409		-28.9	-0.3791		-34.25	0	0	0	0		-33.95	0
-29.1	-0.1296	-0.0594	-0.1362	-0.1924		-29.1	-0.5448		-28.8	-0.3757		-34.2	0	0	0	0		-33.9	0
-29	-0.1282	-0.06	-0.1328	-0.1893		-29	-0.5475		-28.7	-0.3777		-34.15	0	0	0	0		-33.85	0
-28.9	-0.123	-0.0636	-0.1326	-0.1878		-28.9	-0.5472		-28.6	-0.3729		-34.1	0	0	0	0		-33.8	0
-28.8	-0.1171	-0.0619	-0.1324	-0.1864		-28.8	-0.5439		-28.5	-0.3704		-34.05	0	0	0	0		-33.75	0
-28.7	-0.1105	-0.0569	-0.1286	-0.1878		-28.7	-0.5381		-28.4	-0.3727		-34	0	0	0	0		-33.7	0
-28.6	-0.1031	-0.0584	-0.1274	-0.1866		-28.6	-0.5399		-28.3	-0.3696		-33.95	0	0	0	0		-33.65	0
-28.5	-0.1028	-0.0577	-0.1252	-0.1842		-28.5	-0.5384		-28.2	-0.3635		-33.9	0	0	0	0		-33.6	0
-28.4	-0.1005	-0.0541	-0.1265	-0.185		-28.4	-0.5362		-28.1	-0.3592		-33.85	0	0	0	0		-33.55	0
-28.3	-0.0993	-0.0518	-0.1265	-0.1829		-28.3	-0.5374		-28	-0.3604		-33.8	0	0	0	0		-33.5	0
-28.2	-0.1013	-0.048	-0.131	-0.1834		-28.2	-0.5365		-27.9	-0.357		-33.75	0	0	0	0		-33.45	0
-28.1	-0.1044	-0.0509	-0.1278	-0.1807		-28.1	-0.5332		-27.8	-0.358		-33.7	0	0	0	0		-33.4	0
-28	-0.0987	-0.0478	-0.1254	-0.1753		-28	-0.5326		-27.7	-0.356		-33.65	0	0	0	0		-33.35	0
-27.9	-0.0959	-0.0507	-0.1226	-0.1732		-27.9	-0.5317		-27.6	-0.3542		-33.6	0	0	0	0		-33.3	0
-27.8	-0.0913	-0.0499	-0.1222	-0.1758		-27.8	-0.534		-27.5	-0.3488		-33.55	0	0	0	0		-33.25	0
-27.7	-0.0933	-0.0463	-0.1261	-0.1727		-27.7	-0.5325		-27.4	-0.346		-33.5	0	0	0	0		-33.2	0
-27.6	-0.094	-0.0501	-0.1244	-0.1699		-27.6	-0.5317		-27.3	-0.3437		-33.45	0	0	0	0		-33.15	0
-27.5	-0.0954	-0.05	-0.1211	-0.1726		-27.5	-0.533		-27.2	-0.3377		-33.4	0	0	0	0		-33.1	0
-27.4	-0.0967	-0.048	-0.1208	-0.1729		-27.4	-0.5306		-27.1	-0.3375		-33.35	0	0	0	0		-33.05	0
-27.3	-0.0944	-0.0513	-0.1195	-0.1729		-27.3	-0.5325		-27	-0.339		-33.3	0	0	0	0		-33	0
-27.2	-0.0917	-0.0498	-0.118	-0.1758		-27.2	-0.5318		-26.9	-0.3352		-33.25	0	0	0	0		-32.95	0
-27.1	-0.0948	-0.0506	-0.1136	-0.171		-27.1	-0.5288		-26.8	-0.3394		-33.2	0	0	0	0		-32.9	0
-27	-0.0965	-0.0502	-0.1172	-0.1697		-27	-0.5317		-26.7	-0.3372		-33.15	0	0	0	0		-32.85	0
-26.9	-0.099	-0.0518	-0.1142	-0.1692		-26.9	-0.5325		-26.6	-0.3386		-33.1	0	0	0	0		-32.8	0
-26.8	-0.0942	-0.0523	-0.1154	-0.1674		-26.8	-0.5346		-26.5	-0.3375		-33.05	0	0	0	0		-32.75	0
-26.7	-0.0905	-0.053	-0.1162	-0.1658		-26.7	-0.5329		-26.4	-0.3406		-33	0	0	0	0		-32.7	0
-26.6	-0.091	-0.0499	-0.1128	-0.1628		-26.6	-0.5345		-26.3	-0.3369		-32.95	0	0	0	0		-32.65	0
-26.5	-0.0906	-0.054	-0.1172	-0.1627		-26.5	-0.5308		-26.2	-0.332		-32.9	0	0	0	0		-32.6	0
-26.4	-0.0911	-0.0503	-0.1153	-0.1676		-26.4	-0.5331		-26.1	-0.3317		-32.85	0	0	0	0		-32.55	0
-26.3	-0.0918	-0.0502	-0.1125	-0.1672		-26.3	-0.5347		-26	-0.331		-32.8	0	0	0	0		-32.5	0
-26.2	-0.0912	-0.0499	-0.113	-0.1641		-26.2	-0.5335		-25.9	-0.3265		-32.75	0	0	0	0		-32.45	0
-26.1	-0.0826	-0.0493	-0.1166	-0.1652		-26.1	-0.5333		-25.8	-0.3215		-32.7	0	0	0	0		-32.4	0
-26	-0.0806	-0.0469	-0.1115	-0.1673		-26	-0.5344		-25.7	-0.3183		-32.65	0	0	0	0		-32.35	0
-25.9	-0.0794	-0.0462	-0.1139	-0.167		-25.9	-0.5323		-25.6	-0.3169		-32.6	0	0	0	0		-32.3	0
-25.8	-0.0842	-0.0508	-0.1073	-0.167		-25.8	-0.5306		-25.5	-0.3125		-32.55	0	0	0	0		-32.25	0
-25.7	-0.0822	-0.0469	-0.1057	-0.1676		-25.7	-0.534		-25.4	-0.3093		-32.5	0	0	0	0		-32.2	0
-25.6	-0.0863	-0.0456	-0.1051	-0.1684		-25.6	-0.5321		-25.3	-0.306		-32.45	0	0	0	0		-32.15	0
-25.5	-0.0858	-0.0464	-0.1053	-0.1689		-25.5	-0.5329		-25.2	-0.3058		-32.4	0	0	0	0		-32.1	0
-25.4	-0.0868	-0.0486	-0.1014	-0.1718		-25.4	-0.5332		-25.1	-0.3049		-32.35	0	0	0	0		-32.05	0
-25.3	-0.0876	-0.0498	-0.0981	-0.1736		-25.3	-0.5312		-25	-0.3036		-32.3	0	0	0	0		-32	0
-25.2	-0.0841	-0.046	-0.0953	-0.1768		-25.2	-0.5307		-24.9	-0.299		-32.25	0	0	0	0		-31.95	0
-25.1	-0.0873	-0.047	-0.0944	-0.1766		-25.1	-0.5327		-24.8	-0.2984		-32.2	0	0	0	0		-31.9	0
-25	-0.0822	-0.0484	-0.094	-0.1806		-25	-0.5327		-24.7	-0.2955		-32.15	0	0	0	0		-31.85	0
-24.9	-0.0821	-0.0466	-0.092	-0.1746		-24.9	-0.5351		-24.6	-0.2939		-32.1	0	0	0	0		-31.8	0
-24.8	-0.0839	-0.051	-0.0862	-0.1714		-24.8	-0.5369		-24.5	-0.2945		-32.05	0	0	0	0		-31.75	0
-24.7	-0.0822	-0.0502	-0.0854	-0.1723		-24.7	-0.5383		-24.4	-0.2934		-32	0	0	0	0		-31.7	0
-24.6	-0.0826	-0.0524	-0.0852	-0.1686		-24.6	-0.5409		-24.3	-0.2945		-31.95	0	0	0	0		-31.65	0
-24.5	-0.0851	-0.0496	-0.0886	-0.1643		-24.5	-0.5379		-24.2	-0.2956		-31.9	0	0	0	0		-31.6	0
-24.4	-0.0884	-0.0469	-0.0826	-0.1619		-24.4	-0.5381		-24.1	-0.2886		-31.85	0	0	0	0		-31.55	0
-24.3	-0.0872	-0.0448	-0.0828	-0.1594		-24.3	-0.5393		-24	-0.2863		-31.8	0	0	0	0		-31.5	0
-24.2	-0.0858	-0.0434	-0.0832	-0.1608		-24.2	-0.54		-23.9	-0.2881		-31.75	0	0	0	0		-31.45	0
-24.1	-0.0887	-0.0453	-0.0802	-0.1622		-24.1	-0.5386		-23.8	-0.2884		-31.7	0	0	0	0		-31.4	0
-24	-0.0881	-0.0433	-0.0803	-0.1593		-24	-0.5353		-23.7	-0.2863		-31.65	0	0	0	0		-31.35	0
-23.9	-0.0864	-0.0395	-0.0779	-0.156		-23.9	-0.5358		-23.6	-0.2835		-31.6	0	0	0	0		-31.3	0
-23.8	-0.0859	-0.0398	-0.0778	-0.1561		-23.8	-0.5366		-23.5	-0.2836		-31.55	0	0	0	0		-31.25	0
-23.7	-0.0843	-0.0411	-0.0781	-0.1519		-23.7	-0.5371		-23.4	-0.2851		-31.5	0	0	0	0		-31.2	0
-23.6	-0.0802	-0.0387	-0.0807	-0.1543		-23.6	-0.5402		-23.3	-0.284		-31.45	0	0	0	0		-31.15	0
-23.5	-0.0812	-0.0392	-0.0784	-0.154		-23.5	-0.5401		-23.2	-0.2815		-31.4	0	0	0	0		-31.1	0
-23.4	-0.0796	-0.039	-0.0764	-0.155		-23.4	-0.5373		-23.1	-0.2784		-31.35	0	0	0	0		-31.05	0
-23.3	-0.0799	-0.0406	-0.0732	-0.1512		-23.3	-0.5382		-23	-0.2787		-31.3	0	0	0	0		-31	0
-23.2	-0.0774	-0.0381	-0.0716	-0.1506		-23.2	-0.5367		-22.9	-0.281		-31.25	0	0	0	0		-30.95	0
-23.1	-0.0744	-0.0347	-0.0727	-0.1511		-23.1	-0.5367		-22.8	-0.273		-31.2	0	0	0	0		-30.9	0
-23	-0.0742	-0.0342	-0.071	-0.1471		-23	-0.5321		-22.7	-0.2678		-31.15	0	0	0	0		-30.85	0
-22.9	-0.078	-0.0296	-0.0683	-0.1448		-22.9	-0.5325		-22.6	-0.2589		-31.1	0	0	0	0		-30.8	0
-22.8	-0.0809	-0.0279	-0.0675	-0.1428		-22.8	-0.5343		-22.5	-0.2578		-31.05	0	0	0	0		-30.75	0
-22.7	-0.0814	-0.0299	-0.0631	-0.142		-22.7	-0.5373		-22.4	-0.2513		-31	0	0	0	0		-30.7	0
-22.6	-0.0824	-0.031	-0.0628	-0.1385		-22.6	-0.5376		-22.3	-0.2504		-30.95	0	0	0	0		-30.65	0
-22.5	-0.0856	-0.0287	-0.059	-0.1369		-22.5	-0.5356		-22.2	-0.2515		-30.9	0	0	0	0		-30.6	0
-22.4	-0.0866	-0.0298	-0.06	-0.1378		-22.4	-0.531		-22.1	-0.2542		-30.85	0	0	0	0		-30.55	0
-22.3	-0.0878	-0.0314	-0.0563	-0.1353		-22.3	-0.5262		-22	-0.2541		-30.8	0	0	0	0		-30.5	0
-22.2	-0.092	-0.0298	-0.0573	-0.1333		-22.2	-0.5258		-21.9	-0.2476		-30.75	0	0	0	0		-30.45	0
-22.1	-0.091	-0.0251	-0.0483	-0.1284		-22.1	-0.5315		-21.8	-0.2478		-30.7	0	0	0	0		-30.4	0
-22	-0.0957	-0.0225	-0.0489	-0.1289		-22	-0.5287		-21.7	-0.2444		-30.65	0	0	0	0		-30.35	0
-21.9	-0.1022	-0.0239	-0.0519	-0.1212		-21.9	-0.5304		-21.6	-0.2459		-30.6	0	0	0	0		-30.3	0
-21.8	-0.1013	-0.0238	-0.0493	-0.1195		-21.8	-0.5343		-21.5	-0.2518		-30.55	0	0	0	0		-30.25	0
-21.7	-0.1016	-0.0181	-0.048	-0.1158		-21.7	-0.5357		-21.4	-0.2502		-30.5	0	0	0	0		-30.2	0
-21.6	-0.1034	-0.0112	-0.0373	-0.1118		-21.6	-0.5429		-21.3	-0.2474		-30.45	0	0	0	0		-30.15	0
-21.5	-0.1015	-0.0119	-0.031	-0.1097		-21.5	-0.5457		-21.2	-0.2453		-30.4	0	0	0	0		-30.1	0
-21.4	-0.1062	-0.0129	-0.0304	-0.1092		-21.4	-0.5328		-21.1	-0.2554		-30.35	0	0	0	0		-30.05	0
-21.3	-0.1091	-0.0079	-0.0279	-0.1001		-21.3	-0.5191		-21	-0.2542		-30.3	0	0	0	0		-30	0
-21.2	-0.1036	-0.0034	-0.0174	-0.1036		-21.2	-0.5149		-20.9	-0.2536		-30.25	0	0	0	0		-29.95	0
-21.1	-0.0973	-0.0062	-0.0099	-0.1052		-21.1	-0.5095		-20.8	-0.2545		-30.2	0	0	0	0		-29.9	0
-21	-0.0859	-0.0066	-0.0023	-0.1074		-21	-0.4985		-20.7	-0.2508		-30.15	0	0	0	0		-29.85	0
-20.9	-0.089	-0.0044	-0.0077	-0.1048		-20.9	-0.5009		-20.6	-0.2506		-30.1	0	0	0	0		-29.8	0
-20.8	-0.1056	-0.0082	-0.0059	-0.0999		-20.8	-0.5044		-20.5	-0.2454		-30.05	0	0	0	0		-29.75	0
-20.7	-0.1256	-0.0077	-0.014	-0.1067		-20.7	-0.5051		-20.4	-0.2473		-30	0	0	0	0		-29.7	0
-20.6	-0.1426	-0.0105	-0.011	-0.1065		-20.6	-0.5035		-20.3	-0.2484		-29.95	0	0	0	0		-29.65	0
-20.5	-0.1512	-0.0118	-0.0054	-0.1037		-20.5	-0.4956		-20.2	-0.2469		-29.9	0	0	0	0		-29.6	0
-20.4	-0.1634	-0.0155	0.0005	-0.0994		-20.4	-0.4903		-20.1	-0.2485		-29.85	0	0	0	0		-29.55	0
-20.3	-0.1584	-0.025	0.0059	-0.0986		-20.3	-0.4857		-20	-0.2437		-29.8	0	0	0	0		-29.5	0
-20.2	-0.1643	-0.0257	0.0066	-0.0916		-20.2	-0.4791		-19.9	-0.2435		-29.75	0	0	0	0		-29.45	0
-20.1	-0.1638	-0.0199	0.0051	-0.0921		-20.1	-0.469		-19.8	-0.2379		-29.7	0	0	0	0		-29.4	0
-20	-0.1638	-0.0199	0.0091	-0.0875		-20	-0.4719		-19.7	-0.227		-29.65	0	0	0	0		-29.35	0
-19.9	-0.1664	-0.0053	0.0028	-0.0818		-19.9	-0.4709		-19.6	-0.2201		-29.6	0	0	0	0		-29.3	0
-19.8	-0.1554	-0.0047	-0.0089	-0.0856		-19.8	-0.4708		-19.5	-0.2195		-29.55	0	0	0	0		-29.25	0
-19.7	-0.1512	0.0026	-0.0143	-0.0962		-19.7	-0.4723		-19.4	-0.2159		-29.5	0	0	0	0		-29.2	0
-19.6	-0.1415	9.99e-05	-0.0265	-0.0942		-19.6	-0.4729		-19.3	-0.2036		-29.45	0	0	0	0		-29.15	0
-19.5	-0.1166	0.0024	-0.0323	-0.0962		-19.5	-0.4734		-19.2	-0.196		-29.4	0	0	0	0		-29.1	0
-19.4	-0.1125	-0.001	-0.0353	-0.1003		-19.4	-0.4679		-19.1	-0.1814		-29.35	0	0	0	0		-29.05	0
-19.3	-0.1052	-0.0003	-0.0407	-0.1006		-19.3	-0.4596		-19	-0.1739		-29.3	0	0	0	0		-29	0
-19.2	-0.1219	-0.0026	-0.0383	-0.1064		-19.2	-0.453		-18.9	-0.1702		-29.25	0	0	0	0		-28.95	0
-19.1	-0.1395	0.0014	-0.0379	-0.107		-19.1	-0.4439		-18.8	-0.1701		-29.2	0	0	0	0		-28.9	0
-19	-0.1327	-0.0007	-0.0433	-0.1032		-19	-0.4442		-18.7	-0.1696		-29.15	0	0	0	0		-28.85	0
-18.9	-0.1332	0.0055	-0.0434	-0.1021		-18.9	-0.4391		-18.6	-0.165		-29.1	0	0	0	0		-28.8	0
-18.8	-0.1319	0.0097	-0.0469	-0.1007		-18.8	-0.427		-18.5	-0.1629		-29.05	0	0	0	0		-28.75	0
-18.7	-0.1324	0.0064	-0.0458	-0.0966		-18.7	-0.4182		-18.4	-0.1517		-29	0	0	0	0		-28.7	0
-18.6	-0.1292	0.0066	-0.0443	-0.1031		-18.6	-0.4094		-18.3	-0.1517		-28.95	0	0	0	0		-28.65	0
-18.5	-0.1011	0.0106	-0.0487	-0.1072		-18.5	-0.397		-18.2	-0.147		-28.9	0	0	0	0		-28.6	0
-18.4	-0.0996	0.0174	-0.0584	-0.1142		-18.4	-0.395		-18.1	-0.1463		-28.85	0	0	0	0		-28.55	0
-18.3	-0.1161	0.0201	-0.0581	-0.117		-18.3	-0.3908		-18	-0.1406		-28.8	0	0	0	0		-28.5	0
-18.2	-0.0929	0.0177	-0.0601	-0.1187		-18.2	-0.3916		-17.9	-0.1459		-28.75	0	0	0	0		-28.45	0
-18.1	-0.0835	0.0131	-0.0589	-0.1217		-18.1	-0.3799		-17.8	-0.1337		-28.7	0	0	0	0		-28.4	0
-18	-0.0593	0.0089	-0.048	-0.1426		-18	-0.3715		-17.7	-0.1153		-28.65	0	0	0	0		-28.35	0
-17.9	-0.0434	0.014299	-0.0416	-0.1591		-17.9	-0.3686		-17.6	-0.1099		-28.6	0	0	0	0		-28.3	0
-17.8	-0.0446	0.0172	-0.026	-0.1784		-17.8	-0.3528		-17.5	-0.1055		-28.55	0	0	0	0		-28.25	0
-17.7	-0.0366	0.0201	-0.0197	-0.1784		-17.7	-0.3413		-17.4	-0.1043		-28.5	0	0	0	0		-28.2	0
-17.6	-0.0316	0.023199	-0.0117	-0.1737		-17.6	-0.334		-17.3	-0.1172		-28.45	0	0	0	0		-28.15	0
-17.5	-0.0238	0.019799	-0.0324	-0.1544		-17.5	-0.3345		-17.2	-0.1351		-28.4	0	0	0	0		-28.1	0
-17.4	-0.0081	0.0129	-0.0361	-0.1278		-17.4	-0.3313		-17.1	-0.1244		-28.35	0	0	0	0		-28.05	0
-17.3	-0.0007	0.0095	-0.0425	-0.1186		-17.3	-0.3271		-17	-0.1229		-28.3	0	0	0	0		-28	0
-17.2	0.0053	0.0086	-0.0473	-0.1236		-17.2	-0.3203		-16.9	-0.1038		-28.25	0	0	0	0		-27.95	0
-17.1	0.027599	0.01	-0.0387	-0.1237		-17.1	-0.3139		-16.8	-0.0929		-28.2	0	0	0	0		-27.9	0
-17	0.032299	0.002	-0.0384	-0.1278		-17	-0.2964		-16.7	-0.0955		-28.15	0	0	0	0		-27.85	0
-16.9	0.0366	0.0032	-0.0336	-0.1416		-16.9	-0.2848		-16.6	-0.0925		-28.1	0	0	0	0		-27.8	0
-16.8	0.0558	0.0009	-0.0236	-0.1488		-16.8	-0.2739		-16.5	-0.1012		-28.05	0	0	0	0		-27.75	0
-16.7	0.0583	0.0051	-0.0174	-0.144		-16.7	-0.2625		-16.4	-0.0969		-28	0	0	0	0		-27.7	0
-16.6	0.0476	-0.0023	-0.0094	-0.1304		-16.6	-0.2587		-16.3	-0.0964		-27.95	0	0	0	0		-27.65	0
-16.5	0.039801	0.007	-0.0118	-0.1157		-16.5	-0.2434		-16.2	-0.1028		-27.9	0	0	0	0		-27.6	0
-16.4	0.021801	0.0209	-0.0057	-0.1053		-16.4	-0.2361		-16.1	-0.1134		-27.85	0	0	0	0		-27.55	0
-16.3	0.0084	0.0298	-0.0084	-0.0922		-16.3	-0.234		-16	-0.1102		-27.8	0	0	0	0		-27.5	0
-16.2	-0.0203	0.0286	-0.018	-0.0768		-16.2	-0.2191		-15.9	-0.1085		-27.75	0	0	0	0		-27.45	0
-16.1	-0.0315	0.0277	-0.0272	-0.0624		-16.1	-0.211		-15.8	-0.1144		-27.7	0	0	0	0		-27.4	0
-16	-0.0297	0.0125	-0.0271	-0.0588		-16	-0.2032		-15.7	-0.1016		-27.65	0	0	0	0		-27.35	0
-15.9	-0.0398	0.0039	-0.0216	-0.0537		-15.9	-0.191		-15.6	-0.1051		-27.6	0	0	0	0		-27.3	0
-15.8	-0.0391	-0.0084	-0.0135	-0.048		-15.8	-0.1793		-15.5	-0.112		-27.55	0	0	0	0		-27.25	0
-15.7	-0.0511	-0.0036	-0.008	-0.0512		-15.7	-0.1759		-15.4	-0.1033		-27.5	0	0	0	0		-27.2	0
-15.6	-0.0533	0.010999	-0.0083	-0.0618		-15.6	-0.1751		-15.3	-0.1148		-27.45	0	0	0	0		-27.15	0
-15.5	-0.0526	0.035299	0.006	-0.0824		-15.5	-0.1734		-15.2	-0.115		-27.4	0	0	0	0		-27.1	0
-15.4	-0.0567	0.056499	0.0126	-0.097		-15.4	-0.1639		-15.1	-0.112		-27.35	0	0	0	0		-27.05	0
-15.3	-0.0671	0.0874	0.0182	-0.1075		-15.3	-0.1558		-15	-0.1248		-27.3	0	0	0	0		-27	0
-15.2	-0.0673	0.1029	0.0234	-0.12		-15.2	-0.139		-14.9	-0.1401		-27.25	0	0	0	0		-26.95	0
-15.1	-0.0787	0.1069	0.0096	-0.1221		-15.1	-0.1205		-14.8	-0.1404		-27.2	0	0	0	0		-26.9	0
-15	-0.092	0.1024	-0.0122	-0.1025		-15	-0.1067		-14.7	-0.1305		-27.15	0	0	0	0		-26.85	0
-14.9	-0.093	0.0989	-0.0015	-0.105		-14.9	-0.0938003		-14.6	-0.1263		-27.1	0	0	0	0		-26.8	0
-14.8	-0.0881	0.0866	-0.0241	-0.1195		-14.8	-0.0931002		-14.5	-0.1221		-27.05	0	0	0	0		-26.75	0
-14.7	-0.0865	0.0796	-0.023	-0.1008		-14.7	-0.099		-14.4	-0.1112		-27	0	0	0	0		-26.7	0
-14.6	-0.0809	0.0722	-0.0294	-0.0945		-14.6	-0.1036		-14.3	-0.1089		-26.95	0	0	0	0		-26.65	0
-14.5	-0.0754	0.0615	-0.0282	-0.0972		-14.5	-0.0943002		-14.2	-0.1109		-26.9	0	0	0	0		-26.6	0
-14.4	-0.0718	0.0566	-0.029	-0.097		-14.4	-0.0837002		-14.1	-0.1176		-26.85	0	0	0	0		-26.55	0
-14.3	-0.0601	0.0562	-0.0249	-0.0881		-14.3	-0.0946		-14	-0.1052		-26.8	0	0	0	0		-26.5	0
-14.2	-0.0369	0.0517	-0.0299	-0.0853		-14.2	-0.0837		-13.9	-0.1066		-26.75	0	0	0	0		-26.45	0
-14.1	-0.0456	0.0444	-0.0287	-0.0855		-14.1	-0.0652004		-13.8	-0.1069		-26.7	0	0	0	0		-26.4	0
-14	-0.0543	0.04	-0.0331	-0.0857		-14	-0.0572001		-13.7	-0.1075		-26.65	0	0	0	0		-26.35	0
-13.9	-0.0636	0.028801	-0.0313	-0.0866		-13.9	-0.0491002		-13.6	-0.1028		-26.6	0	0	0	0		-26.3	0
-13.8	-0.0614	0.0222	-0.0252	-0.091		-13.8	-0.0402002		-13.5	-0.0998		-26.55	0	0	0	0		-26.25	0
-13.7	-0.0487	0.0132	-0.0243	-0.0859		-13.7	-0.026		-13.4	-0.0967		-26.5	0	0	0	0		-26.2	0
-13.6	-0.0362	0.0028	-0.0168	-0.0825		-13.6	-0.0227001		-13.3	-0.0887		-26.45	0	0	0	0		-26.15	0
-13.5	-0.0288	-0.0142	-0.0174	-0.0847		-13.5	-0.0189		-13.2	-0.0908		-26.4	0	0	0	0		-26.1	0
-13.4	-0.0179	-0.0309	-0.0256	-0.0759		-13.4	-0.0138		-13.1	-0.0887		-26.35	0	0	0	0		-26.05	0
-13.3	-0.0226	-0.0331	-0.0409	-0.078		-13.3	-0.0219999		-13	-0.0798		-26.3	0	0	0	0		-26	0
-13.2	-0.0334	-0.0334	-0.0376	-0.0892		-13.2	-0.0248		-12.9	-0.0841		-26.25	0	0	0	0		-25.95	0
-13.1	-0.0415	-0.034	-0.0292	-0.0932		-13.1	-0.0308		-12.8	-0.086		-26.2	0	0	0	0		-25.9	0
-13	-0.046	-0.0218	-0.0277	-0.0996		-13	-0.0435999		-12.7	-0.087		-26.15	0	0	0	0		-25.85	0
-12.9	-0.0469	-0.0151	-0.0243	-0.0998		-12.9	-0.0508001		-12.6	-0.0875		-26.1	0	0	0	0		-25.8	0
-12.8	-0.0327	-0.0163	-0.0324	-0.1079		-12.8	-0.0439002		-12.5	-0.0947		-26.05	0	0	0	0		-25.75	0
-12.7	0.0008	-0.0091	-0.0358	-0.1187		-12.7	-0.04		-12.4	-0.0909		-26	0	0	0	0		-25.7	0
-12.6	0.023999	-0.0111	-0.025	-0.1251		-12.6	-0.0375001		-12.3	-0.0877		-25.95	0	0	0	0		-25.65	0
-12.5	0.022	-0.0129	-0.0238	-0.1189		-12.5	-0.0273003		-12.2	-0.0917		-25.9	0	0	0	0		-25.6	0
-12.4	0.0169	-0.0003	-0.0284	-0.1105		-12.4	-0.0219001		-12.1	-0.0873		-25.85	0	0	0	0		-25.55	0
-12.3	0.0266	-0.004	-0.0302	-0.0972		-12.3	-0.0276999		-12	-0.0836		-25.8	0	0	0	0		-25.5	0
-12.2	0.0165	-0.005	-0.0378	-0.0697		-12.2	-0.0309		-11.9	-0.0777		-25.75	0	0	0	0		-25.45	0
-12.1	0.0176	-0.0117	-0.0327	-0.0501		-12.1	-0.0244002		-11.8	-0.0676		-25.7	0	0	0	0		-25.4	0
-12	0.0206	-0.0193	-0.0405	-0.0391		-12	-0.0154002		-11.7	-0.0579		-25.65	0	0	0	0		-25.35	0
-11.9	0.0241	-0.0203	-0.0417	-0.0298		-11.9	9.96844e-05		-11.6	-0.0565		-25.6	0	0	0	0		-25.3	0
-11.8	0.0303	-0.0172	-0.0389	-0.0261		-11.8	0.0110998		-11.5	-0.0512		-25.55	0	0	0	0		-25.25	0
-11.7	0.0317	-0.0155	-0.0336	-0.0244		-11.7	0.0184		-11.4	-0.0464		-25.5	0	0	0	0		-25.2	0
-11.6	0.0329	-0.0109	-0.0263	-0.025		-11.6	0.0239999		-11.3	-0.0438		-25.45	0	0	0	0		-25.15	0
-11.5	0.0374	-0.0043	-0.0177	-0.0313		-11.5	0.0217		-11.2	-0.0443		-25.4	0	0	0	0		-25.1	0
-11.4	0.0461	1.33e-07	-0.0136	-0.0336		-11.4	0.018		-11.1	-0.0477		-25.35	0	0	0	0		-25.05	0
-11.3	0.0429	0.0058	-0.0145	-0.0424		-11.3	0.0162		-11	-0.0437		-25.3	0	0	0	0		-25	0
-11.2	0.0347	0.0112	-0.0128	-0.0465		-11.2	0.011		-10.9	-0.039		-25.25	0	0	0	0		-24.95	0
-11.1	0.0336	0.0254	-0.0127	-0.0498		-11.1	0.00450004		-10.8	-0.038		-25.2	0	0	0	0		-24.9	0
-11	0.0313	0.0295	-0.0067	-0.0475		-11	0.00400005		-10.7	-0.0304		-25.15	0	0	0	0		-24.85	0
-10.9	0.0371	0.0307	0.0021	-0.047		-10.9	0.000499993		-10.6	-0.0304		-25.1	0	0	0	0		-24.8	0
-10.8	0.037	0.033	0.0008	-0.0491		-10.8	-0.00110001		-10.5	-0.0284		-25.05	0	0	0	0		-24.75	0
-10.7	0.034	0.0369	0.0079	-0.0512		-10.7	-0.0014		-10.4	-0.0306		-25	0	0	0	0		-24.7	0
-10.6	0.0353	0.0409	0.0104	-0.0513		-10.6	-0.00260002		-10.3	-0.0162		-24.95	0	0	0	0		-24.65	0
-10.5	0.0433	0.0466	0.0149	-0.0485		-10.5	-0.000200041		-10.2	-0.0122		-24.9	0	0	0	0		-24.6	0
-10.4	0.0393	0.0444	0.0199	-0.0413		-10.4	-0.00260003		-10.1	-0.0135		-24.85	0	0	0	0		-24.55	0
-10.3	0.0417	0.0414	0.0241	-0.0427		-10.3	-0.00450007		-10	-0.0134		-24.8	0	0	0	0		-24.5	0
-10.2	0.0439	0.0384	0.0186	-0.0353		-10.2	-0.0122		-9.9	-0.0128		-24.75	0	0	0	0		-24.45	0
-10.1	0.043	0.0353	0.0151	-0.0343		-10.1	-0.0123		-9.8	-0.0107		-24.7	0	0	0	0		-24.4	0
-10	0.0341	0.037	0.0223	-0.0345		-10	-0.0066001		-9.7	-0.0109		-24.65	0	0	0	0		-24.35	0
-9.9	0.0331	0.037	0.0228	-0.0342		-9.9	-0.00540006		-9.6	-0.0144		-24.6	0	0	0	0		-24.3	0
-9.8	0.0316	0.0356	0.0235	-0.0334		-9.8	-0.0023001		-9.5	-0.0075		-24.55	0	0	0	0		-24.25	0
-9.7	0.031	0.0368	0.0271	-0.0278		-9.7	0.011		-9.4	-0.0077		-24.5	0	0	0	0		-24.2	0
-9.6	0.029	0.0466	0.0256	-0.031		-9.6	0.0133999		-9.3	-0.011		-24.45	0	0	0	0		-24.15	0
-9.5	0.0311	0.0493	0.0271	-0.029		-9.5	0.0171999		-9.2	-0.0059		-24.4	0	0	0	0		-24.1	0
-9.4	0.0326	0.0509	0.0267	-0.0288		-9.4	0.0152		-9.1	-0.0041		-24.35	0	0	0	0		-24.05	0
-9.3	0.0252	0.0536	0.0302	-0.0296		-9.3	0.0180999		-9	-0.0032		-24.3	0	0	0	0		-24	0
-9.2	0.0218	0.0583	0.037	-0.027		-9.2	0.0118		-8.9	0.0004		-24.25	0	0	0	0		-23.95	0
-9.1	0.0109	0.0611	0.0358	-0.029		-9.1	0.0167		-8.8	0.0006		-24.2	0	0	0	0		-23.9	0
-9	0.0051	0.0695	0.0355	-0.026		-9	0.0197		-8.7	0.0004		-24.15	0	0	0	0		-23.85	0
-8.9	0.0193	0.0698	0.0417	-0.0335		-8.9	0.0201		-8.6	-0.0025		-24.1	0	0	0	0		-23.8	0
-8.8	0.0331	0.0669	0.0456	-0.0377		-8.8	0.0164		-8.5	-0.0026		-24.05	0	0	0	0		-23.75	0
-8.7	0.0347	0.0681	0.0502	-0.0339		-8.7	0.0089		-8.4	0.0062		-24	0	0	0	0		-23.7	0
-8.6	0.048	0.0639	0.0531	-0.0318		-8.6	0.0116		-8.3	0.0084		-23.95	0	0	0	0		-23.65	0
-8.5	0.0396	0.061	0.0601	-0.0286		-8.5	0.0105		-8.2	0.0062		-23.9	0	0	0	0		-23.6	0
-8.4	0.0339	0.0583	0.0627	-0.0261		-8.4	0.00270011		-8.1	0.0051		-23.85	0	0	0	0		-23.55	0
-8.3	0.0375	0.0485	0.0647	-0.0312		-8.3	0.00449996		-8	0.0057		-23.8	0	0	0	0		-23.5	0
-8.2	0.0348	0.0341	0.0658	-0.0355		-8.2	-0.005		-7.9	0.0045		-23.75	0	0	0	0		-23.45	0
-8.1	0.0299	0.0289	0.0676	-0.0352		-8.1	-0.00969995		-7.8	0.0006		-23.7	0	0	0	0		-23.4	0
-8	0.0251	0.0214	0.0619	-0.0331		-8	-0.0116		-7.7	-0.0011		-23.65	0	0	0	0		-23.35	0
-7.9	0.0192	0.0208	0.0539	-0.0372		-7.9	-0.00800007		-7.6	0.0008		-23.6	0	0	0	0		-23.3	0
-7.8	0.0228	0.0256	0.0453	-0.0283		-7.8	-0.00360005		-7.5	0.0028		-23.55	0	0	0	0		-23.25	0
-7.7	0.0186	0.0202	0.038	-0.0243		-7.7	-9.99999e-05		-7.4	0.0027		-23.5	0	0	0	0		-23.2	0
-7.6	0.0204	0.0255	0.026	-0.0289		-7.6	0.0033		-7.3	0.0011		-23.45	0	0	0	0		-23.15	0
-7.5	0.0179	0.0223	0.0178	-0.0283		-7.5	0.000599985		-7.2	0.0018		-23.4	0	0	0	0		-23.1	0
-7.4	0.0147	0.0198	0.0153	-0.0214		-7.4	-0.0002		-7.1	0.0043		-23.35	0	0	0	0		-23.05	0
-7.3	0.0192	0.0203	0.0108	-0.0164		-7.3	-0.00339989		-7	0.0112		-23.3	0	0	0	0		-23	0
-7.2	0.0157	0.02	0.0041	-0.0116		-7.2	-0.0075		-6.9	0.0149		-23.25	0	0	0	0		-22.95	0
-7.1	0.0126	0.0182	0.0045	-0.0161		-7.1	-0.00609997		-6.8	0.0174		-23.2	0	0	0	0		-22.9	0
-7	0.013	0.0179	0.0012	-0.0161		-7	-0.0078		-6.7	0.0155		-23.15	0	0	0	0		-22.85	0
-6.9	0.0095	0.0163	2.68e-08	-0.0126		-6.9	-0.0079		-6.6	0.009		-23.1	0	0	0	0		-22.8	0
-6.8	0.0124	0.0142	-0.0027	-0.0112		-6.8	-0.00839992		-6.5	0.0128		-23.05	0	0	0	0		-22.75	0
-6.7	0.0135	0.0141	-0.0056	-0.007		-6.7	-0.0105		-6.4	0.0049		-23	0	0	0	0		-22.7	0
-6.6	0.015	0.0136	-0.0051	-0.0072		-6.6	-0.0137999		-6.3	0.0017		-22.95	0	0	0	0		-22.65	0
-6.5	0.0179	0.013	-0.0031	-0.0074		-6.5	-0.012		-6.2	-0.0006		-22.9	0	0	0	0		-22.6	0
-6.4	0.0166	0.0149	-0.0048	-0.005		-6.4	-0.0061		-6.1	-0.0017		-22.85	0	0	0	0		-22.55	0
-6.3	0.0155	0.0144	-0.0036	-0.0058		-6.3	-0.00600001		-6	-0.0012		-22.8	0	0	0	0		-22.5	0
-6.2	0.0124	0.0157	-0.0083	-0.0056		-6.2	-0.0074		-5.9	-0.0052		-22.75	0	0	0	0		-22.45	0
-6.1	0.0103	0.012	-0.0074	-0.0054		-6.1	-0.0121999		-5.8	-0.0053		-22.7	0	0	0	0		-22.4	0
-6	0.0077	0.0102	-0.0035	-0.0037		-6	-0.0079		-5.7	-0.0045		-22.65	0	0	0	0		-22.35	0
-5.9	0.0079	0.0022	-0.0014	-0.0011		-5.9	-0.0054		-5.6	-0.0034		-22.6	0	0	0	0		-22.3	0
-5.8	0.0087	0.001	-0.0015	0.004		-5.8	-0.00459998		-5.5	0.0022		-22.55	0	0	0	0		-22.25	0
-5.7	0.0105	0.0022	-0.0028	0.0047		-5.7	0.0003		-5.4	0.0039		-22.5	0	0	0	0		-22.2	0
-5.6	0.0092	-0.0021	-0.0042	0.0062		-5.6	0.00100009		-5.3	0.0037		-22.45	0	0	0	0		-22.15	0
-5.5	0.0056	-0.0039	-0.008	0.0049		-5.5	-0.0002		-5.2	1.64e-07		-22.4	0	0	0	0		-22.1	0
-5.4	0.0034	-0.0117	-0.0057	0.0084		-5.4	-0.0008		-5.1	0.0026		-22.35	0	0	0	0		-22.05	0
-5.3	-0.0019	-0.0074	-0.0008	0.0096		-5.3	0.00119997		-5	0		-22.3	0	0	0	0		-22	0
-5.2	-0.0072	-0.0089	-0.0011	0.0087		-5.2	0.0026		-4.9	-0.0023		-22.25	0	0	0	0		-21.95	0
-5.1	-0.011	-0.0094	0.0003	0.0067		-5.1	0.00180004		-4.8	0.0009		-22.2	0	0	0	0		-21.9	0
-5	-0.0107	-0.0083	0.0047	0.0048		-5	0.0036		-4.7	0.0021		-22.15	0	0	0	0		-21.85	0
-4.9	-0.0121	-0.0076	0.0074	-0.0009		-4.9	0.0027		-4.6	-0.0029		-22.1	0	0	0	0		-21.8	0
-4.8	-0.0139	-0.0051	0.005	-0.0017		-4.8	0.00230001		-4.5	-0.0024		-22.05	0	0	0	0		-21.75	0
-4.7	-0.0156	-0.0058	0.0048	-0.0058		-4.7	0.0029		-4.4	-0.0025		-22	0	0	0	0		-21.7	0
-4.6	-0.0141	-0.0057	0.0021	-0.0068		-4.6	0.00170005		-4.3	0.0003		-21.95	0	0	0	0		-21.65	0
-4.5	-0.0144	-0.0036	0.0032	-0.0075		-4.5	0.0038		-4.2	0.0063		-21.9	0	0	0	0		-21.6	0
-4.4	-0.0134	-0.0049	0.0035	-0.0093		-4.4	0.001		-4.1	0.0037		-21.85	0	0	0	0		-21.55	0
-4.3	-0.0154	-0.0064	-0.0003	-0.0107		-4.3	-0.0036999		-4	0.0076		-21.8	0	0	0	0		-21.5	0
-4.2	-0.0183	-0.0102	-0.0012	-0.0114		-4.2	-0.0057		-3.9	0.0077		-21.75	0	0	0	0		-21.45	0
-4.1	-0.0185	-0.0097	-0.0006	-0.0118		-4.1	-0.00379999		-3.8	0.0041		-21.7	0	0	0	0		-21.4	0
-4	-0.0206	-0.0095	5.46e-11	-0.009		-4	-0.0032		-3.7	0.0019		-21.65	0	0	0	0		-21.35	0
-3.9	-0.0195	-0.0071	0.0046	-0.0066		-3.9	-0.0013		-3.6	0.0005		-21.6	0	0	0	0		-21.3	0
-3.8	-0.0205	-0.0078	0.0042	-0.0054		-3.8	-0.00120002		-3.5	0.0048		-21.55	0	0	0	0		-21.25	0
-3.7	-0.0187	-0.0063	0.0011	-0.0082		-3.7	-0.0034		-3.4	0.0144		-21.5	0	0	0	0		-21.2	0
-3.6	-0.0143	-0.0073	-0.0029	-0.0068		-3.6	-0.00260009		-3.3	0.0178		-21.45	0	0	0	0		-21.15	0
-3.5	-0.0126	-0.0009	0.0011	-0.0026		-3.5	0.0034		-3.2	0.0195		-21.4	0	0	0	0		-21.1	0
-3.4	-0.0128	-0.0028	0.0013	0.008		-3.4	-0.0013		-3.1	0.024		-21.35	0	0	0	0		-21.05	0
-3.3	-0.0158	-0.0016	0.0067	0.0095		-3.3	0.00270005		-3	0.0205		-21.3	0	0	0	0		-21	0
-3.2	-0.0118	0.0035	0.0105	0.0077		-3.2	0.0056		-2.9	0.0287		-21.25	0	0	0	0		-20.95	0
-3.1	-0.0143	0.009	0.0188	0.0052		-3.1	0.00210008		-2.8	0.0258		-21.2	0	0	0	0		-20.9	0
-3	-0.0104	0.0143	0.0281	0.0115		-3	0.0052		-2.7	0.023		-21.15	0	0	0	0		-20.85	0
-2.9	-0.0016	0.0222	0.0255	0.0149		-2.9	0.0013		-2.6	0.0269		-21.1	0	0	0	0		-20.8	0
-2.8	-0.0031	0.0243	0.0282	0.0053		-2.8	-0.00209984		-2.5	0.0264		-21.05	0	0	0	0		-20.75	0
-2.7	-0.0015	0.0249	0.0262	-0.0047		-2.7	-0.0099		-2.4	0.0317		-21	0	0	0	0		-20.7	0
-2.6	-0.0159	0.0235	0.0347	-0.0032		-2.6	-0.0201997		-2.3	0.0378		-20.95	0	0	0	0		-20.65	0
-2.5	-0.0141	0.0214	0.0271	0.0013		-2.5	-0.017		-2.2	0.0355		-20.9	0	0	0	0		-20.6	0
-2.4	-0.0262	0.022	0.0283	-0.0077		-2.4	-0.0219		-2.1	0.0404		-20.85	0	0	0	0		-20.55	0
-2.3	-0.0335	0.007201	0.0412	-0.016		-2.3	-0.0166		-2	0.0351		-20.8	0	0	0	0		-20.5	0
-2.2	-0.0244	0.0132	0.0451	-0.0111		-2.2	-0.016		-1.9	0.0372		-20.75	0	0	0	0		-20.45	0
-2.1	-0.0271	0.0122	0.0486	-0.0161		-2.1	-0.0163		-1.8	0.0424		-20.7	0	0	0	0		-20.4	0
-2	-0.0373	0.0062	0.0496	-0.0201		-2	-0.019		-1.7	0.0515		-20.65	0	0	0	0		-20.35	0
-1.9	-0.0492	0.003	0.0493	-0.0221		-1.9	-0.0205		-1.6	0.0484		-20.6	0	0	0	0		-20.3	0
-1.8	-0.0437	0.0021	0.0512	-0.0341		-1.8	-0.0275998		-1.5	0.0479		-20.55	0	0	0	0		-20.25	0
-1.7	-0.0436	-0.0011	0.0488	-0.0333		-1.7	-0.0318		-1.4	0.0468		-20.5	0	0	0	0		-20.2	0
-1.6	-0.0544	0.0081	0.0399	-0.0378		-1.6	-0.0348001		-1.3	0.0468		-20.45	0	0	0	0		-20.15	0
-1.5	-0.0563	0.0166	0.0385	-0.0452		-1.5	-0.0365		-1.2	0.0468		-20.4	0	0	0	0		-20.1	0
-1.4	-0.0509	0.0166	0.0371	-0.0504		-1.4	-0.0398		-1.1	0.0469		-20.35	0	0	0	0		-20.05	0
-1.3	-0.0457	0.0169	0.0305	-0.0504		-1.3	-0.0455001		-1	0.0477		-20.3	0	0	0	0		-20	0
-1.2	-0.0266	0.0173	0.0298	-0.0492		-1.2	-0.0401		-0.899998	0.0479		-20.25	0	0	0	0		-19.95	0
-1.1	-0.0218	0.0169	0.026599	-0.0452		-1.1	-0.0398		-0.799999	0.0479		-20.2	0	0	0	0		-19.9	0
-1	-0.0148	0.0173	0.0205	-0.0242		-1	-0.0365		-0.699997			-20.15	0	0	0	0		-19.85	0
-0.9	-0.0148	0.0183	0.0198	-0.0207		-0.900002	-0.023		-0.599998			-20.1	0	0	0	0		-19.8	0
-0.8	-0.0144	0.0206	0.020402	-0.02		-0.800003	-0.0209001		-0.5			-20.05	0	0	0	0		-19.75	0
-0.7						-0.700001			-0.399998			-20	0	0	0	0		-19.7	0
-0.6						-0.600002			-0.299999			-19.95	0	0	0	0		-19.65	0
-0.5						-0.5			-0.199997			-19.9	0	0	0	0		-19.6	0
-0.4						-0.400002			-0.0999985			-19.85	0	0	0	0		-19.55	0
-0.3						-0.300003			0			-19.8	0	0	0	0		-19.5	0
-0.2						-0.200001			0.100002			-19.75	0	0	0	0		-19.45	0
-0.1						-0.100002			0.200001			-19.7	0	0	0	0		-19.4	0
0						0			0.300003			-19.65	0	0	0	0		-19.35	0
0.099998						0.0999985			0.400002			-19.6	0	0	0	0		-19.3	0
0.199997						0.199997			0.5			-19.55	0	0	0	0		-19.25	0
0.299999						0.299999			0.600002			-19.5	0	0	0	0		-19.2	0
0.399998						0.399998			0.700001			-19.45	0	0	0	0		-19.15	0
0.5						0.5			0.800003			-19.4	0	0	0	0		-19.1	0
0.599998						0.599998			0.900002			-19.35	0	0	0	0		-19.05	0
0.699997						0.699997			1			-19.3	0	0	0	0		-19	0
0.799999						0.799999			1.1			-19.25	0	0	0	0		-18.95	0
0.899998						0.899998			1.2			-19.2	0	0	0	0		-18.9	0
1						1			1.3			-19.15	0	0	0	0		-18.85	0
1.1						1.1			1.4			-19.1	0	0	0	0		-18.8	0
1.2						1.2			1.5			-19.05	0	0	0	0		-18.75	0
1.3						1.3			1.6			-19	0	0	0	0		-18.7	0
1.4						1.4			1.7			-18.95	0	0	0	0		-18.65	0
1.5						1.5			1.8	-0.448		-18.9	0	0	0	0		-18.6	0
1.6						1.6			1.9	-0.4594		-18.85	0	0	0	0		-18.55	0
1.7						1.7			2	-0.4729		-18.8	0	0	0	0		-18.5	0
1.8	-0.0584	-0.4032	-0.2034	-0.2071		1.8	1.0253		2.1	-0.4752		-18.75	0	0	0	0		-18.45	0
1.9	-0.0712	-0.5156	-0.3076	-0.2277		1.9	1.0253		2.2	-0.476		-18.7	0	0	0	0		-18.4	0
2	-0.1003	-0.5195	-0.3078	-0.2499		2	1.0253		2.3	-0.4912		-18.65	0	0	0	0		-18.35	0
2.1	-0.119	-0.5719	-0.3288	-0.2579		2.1	1.0253		2.4	-0.4918		-18.6	0	0	0	0		-18.3	0
2.2	-0.1365	-0.5719	-0.3682	-0.2701		2.2	1.0157		2.5	-0.504		-18.55	0	0	0	0		-18.25	0
2.3	-0.1398	-0.5724	-0.376	-0.2796		2.3	1.0253		2.6	-0.4977		-18.5	0	0	0	0		-18.2	0
2.4	-0.142	-0.5719	-0.4027	-0.2925		2.4	1.0364		2.7	-0.4926		-18.45	0	0	0	0		-18.15	0
2.5	-0.1634	-0.5832	-0.4476	-0.2995		2.5	1.0364		2.8	-0.4989		-18.4	0	0	0	0		-18.1	0
2.6	-0.2028	-0.5978	-0.4486	-0.3359		2.6	1.0503		2.9	-0.5039		-18.35	0	0	0	0		-18.05	0
2.7	-0.2235	-0.6199	-0.4633	-0.3569		2.7	1.0866		3	-0.5232		-18.3	0	0	0	0		-18	0
2.8	-0.2218	-0.623	-0.4608	-0.3635		2.8	1.0908		3.1	-0.5326		-18.25	0	0	0	0		-17.95	0
2.9	-0.232	-0.6087	-0.4606	-0.3855		2.9	1.1251		3.2	-0.5376		-18.2	0	0	0	0		-17.9	0
3	-0.2377	-0.6148	-0.4637	-0.3878		3	1.0868		3.3	-0.549		-18.15	0	0	0	0		-17.85	0
3.1	-0.2396	-0.6243	-0.472	-0.4045		3.1	1.1328		3.4	-0.553		-18.1	0	0	0	0		-17.8	0
3.2	-0.2385	-0.6378	-0.4737	-0.4021		3.2	1.1254		3.5	-0.5557		-18.05	0	0	0	0		-17.75	0
3.3	-0.2407	-0.6198	-0.4684	-0.413		3.3	1.1441		3.6	-0.5551		-18	0	0	0	0		-17.7	0
3.4	-0.2584	-0.6269	-0.4621	-0.4231		3.4	1.1374		3.7	-0.5587		-17.95	0	0	0	0		-17.65	0
3.5	-0.2687	-0.6404	-0.4697	-0.4305		3.5	1.1431		3.8	-0.5493		-17.9	0	0	0	0		-17.6	0
3.6	-0.275	-0.6528	-0.4616	-0.4282		3.6	1.1797		3.9	-0.5566		-17.85	0	0	0	0		-17.55	0
3.7	-0.2726	-0.6545	-0.4635	-0.4413		3.7	1.1651		4	-0.5623		-17.8	0	0	0	0		-17.5	0
3.8	-0.2652	-0.6593	-0.4584	-0.4456		3.8	1.1943		4.1	-0.5624		-17.75	0	0	0	0		-17.45	0
3.9	-0.2716	-0.6579	-0.4664	-0.4467		3.9	1.1965		4.2	-0.5648		-17.7	0	0	0	0		-17.4	0
4	-0.2691	-0.6729	-0.4765	-0.4406		4	1.2036		4.3	-0.5727		-17.65	0	0	0	0		-17.35	0
4.1	-0.2661	-0.668	-0.4918	-0.4569		4.1	1.2159		4.4	-0.5713		-17.6	0	0	0	0		-17.3	0
4.2	-0.2636	-0.6714	-0.4905	-0.4595		4.2	1.2003		4.5	-0.5752		-17.55	0	0	0	0		-17.25	0
4.3	-0.2737	-0.6743	-0.4959	-0.4667		4.3	1.2215		4.6	-0.5681		-17.5	0	0	0	0		-17.2	0
4.4	-0.2767	-0.68	-0.5078	-0.47		4.4	1.2323		4.7	-0.5652		-17.45	0	0	0	0		-17.15	0
4.5	-0.273	-0.6891	-0.5064	-0.4644		4.5	1.257		4.8	-0.5705		-17.4	0	0	0	0		-17.1	0
4.6	-0.2674	-0.6927	-0.5148	-0.4767		4.6	1.2446		4.9	-0.574		-17.35	0	0	0	0		-17.05	0
4.7	-0.2659	-0.6949	-0.5168	-0.4896		4.7	1.2635		5	-0.5751		-17.3	0	0	0	0		-17	0
4.8	-0.2655	-0.6994	-0.5266	-0.5033		4.8	1.2681		5.1	-0.5759		-17.25	0	0	0	0		-16.95	0
4.9	-0.2704	-0.7081	-0.5376	-0.5124		4.9	1.2853		5.2	-0.5749		-17.2	0	0	0	0		-16.9	0
5	-0.2721	-0.7139	-0.5464	-0.5146		5	1.2858		5.3	-0.5734		-17.15	0	0	0	0		-16.85	0
5.1	-0.275	-0.7123	-0.5502	-0.5168		5.1	1.3027		5.4	-0.5775		-17.1	0	0	0	0		-16.8	0
5.2	-0.2739	-0.7072	-0.5556	-0.5255		5.2	1.2985		5.5	-0.5784		-17.05	0	0	0	0		-16.75	0
5.3	-0.2795	-0.718	-0.5625	-0.5309		5.3	1.3222		5.6	-0.5816		-17	0	0	0	0		-16.7	0
5.4	-0.2843	-0.7204	-0.5645	-0.5382		5.4	1.3232		5.7	-0.5821		-16.95	0	0	0	0		-16.65	0
5.5	-0.2904	-0.7207	-0.572	-0.5408		5.5	1.3248		5.8	-0.5856		-16.9	0	0	0	0		-16.6	0
5.6	-0.2897	-0.727	-0.5761	-0.5476		5.6	1.3365		5.9	-0.5871		-16.85	0	0	0	0		-16.55	0
5.7	-0.2857	-0.7324	-0.5759	-0.5527		5.7	1.3374		6	-0.5979		-16.8	0	0	0	0		-16.5	0
5.8	-0.2875	-0.7362	-0.5753	-0.559		5.8	1.3464		6.1	-0.6004		-16.75	0	0	0	0		-16.45	0
5.9	-0.2831	-0.7341	-0.5757	-0.562		5.9	1.3492		6.2	-0.6019		-16.7	0	0	0	0		-16.4	0
6	-0.2848	-0.736	-0.5768	-0.5703		6	1.3497		6.3	-0.6001		-16.65	0	0	0	0		-16.35	0
6.1	-0.2856	-0.74	-0.5784	-0.5699		6.1	1.3561		6.4	-0.5971		-16.6	0	0	0	0		-16.3	0
6.2	-0.2854	-0.742	-0.5812	-0.5716		6.2	1.356		6.5	-0.5936		-16.55	0	0	0	0		-16.25	0
6.3	-0.2858	-0.7459	-0.5804	-0.5753		6.3	1.3522		6.6	-0.5976		-16.5	0	0	0	0		-16.2	0
6.4	-0.286	-0.7493	-0.5851	-0.582		6.4	1.3554		6.7	-0.6039		-16.45	0	0	0	0		-16.15	0
6.5	-0.2833	-0.7512	-0.5893	-0.5845		6.5	1.3606		6.8	-0.6025		-16.4	0	0	0	0		-16.1	0
6.6	-0.2866	-0.7529	-0.5929	-0.5896		6.6	1.3668		6.9	-0.6057		-16.35	0	0	0	0		-16.05	0
6.7	-0.2889	-0.7563	-0.5978	-0.5928		6.7	1.3607		7	-0.6098		-16.3	0	0	0	0		-16	0
6.8	-0.2871	-0.7621	-0.5989	-0.5948		6.8	1.358		7.1	-0.6187		-16.25	0	0	0	0		-15.95	0
6.9	-0.2877	-0.7656	-0.6012	-0.595		6.9	1.3681		7.2	-0.6228		-16.2	0	0	0	0		-15.9	0
7	-0.2887	-0.7693	-0.6094	-0.597		7	1.37		7.3	-0.6227		-16.15	0	0	0	0		-15.85	0
7.1	-0.2875	-0.7695	-0.6078	-0.5926		7.1	1.3697		7.4	-0.6222		-16.1	0	0	0	0		-15.8	0
7.2	-0.2936	-0.7696	-0.6069	-0.5928		7.2	1.3724		7.5	-0.6227		-16.05	0	0	0	0		-15.75	0
7.3	-0.2961	-0.774	-0.6095	-0.5962		7.3	1.3711		7.6	-0.6171		-16	0	0	0	0		-15.7	0
7.4	-0.295	-0.7772	-0.6107	-0.6023		7.4	1.3766		7.7	-0.6212		-15.95	0	0	0	0		-15.65	0
7.5	-0.2944	-0.778	-0.612	-0.6007		7.5	1.383		7.8	-0.6224		-15.9	0	0	0	0		-15.6	0
7.6	-0.2923	-0.783	-0.6206	-0.6049		7.6	1.3834		7.9	-0.6195		-15.85	0	0	0	0		-15.55	0
7.7	-0.2899	-0.7906	-0.6175	-0.6063		7.7	1.389		8	-0.6192		-15.8	0	0	0	0		-15.5	0
7.8	-0.2923	-0.7973	-0.6213	-0.609		7.8	1.3944		8.1	-0.6217		-15.75	0	0	0	0		-15.45	0
7.9	-0.2932	-0.799	-0.6241	-0.6161		7.9	1.3938		8.2	-0.6216		-15.7	0	0	0	0		-15.4	0
8	-0.2933	-0.8049	-0.6227	-0.6177		8	1.3999		8.3	-0.622		-15.65	0	0	0	0		-15.35	0
8.1	-0.2915	-0.8075	-0.6257	-0.6189		8.1	1.4088		8.4	-0.625		-15.6	0	0	0	0		-15.3	0
8.2	-0.292	-0.8113	-0.6278	-0.6245		8.2	1.4173		8.5	-0.6259		-15.55	0	0	0	0		-15.25	0
8.3	-0.2933	-0.8101	-0.6352	-0.6268		8.3	1.4223		8.6	-0.6285		-15.5	0	0	0	0		-15.2	0
8.4	-0.2948	-0.808	-0.6377	-0.6288		8.4	1.426		8.7	-0.6255		-15.45	0	0	0	0		-15.15	0
8.5	-0.3004	-0.8108	-0.6356	-0.6308		8.5	1.4271		8.8	-0.6238		-15.4	0	0	0	0		-15.1	0
8.6	-0.2994	-0.8123	-0.6388	-0.6316		8.6	1.4308		8.9	-0.6302		-15.35	0	0	0	0		-15.05	0
8.7	-0.303	-0.8186	-0.6432	-0.6333		8.7	1.4327		9	-0.6349		-15.3	0	0	0	0		-15	0
8.8	-0.3055	-0.8225	-0.645	-0.6348		8.8	1.4314		9.1	-0.633		-15.25	0	0	0	0		-14.95	0
8.9	-0.3087	-0.823	-0.6484	-0.6406		8.9	1.4302		9.2	-0.6342		-15.2	0	0	0	0		-14.9	0
9	-0.3128	-0.8221	-0.6513	-0.6481		9	1.4324		9.3	-0.6332		-15.15	0	0	0	0		-14.85	0
9.1	-0.3096	-0.8269	-0.6523	-0.6463		9.1	1.4402		9.4	-0.6407		-15.1	0	0	0	0		-14.8	0
9.2	-0.3084	-0.8302	-0.6523	-0.6496		9.2	1.4462		9.5	-0.6467		-15.05	0	0	0	0		-14.75	0
9.3	-0.3044	-0.8269	-0.6518	-0.6501		9.3	1.447		9.6	-0.6505		-15	0	0	0	0		-14.7	0
9.4	-0.3067	-0.8192	-0.6529	-0.6509		9.4	1.4511		9.7	-0.6511		-14.95	0	0	0	0		-14.65	0
9.5	-0.3101	-0.8208	-0.6529	-0.6551		9.5	1.4576		9.8	-0.6509		-14.9	0	0	0	0		-14.6	0
9.6	-0.3175	-0.825	-0.6497	-0.6569		9.6	1.4626		9.9	-0.6515		-14.85	0	0	0	0		-14.55	0
9.7	-0.3212	-0.8283	-0.6493	-0.661		9.7	1.4624		10	-0.6497		-14.8	0	0	0	0		-14.5	0
9.8	-0.3211	-0.8286	-0.6542	-0.665		9.8	1.4595		10.1	-0.6561		-14.75	0	0	0	0		-14.45	0
9.9	-0.3271	-0.8292	-0.6566	-0.669		9.9	1.4634		10.2	-0.6555		-14.7	0	0	0	0		-14.4	0
10	-0.3312	-0.833	-0.6573	-0.6708		10	1.4645		10.3	-0.6625		-14.65	0	0	0	0		-14.35	0
10.1	-0.3331	-0.8357	-0.6554	-0.6711		10.1	1.4678		10.4	-0.6615		-14.6	0	0	0	0		-14.3	0
10.2	-0.3325	-0.8352	-0.6567	-0.6681		10.2	1.4688		10.5	-0.6624		-14.55	0	0	0	0		-14.25	0
10.3	-0.3364	-0.8387	-0.6613	-0.6686		10.3	1.4721		10.6	-0.6627		-14.5	0	0	0	0		-14.2	0
10.4	-0.3389	-0.8359	-0.664	-0.6699		10.4	1.4729		10.7	-0.6635		-14.45	0	0	0	0		-14.15	0
10.5	-0.3411	-0.8347	-0.6621	-0.6738		10.5	1.4728		10.8	-0.6594		-14.4	0	0	0	0		-14.1	0
10.6	-0.3411	-0.8373	-0.6634	-0.6721		10.6	1.4708		10.9	-0.6619		-14.35	0	0	0	0		-14.05	0
10.7	-0.3416	-0.8406	-0.6596	-0.6751		10.7	1.4737		11	-0.6661		-14.3	0	0	0	0		-14	0
10.8	-0.344	-0.8422	-0.6581	-0.6804		10.8	1.4768		11.1	-0.6677		-14.25	0	0	0	0		-13.95	0
10.9	-0.3451	-0.8483	-0.6651	-0.6788		10.9	1.4805		11.2	-0.6669		-14.2	0	0	0	0		-13.9	0
11	-0.3478	-0.8506	-0.6695	-0.6807		11	1.4844		11.3	-0.6669		-14.15	0	0	0	0		-13.85	0
11.1	-0.347	-0.8543	-0.668	-0.6791		11.1	1.4846		11.4	-0.6668		-14.1	0	0	0	0		-13.8	0
11.2	-0.3439	-0.8519	-0.6666	-0.6805		11.2	1.4894		11.5	-0.6664		-14.05	0	0	0	0		-13.75	0
11.3	-0.3436	-0.8467	-0.6661	-0.6765		11.3	1.4941		11.6	-0.6644		-14	0	0	0	0		-13.7	0
11.4	-0.3467	-0.844	-0.6606	-0.6802		11.4	1.4915		11.7	-0.6625		-13.95	0	0	0	0		-13.65	0
11.5	-0.3456	-0.8391	-0.662	-0.6777		11.5	1.498		11.8	-0.659		-13.9	0	0	0	0		-13.6	0
11.6	-0.3458	-0.842	-0.658	-0.6766		11.6	1.5018		11.9	-0.6525		-13.85	0	0	0	0		-13.55	0
11.7	-0.3477	-0.8385	-0.6544	-0.6749		11.7	1.5023		12	-0.6534		-13.8	0	0	0	0		-13.5	0
11.8	-0.3529	-0.8359	-0.6522	-0.6742		11.8	1.502		12.1	-0.6525		-13.75	0	0	0	0		-13.45	0
11.9	-0.3551	-0.8379	-0.649	-0.6718		11.9	1.5066		12.2	-0.6582		-13.7	0	0	0	0		-13.4	0
12	-0.362	-0.8391	-0.6495	-0.6739		12	1.5154		12.3	-0.6598		-13.65	0	0	0	0		-13.35	0
12.1	-0.3624	-0.8413	-0.6489	-0.6749		12.1	1.516		12.4	-0.6618		-13.6	0	0	0	0		-13.3	0
12.2	-0.3637	-0.8386	-0.6456	-0.6797		12.2	1.5243		12.5	-0.6617		-13.55	0	0	0	0		-13.25	0
12.3	-0.3674	-0.8405	-0.6434	-0.6802		12.3	1.5299		12.6	-0.6628		-13.5	0	0	0	0		-13.2	0
12.4	-0.3692	-0.8405	-0.6451	-0.6823		12.4	1.5347		12.7	-0.6557		-13.45	0	0	0	0		-13.15	0
12.5	-0.3714	-0.8409	-0.6481	-0.6832		12.5	1.539		12.8	-0.6524		-13.4	0	0	0	0		-13.1	0
12.6	-0.3704	-0.8405	-0.6511	-0.6841		12.6	1.5423		12.9	-0.6551		-13.35	0	0	0	0		-13.05	0
12.7	-0.3666	-0.8393	-0.6527	-0.6839		12.7	1.5395		13	-0.6534		-13.3	0	0	0	0		-13	0
12.8	-0.365	-0.8396	-0.6478	-0.6859		12.8	1.5419		13.1	-0.6459		-13.25	0	0	0	0		-12.95	0
12.9	-0.3711	-0.8385	-0.6516	-0.6901		12.9	1.5412		13.2	-0.6465		-13.2	0	0	0	0		-12.9	0
13	-0.3711	-0.841	-0.6552	-0.6912		13	1.5371		13.3	-0.6479		-13.15	0	0	0	0		-12.85	0
13.1	-0.373	-0.8428	-0.65	-0.6911		13.1	1.5391		13.4	-0.6463		-13.1	0	0	0	0		-12.8	0
13.2	-0.374	-0.8436	-0.6563	-0.6956		13.2	1.5344		13.5	-0.6449		-13.05	0	0	0	0		-12.75	0
13.3	-0.375	-0.8476	-0.6607	-0.6976		13.3	1.5318		13.6	-0.6412		-13	0	0	0	0		-12.7	0
13.4	-0.3773	-0.8486	-0.6627	-0.6952		13.4	1.5335		13.7	-0.6431		-12.95	0	0	0	0		-12.65	0
13.5	-0.3771	-0.851	-0.6616	-0.6903		13.5	1.5416		13.8	-0.6432		-12.9	0	0	0	0		-12.6	0
13.6	-0.3759	-0.8544	-0.6632	-0.6939		13.6	1.5487		13.9	-0.642		-12.85	0	0	0	0		-12.55	0
13.7	-0.3816	-0.8561	-0.6628	-0.6969		13.7	1.5467		14	-0.6416		-12.8	0	0	0	0		-12.5	0
13.8	-0.3842	-0.8536	-0.6683	-0.7033		13.8	1.5474		14.1	-0.6378		-12.75	0	0	0	0		-12.45	0
13.9	-0.381	-0.8492	-0.6693	-0.7046		13.9	1.5491		14.2	-0.6382		-12.7	0	0	0	0		-12.4	0
14	-0.3776	-0.8531	-0.6704	-0.7046		14	1.5478		14.3	-0.639		-12.65	0	0	0	0		-12.35	0
14.1	-0.3801	-0.85	-0.6723	-0.7061		14.1	1.5543		14.4	-0.637		-12.6	0	0	0	0		-12.3	0
14.2	-0.3824	-0.8485	-0.6689	-0.7076		14.2	1.5568		14.5	-0.6382		-12.55	0	0	0	0		-12.25	0
14.3	-0.3849	-0.8482	-0.6698	-0.7082		14.3	1.5599		14.6	-0.6405		-12.5	0	0	0	0		-12.2	0
14.4	-0.3869	-0.8497	-0.6707	-0.7094		14.4	1.5596		14.7	-0.6384		-12.45	0	0	0	0		-12.15	0
14.5	-0.3838	-0.8552	-0.6692	-0.7093		14.5	1.5632		14.8	-0.6395		-12.4	0	0	0	0		-12.1	0
14.6	-0.3798	-0.8596	-0.671	-0.7105		14.6	1.5636		14.9	-0.6392		-12.35	0	0	0	0		-12.05	0
14.7	-0.377	-0.8582	-0.6718	-0.716		14.7	1.5638		15	-0.6389		-12.3	0	0	0	0		-12	0
14.8	-0.3765	-0.8585	-0.6704	-0.7159		14.8	1.5668		15.1	-0.644		-12.25	0	0	0	0		-11.95	0
14.9	-0.3799	-0.8582	-0.6732	-0.7169		14.9	1.5704		15.2	-0.6453		-12.2	0	0	0	0		-11.9	0
15	-0.3784	-0.8612	-0.671	-0.7123		15	1.5673		15.3	-0.6419		-12.15	0	0	0	0		-11.85	0
15.1	-0.3768	-0.867	-0.6689	-0.711		15.1	1.5694		15.4	-0.6429		-12.1	0	0	0	0		-11.8	0
15.2	-0.3778	-0.8619	-0.6684	-0.7165		15.2	1.5726		15.5	-0.6341		-12.05	0	0	0	0		-11.75	0
15.3	-0.3802	-0.8622	-0.6677	-0.7159		15.3	1.5756		15.6	-0.6316		-12	0	0	0	0		-11.7	0
15.4	-0.3848	-0.8625	-0.6735	-0.7171		15.4	1.5816		15.7	-0.6339		-11.95	0	0	0	0		-11.65	0
15.5	-0.3871	-0.8664	-0.6759	-0.7188		15.5	1.5849		15.8	-0.6371		-11.9	0	0	0	0		-11.6	0
15.6	-0.3873	-0.8674	-0.6781	-0.7179		15.6	1.5907		15.9	-0.639		-11.85	0	0	0	0		-11.55	0
15.7	-0.383	-0.8676	-0.6833	-0.7173		15.7	1.5943		16	-0.6406		-11.8	0	0	0	0		-11.5	0
15.8	-0.3839	-0.8637	-0.682	-0.7136		15.8	1.5945		16.1	-0.6421		-11.75	0	0	0	0		-11.45	0
15.9	-0.3883	-0.8631	-0.6835	-0.7134		15.9	1.595		16.2	-0.635		-11.7	0	0	0	0		-11.4	0
16	-0.3811	-0.8668	-0.6848	-0.7137		16	1.5981		16.3	-0.641		-11.65	0	0	0	0		-11.35	0
16.1	-0.3841	-0.865	-0.6873	-0.7133		16.1	1.599		16.4	-0.6352		-11.6	0	0	0	0		-11.3	0
16.2	-0.382	-0.8624	-0.6873	-0.7172		16.2	1.6005		16.5	-0.6364		-11.55	0	0	0	0		-11.25	0
16.3	-0.3845	-0.8642	-0.6898	-0.7186		16.3	1.6055		16.6	-0.6434		-11.5	0	0	0	0		-11.2	0
16.4	-0.381	-0.8649	-0.687	-0.7202		16.4	1.605		16.7	-0.6404		-11.45	0	0	0	0		-11.15	0
16.5	-0.3839	-0.8724	-0.6839	-0.7214		16.5	1.6082		16.8	-0.6369		-11.4	0	0	0	0		-11.1	0
16.6	-0.3845	-0.8733	-0.6802	-0.723		16.6	1.6044		16.9	-0.645		-11.35	0	0	0	0		-11.05	0
16.7	-0.3876	-0.8743	-0.6849	-0.7228		16.7	1.6077		17	-0.6432		-11.3	0	0	0	0		-11	0
16.8	-0.3902	-0.8737	-0.6865	-0.7187		16.8	1.6104		17.1	-0.6436		-11.25	0	0	0	0		-10.95	0
16.9	-0.3854	-0.876	-0.687	-0.7192		16.9	1.6077		17.2	-0.644		-11.2	0	0	0	0		-10.9	0
17	-0.3824	-0.8735	-0.6799	-0.7237		17	1.6111		17.3	-0.6454		-11.15	0	0	0	0		-10.85	0
17.1	-0.3795	-0.8736	-0.6785	-0.7245		17.1	1.616		17.4	-0.645		-11.1	0	0	0	0		-10.8	0
17.2	-0.3799	-0.8703	-0.6825	-0.725		17.2	1.622		17.5	-0.6457		-11.05	0	0	0	0		-10.75	0
17.3	-0.3807	-0.8732	-0.6845	-0.7232		17.3	1.6273		17.6	-0.6469		-11	0	0	0	0		-10.7	0
17.4	-0.3803	-0.8771	-0.6843	-0.7266		17.4	1.6261		17.7	-0.6492		-10.95	0	0	0	0		-10.65	0
17.5	-0.3784	-0.8779	-0.6855	-0.7215		17.5	1.6208		17.8	-0.6546		-10.9	0	0	0	0		-10.6	0
17.6	-0.379	-0.883	-0.6864	-0.7217		17.6	1.6207		17.9	-0.6561		-10.85	0	0	0	0		-10.55	0
17.7	-0.3818	-0.8799	-0.6875	-0.7227		17.7	1.6225		18	-0.6601		-10.8	0	0	0	0		-10.5	0
17.8	-0.3809	-0.881	-0.6904	-0.7259		17.8	1.622		18.1	-0.6598		-10.75	0	0	0	0		-10.45	0
17.9	-0.3803	-0.8812	-0.6928	-0.728		17.9	1.6205		18.2	-0.6618		-10.7	0	0	0	0		-10.4	0
18	-0.3791	-0.8804	-0.6948	-0.7295		18	1.6222		18.3	-0.6626		-10.65	0	0	0	0		-10.35	0
18.1	-0.3781	-0.8845	-0.6933	-0.7301		18.1	1.6179		18.4	-0.6636		-10.6	0	0	0	0		-10.3	0
18.2	-0.3736	-0.8846	-0.6953	-0.7312		18.2	1.6189		18.5	-0.6685		-10.55	0	0	0	0		-10.25	0
18.3	-0.3679	-0.8896	-0.6979	-0.7305		18.3	1.623		18.6	-0.6675		-10.5	0	0	0	0		-10.2	0
18.4	-0.3678	-0.8899	-0.6997	-0.7311		18.4	1.6225		18.7	-0.6621		-10.45	0	0	0	0		-10.15	0
18.5	-0.3692	-0.8872	-0.6985	-0.7304		18.5	1.622		18.8	-0.6703		-10.4	0	0	0	0		-10.1	0
18.6	-0.3666	-0.8884	-0.6973	-0.7289		18.6	1.6231		18.9	-0.6732		-10.35	0	0	0	0		-10.05	0
18.7	-0.3702	-0.8958	-0.6944	-0.732		18.7	1.6267		19	-0.6743		-10.3	0	0	0	0		-10	0
18.8	-0.3711	-0.8941	-0.6963	-0.7366		18.8	1.6287		19.1	-0.6704		-10.25	0	0	0	0		-9.95	0
18.9	-0.3757	-0.8944	-0.7014	-0.7376		18.9	1.6357		19.2	-0.6768		-10.2	0	0	0	0		-9.9	0
19	-0.3791	-0.8998	-0.7039	-0.7382		19	1.6423		19.3	-0.6745		-10.15	0	0	0	0		-9.85	0
19.1	-0.3818	-0.9003	-0.7006	-0.7413		19.1	1.6444		19.4	-0.6728		-10.1	0	0	0	0		-9.8	0
19.2	-0.3799	-0.899	-0.7036	-0.7432		19.2	1.6474		19.5	-0.6734		-10.05	0	0	0	0		-9.75	0
19.3	-0.3806	-0.898	-0.7017	-0.7426		19.3	1.6474		19.6	-0.6701		-10	0	0	0	0		-9.7	0
19.4	-0.3757	-0.8947	-0.7009	-0.7403		19.4	1.6452		19.7	-0.6737		-9.95	0	0	0	0		-9.65	0
19.5	-0.3736	-0.8905	-0.6975	-0.7401		19.5	1.6442		19.8	-0.6734		-9.9	0	0	0	0		-9.6	0
19.6	-0.3769	-0.89	-0.7023	-0.7417		19.6	1.6465		19.9	-0.6719		-9.85	0	0	0	0		-9.55	0
19.7	-0.3817	-0.8854	-0.7041	-0.7417		19.7	1.6471		20	-0.6764		-9.8	0	0	0	0		-9.5	0
19.8	-0.3819	-0.8815	-0.6999	-0.7422		19.8	1.6472		20.1	-0.6822		-9.75	0	0	0	0		-9.45	0
19.9	-0.3862	-0.8791	-0.6983	-0.7388		19.9	1.6496		20.2	-0.6871		-9.7	0	0	0	0		-9.4	0
20	-0.3895	-0.8821	-0.6958	-0.7396		20	1.6469		20.3	-0.687		-9.65	0	0	0	0		-9.35	0
20.1	-0.3943	-0.8799	-0.6927	-0.7428		20.1	1.6512		20.4	-0.6908		-9.6	0	0	0	0		-9.3	0
20.2	-0.3933	-0.8838	-0.6941	-0.7436		20.2	1.6511		20.5	-0.6948		-9.55	0	0	0	0		-9.25	0
20.3	-0.3938	-0.8841	-0.7002	-0.7455		20.3	1.6488		20.6	-0.6926		-9.5	0	0	0	0		-9.2	0
20.4	-0.3963	-0.8853	-0.6979	-0.7476		20.4	1.6478		20.7	-0.6955		-9.45	0	0	0	0		-9.15	0
20.5	-0.3928	-0.8837	-0.696	-0.7483		20.5	1.6511		20.8	-0.6964		-9.4	0	0	0	0		-9.1	0
20.6	-0.3969	-0.8779	-0.6956	-0.7492		20.6	1.651		20.9	-0.6991		-9.35	0	0	0	0		-9.05	0
20.7	-0.3972	-0.8737	-0.6967	-0.7485		20.7	1.6465		21	-0.7029		-9.3	0	0	0	0		-9	0
20.8	-0.4014	-0.877	-0.6947	-0.7462		20.8	1.6452		21.1	-0.7019		-9.25	0	0	0	0		-8.95	0
20.9	-0.4028	-0.8729	-0.6942	-0.7463		20.9	1.6473		21.2	-0.7022		-9.2	0	0	0	0		-8.9	0
21	-0.4021	-0.8742	-0.6893	-0.7458		21	1.6518		21.3	-0.7053		-9.15	0	0	0	0		-8.85	0
21.1	-0.4037	-0.876	-0.6856	-0.7475		21.1	1.6534		21.4	-0.7108		-9.1	0	0	0	0		-8.8	0
21.2	-0.4064	-0.8704	-0.6887	-0.7444		21.2	1.656		21.5	-0.709		-9.05	0	0	0	0		-8.75	0
21.3	-0.4054	-0.8716	-0.6882	-0.7473		21.3	1.6553		21.6	-0.7118		-9	0	0	0	0		-8.7	0
21.4	-0.4085	-0.8721	-0.6883	-0.7514		21.4	1.6531		21.7	-0.711		-8.95	0	0	0	0		-8.65	0
21.5	-0.4089	-0.8746	-0.6822	-0.7532		21.5	1.6528		21.8	-0.714		-8.9	0	0	0	0		-8.6	0
21.6	-0.4062	-0.8735	-0.679	-0.7489		21.6	1.6538		21.9	-0.7117		-8.85	0	0	0	0		-8.55	0
21.7	-0.4073	-0.8709	-0.6757	-0.7503		21.7	1.6542		22	-0.7112		-8.8	0	0	0	0		-8.5	0
21.8	-0.4144	-0.8714	-0.6728	-0.7553		21.8	1.6562		22.1	-0.7059		-8.75	0	0	0	0		-8.45	0
21.9	-0.4156	-0.8724	-0.6722	-0.7613		21.9	1.6583		22.2	-0.7011		-8.7	0	0	0	0		-8.4	0
22	-0.4092	-0.872	-0.6707	-0.7645		22	1.6623		22.3	-0.7028		-8.65	0	0	0	0		-8.35	0
22.1	-0.4101	-0.8741	-0.6681	-0.7654		22.1	1.6576		22.4	-0.7009		-8.6	0	0	0	0		-8.3	0
22.2	-0.4085	-0.879	-0.6595	-0.7693		22.2	1.6548		22.5	-0.707		-8.55	0	0	0	0		-8.25	0
22.3	-0.41	-0.8794	-0.6581	-0.7703		22.3	1.6509		22.6	-0.707		-8.5	0	0	0	0		-8.2	0
22.4	-0.4111	-0.8839	-0.6573	-0.7725		22.4	1.6531		22.7	-0.699		-8.45	0	0	0	0		-8.15	0
22.5	-0.4166	-0.8831	-0.6615	-0.7715		22.5	1.6545		22.8	-0.703		-8.4	0	0	0	0		-8.1	0
22.6	-0.4132	-0.8795	-0.6622	-0.7712		22.6	1.6567		22.9	-0.7057		-8.35	0	0	0	0		-8.05	0
22.7	-0.4121	-0.8821	-0.6621	-0.7712		22.7	1.6621		23	-0.7046		-8.3	0	0	0	0		-8	0
22.8	-0.4115	-0.8831	-0.6566	-0.7749		22.8	1.6551		23.1	-0.7068		-8.25	0	0	0	0		-7.95	0
22.9	-0.4141	-0.881	-0.6549	-0.7788		22.9	1.6533		23.2	-0.7024		-8.2	0	0	0	0		-7.9	0
23	-0.4117	-0.8781	-0.655	-0.7785		23	1.653		23.3	-0.7052		-8.15	0	0	0	0		-7.85	0
23.1	-0.4154	-0.881	-0.6571	-0.7803		23.1	1.6526		23.4	-0.7091		-8.1	0	0	0	0		-7.8	0
23.2	-0.4214	-0.8833	-0.6548	-0.7819		23.2	1.6539		23.5	-0.7124		-8.05	0	0	0	0		-7.75	0
23.3	-0.4239	-0.8879	-0.656	-0.7816		23.3	1.6511		23.6	-0.7143		-8	0	0	0	0		-7.7	0
23.4	-0.4243	-0.8847	-0.6565	-0.7804		23.4	1.6518		23.7	-0.7126		-7.95	0	0	0	0		-7.65	0
23.5	-0.4296	-0.8852	-0.657	-0.7823		23.5	1.6549		23.8	-0.7146		-7.9	0	0	0	0		-7.6	0
23.6	-0.4275	-0.8836	-0.6544	-0.7816		23.6	1.657		23.9	-0.7123		-7.85	0	0	0	0		-7.55	0
23.7	-0.428	-0.8822	-0.6496	-0.7831		23.7	1.6606		24	-0.7138		-7.8	0	0	0	0		-7.5	0
23.8	-0.4276	-0.887	-0.6482	-0.783		23.8	1.6583		24.1	-0.7095		-7.75	0	0	0	0		-7.45	0
23.9	-0.4289	-0.8871	-0.6481	-0.7842		23.9	1.658		24.2	-0.7103		-7.7	0	0	0	0		-7.4	0
24	-0.4305	-0.8902	-0.6476	-0.7849		24	1.6516		24.3	-0.7078		-7.65	0	0	0	0		-7.35	0
24.1	-0.431	-0.8921	-0.6498	-0.7904		24.1	1.6539		24.4	-0.7058		-7.6	0	0	0	0		-7.3	0
24.2	-0.4307	-0.8908	-0.6488	-0.7921		24.2	1.6562		24.5	-0.709		-7.55	0	0	0	0		-7.25	0
24.3	-0.4337	-0.8921	-0.6472	-0.7889		24.3	1.6553		24.6	-0.7056		-7.5	0	0	0	0		-7.2	0
24.4	-0.4374	-0.8929	-0.6471	-0.7903		24.4	1.6597		24.7	-0.707		-7.45	0	0	0	0		-7.15	0
24.5	-0.4372	-0.8953	-0.6462	-0.7956		24.5	1.6604		24.8	-0.7131		-7.4	0	0	0	0		-7.1	0
24.6	-0.4341	-0.8991	-0.6458	-0.7976		24.6	1.6592		24.9	-0.7131		-7.35	0	0	0	0		-7.05	0
24.7	-0.4368	-0.9004	-0.6415	-0.7984		24.7	1.6585		25	-0.7129		-7.3	0	0	0	0		-7	0
24.8	-0.4363	-0.8962	-0.6397	-0.7978		24.8	1.66		25.1	-0.7109		-7.25	0	0	0	0		-6.95	0
24.9	-0.4401	-0.8967	-0.6383	-0.7919		24.9	1.6541		25.2	-0.7118		-7.2	0	0	0	0		-6.9	0
25	-0.4377	-0.8964	-0.6394	-0.7915		25	1.6557		25.3	-0.711		-7.15	0	0	0	0		-6.85	0
25.1	-0.4304	-0.8934	-0.6347	-0.7933		25.1	1.6523		25.4	-0.7158		-7.1	0	0	0	0		-6.8	0
25.2	-0.429	-0.8936	-0.6317	-0.7918		25.2	1.6534		25.5	-0.7194		-7.05	0	0	0	0		-6.75	0
25.3	-0.431	-0.8957	-0.6265	-0.7936		25.3	1.6547		25.6	-0.7204		-7	0	0	0	0		-6.7	0
25.4	-0.4337	-0.8979	-0.628	-0.7936		25.4	1.6569		25.7	-0.7241		-6.95	0	0	0	0		-6.65	0
25.5	-0.436	-0.9018	-0.6253	-0.7959		25.5	1.6624		25.8	-0.7219		-6.9	0	0	0	0		-6.6	0
25.6	-0.4358	-0.9055	-0.6258	-0.798		25.6	1.6624		25.9	-0.7241		-6.85	0	0	0	0		-6.55	0
25.7	-0.435	-0.9057	-0.6249	-0.8044		25.7	1.6604		26	-0.7282		-6.8	0	0	0	0		-6.5	0
25.8	-0.4326	-0.91	-0.6238	-0.8102		25.8	1.6599		26.1	-0.7246		-6.75	0	0	0	0		-6.45	0
25.9	-0.4325	-0.9139	-0.6291	-0.8107		25.9	1.659		26.2	-0.7179		-6.7	0	0	0	0		-6.4	0
26	-0.4321	-0.914	-0.6294	-0.8143		26	1.658		26.3	-0.7218		-6.65	0	0	0	0		-6.35	0
26.1	-0.4282	-0.9121	-0.6315	-0.8136		26.1	1.6559		26.4	-0.7236		-6.6	0	0	0	0		-6.3	0
26.2	-0.4301	-0.9117	-0.633	-0.8095		26.2	1.6524		26.5	-0.7184		-6.55	0	0	0	0		-6.25	0
26.3	-0.431	-0.9103	-0.6376	-0.8074		26.3	1.6552		26.6	-0.7161		-6.5	0	0	0	0		-6.2	0
26.4	-0.4291	-0.9156	-0.6352	-0.8058		26.4	1.658		26.7	-0.7144		-6.45	0	0	0	0		-6.15	0
26.5	-0.424	-0.914	-0.64	-0.8027		26.5	1.6644		26.8	-0.7135		-6.4	0	0	0	0		-6.1	0
26.6	-0.4273	-0.919	-0.6402	-0.8007		26.6	1.6649		26.9	-0.7098		-6.35	0	0	0	0		-6.05	0
26.7	-0.4274	-0.927	-0.6441	-0.8023		26.7	1.6664		27	-0.7142		-6.3	0	0	0	0		-6	0
26.8	-0.4297	-0.9298	-0.6443	-0.8025		26.8	1.6681		27.1	-0.7129		-6.25	0	0	0	0		-5.95	0
26.9	-0.4282	-0.9217	-0.6454	-0.8012		26.9	1.6703		27.2	-0.7142		-6.2	0	0	0	0		-5.9	0
27	-0.4264	-0.9228	-0.6451	-0.7984		27	1.6692		27.3	-0.7109		-6.15	0	0	0	0		-5.85	0
27.1	-0.4258	-0.9222	-0.6425	-0.802		27.1	1.6673		27.4	-0.7119		-6.1	0	0	0	0		-5.8	0
27.2	-0.4245	-0.9217	-0.6484	-0.8016		27.2	1.6653		27.5	-0.7113		-6.05	0	0	0	0		-5.75	0
27.3	-0.4199	-0.9241	-0.6455	-0.8038		27.3	1.6619		27.6	-0.7127		-6	0	0	0	0		-5.7	0
27.4	-0.4244	-0.9222	-0.6438	-0.8002		27.4	1.6638		27.7	-0.7122		-5.95	0	0	0	0		-5.65	0
27.5	-0.4206	-0.9196	-0.642	-0.7959		27.5	1.6629		27.8	-0.717		-5.9	0	0	0	0		-5.6	0
27.6	-0.418	-0.9247	-0.6467	-0.7949		27.6	1.6655		27.9	-0.7112		-5.85	0	0	0	0		-5.55	0
27.7	-0.4213	-0.9232	-0.6516	-0.7973		27.7	1.6715		28	-0.7155		-5.8	0	0	0	0		-5.5	0
27.8	-0.4182	-0.9263	-0.6589	-0.7988		27.8	1.6749		28.1	-0.7144		-5.75	0	0	0	0		-5.45	0
27.9	-0.4159	-0.9283	-0.6556	-0.7951		27.9	1.6762		28.2	-0.719		-5.7	0	0	0	0		-5.4	0
28	-0.4159	-0.9298	-0.6544	-0.7938		28	1.6763		28.3	-0.7273		-5.65	0	0	0	0		-5.35	0
28.1	-0.4221	-0.9348	-0.6535	-0.7945		28.1	1.6751		28.4	-0.729		-5.6	0	0	0	0		-5.3	0
28.2	-0.426	-0.9304	-0.6533	-0.797		28.2	1.6779		28.5	-0.7323		-5.55	0	0	0	0		-5.25	0
28.3	-0.4264	-0.9262	-0.6541	-0.796		28.3	1.6795		28.6	-0.73		-5.5	0	0	0	0		-5.2	0
28.4	-0.4204	-0.9262	-0.6538	-0.7922		28.4	1.6856		28.7	-0.7328		-5.45	0	0	0	0		-5.15	0
28.5	-0.4182	-0.9254	-0.6551	-0.787		28.5	1.6864		28.8	-0.7353		-5.4	0	0	0	0		-5.1	0
28.6	-0.4179	-0.9222	-0.6534	-0.7833		28.6	1.6872		28.9	-0.7393		-5.35	0	0	0	0		-5.05	0
28.7	-0.415	-0.9232	-0.6521	-0.7869		28.7	1.687		29	-0.743		-5.3	0	0	0	0		-5	0
28.8	-0.4155	-0.9159	-0.6522	-0.7878		28.8	1.684		29.1	-0.7443		-5.25	0	0	0	0		-4.95	0
28.9	-0.4164	-0.9152	-0.6547	-0.7892		28.9	1.6909		29.2	-0.74		-5.2	0	0	0	0		-4.9	0
29	-0.4082	-0.9188	-0.6552	-0.786		29	1.6969		29.3	-0.7423		-5.15	0	0	0	0		-4.85	0
29.1	-0.4152	-0.92	-0.6542	-0.789		29.1	1.6998		29.4	-0.7431		-5.1	0	0	0	0		-4.8	0
29.2	-0.4238	-0.919	-0.6589	-0.7886		29.2	1.7011		29.5	-0.7419		-5.05	0	0	0	0		-4.75	0
29.3	-0.4229	-0.9197	-0.6605	-0.7828		29.3	1.7035		29.6	-0.7405		-5	0	0	0	0		-4.7	0
29.4	-0.4212	-0.9146	-0.6551	-0.7879		29.4	1.7062		29.7	-0.7411		-4.95	0	0	0	0		-4.65	0
29.5	-0.4206	-0.9175	-0.6509	-0.7928		29.5	1.7046		29.8	-0.7439		-4.9	0	0	0	0		-4.6	0
29.6	-0.4192	-0.918	-0.6526	-0.7908		29.6	1.7063		29.9	-0.7456		-4.85	0	0	0	0		-4.55	0
29.7	-0.4215	-0.9204	-0.6531	-0.7961		29.7	1.7043		30	-0.7498		-4.8	0	0	0	0		-4.5	0
29.8	-0.4201	-0.9176	-0.6562	-0.7987		29.8	1.706		30.1	-0.7509		-4.75	0	0	0	0		-4.45	0
29.9	-0.422	-0.9162	-0.6597	-0.8016		29.9	1.7066		30.2	-0.7598		-4.7	0	0	0	0		-4.4	0
30	-0.4217	-0.9163	-0.6663	-0.8019		30	1.7093		30.3	-0.7612		-4.65	0	0	0	0		-4.35	0
30.1	-0.4201	-0.9158	-0.6687	-0.7987		30.1	1.7157		30.4	-0.7647		-4.6	0	0	0	0		-4.3	0
30.2	-0.423	-0.9156	-0.6645	-0.7937		30.2	1.7172		30.5	-0.7634		-4.55	0	0	0	0		-4.25	0
30.3	-0.4209	-0.9157	-0.6655	-0.7899		30.3	1.7197		30.6	-0.7616		-4.5	0	0	0	0		-4.2	0
30.4	-0.4211	-0.9149	-0.6649	-0.7905		30.4	1.7241		30.7	-0.7578		-4.45	0	0	0	0		-4.15	0
30.5	-0.4209	-0.9119	-0.6643	-0.7903		30.5	1.7272		30.8	-0.7571		-4.4	0	0	0	0		-4.1	0
30.6	-0.4193	-0.9062	-0.6638	-0.7866		30.6	1.7324		30.9	-0.7559		-4.35	0	0	0	0		-4.05	0
30.7	-0.4216	-0.9043	-0.666	-0.7844		30.7	1.7372		31	-0.7568		-4.3	0	0	0	0		-4	0
30.8	-0.4182	-0.9019	-0.6682	-0.784		30.8	1.7466		31.1	-0.7611		-4.25	0	0	0	0		-3.95	0
30.9	-0.4164	-0.9005	-0.6722	-0.7899		30.9	1.749		31.2	-0.7639		-4.2	0	0	0	0		-3.9	0
31	-0.4171	-0.9003	-0.6722	-0.7929		31	1.7528		31.3	-0.769		-4.15	0	0	0	0		-3.85	0
31.1	-0.4167	-0.9025	-0.6699	-0.7937		31.1	1.7535		31.4	-0.7727		-4.1	0	0	0	0		-3.8	0
31.2	-0.4193	-0.9012	-0.6724	-0.7932		31.2	1.7581		31.5	-0.769		-4.05	0	0	0	0		-3.75	0
31.3	-0.4185	-0.8973	-0.675	-0.7927		31.3	1.7611		31.6	-0.7713		-4	0	0	0	0		-3.7	0
31.4	-0.4155	-0.898	-0.6815	-0.7944		31.4	1.7619		31.7	-0.7735		-3.95	0	0	0	0		-3.65	0
31.5	-0.4131	-0.8968	-0.6793	-0.7969		31.5	1.7606		31.8	-0.7767		-3.9	0	0	0	0		-3.6	0
31.6	-0.4114	-0.895	-0.682	-0.7996		31.6	1.7624		31.9	-0.7752		-3.85	0	0	0	0		-3.55	0
31.7	-0.4111	-0.8957	-0.6801	-0.8025		31.7	1.7661		32	-0.776		-3.8	0	0	0	0		-3.5	0
31.8	-0.4134	-0.8961	-0.6755	-0.7969		31.8	1.7656		32.1	-0.7713		-3.75	0	0	0	0		-3.45	0
31.9	-0.4156	-0.8968	-0.672	-0.7925		31.9	1.7682		32.2	-0.7709		-3.7	0	0	0	0		-3.4	0
32	-0.4119	-0.8934	-0.6688	-0.7908		32	1.7705		32.3	-0.7713		-3.65	0	0	0	0		-3.35	0
32.1	-0.412	-0.8909	-0.6696	-0.7879		32.1	1.7698		32.4	-0.7712		-3.6	0	0	0	0		-3.3	0
32.2	-0.4171	-0.8902	-0.6669	-0.7878		32.2	1.7729		32.5	-0.7723		-3.55	0	0	0	0		-3.25	0
32.3	-0.4155	-0.8902	-0.6677	-0.7884		32.3	1.7711		32.6	-0.774		-3.5	0	0	0	0		-3.2	0
32.4	-0.4156	-0.89	-0.6648	-0.7903		32.4	1.7768		32.7	-0.7764		-3.45	0	0	0	0		-3.15	0
32.5	-0.4184	-0.8847	-0.6635	-0.791		32.5	1.7775		32.8	-0.7766		-3.4	0	0	0	0		-3.1	0
32.6	-0.4214	-0.8837	-0.6593	-0.792		32.6	1.7779		32.9	-0.775		-3.35	0	0	0	0		-3.05	0
32.7	-0.421	-0.881	-0.6615	-0.7926		32.7	1.7755		33	-0.7799		-3.3	0	0	0	0		-3	0
32.8	-0.4184	-0.8759	-0.6572	-0.7902		32.8	1.7812		33.1	-0.7741		-3.25	0	0	0	0		-2.95	0
32.9	-0.4197	-0.8752	-0.6545	-0.788		32.9	1.7795		33.2	-0.7713		-3.2	0	0	0	0		-2.9	0
33	-0.4232	-0.882	-0.6546	-0.7927		33	1.7791		33.3	-0.7698		-3.15	0	0	0	0		-2.85	0
33.1	-0.4256	-0.8829	-0.6536	-0.7959		33.1	1.7787		33.4	-0.7739		-3.1	0	0	0	0		-2.8	0
33.2	-0.4316	-0.8869	-0.6588	-0.7923		33.2	1.7796		33.5	-0.7691		-3.05	0	0	0	0		-2.75	0
33.3	-0.4356	-0.8839	-0.6561	-0.7962		33.3	1.7829		33.6	-0.7658		-3	0	0	0	0		-2.7	0
33.4	-0.4401	-0.8835	-0.6547	-0.798		33.4	1.7835		33.7	-0.7641		-2.95	0	0	0	0		-2.65	0
33.5	-0.4393	-0.8854	-0.6555	-0.797		33.5	1.7863		33.8	-0.7653		-2.9	0	0	0	0		-2.6	0
33.6	-0.4397	-0.8883	-0.6589	-0.7968		33.6	1.7881		33.9	-0.7635		-2.85	0	0	0	0		-2.55	0
33.7	-0.4426	-0.886	-0.6584	-0.7983		33.7	1.7852		34	-0.767		-2.8	0	0	0	0		-2.5	0
33.8	-0.4408	-0.889	-0.658	-0.797		33.8	1.7832		34.1	-0.7652		-2.75	0	0	0	0		-2.45	0
33.9	-0.4414	-0.8849	-0.6566	-0.7985		33.9	1.7796		34.2	-0.7633		-2.7	0	0	0	0		-2.4	0
34	-0.443	-0.8815	-0.6621	-0.801		34	1.78		34.3	-0.7619		-2.65	0	0	0	0		-2.35	0
34.1	-0.4435	-0.8797	-0.6636	-0.7998		34.1	1.7816		34.4	-0.7559		-2.6	0	0	0	0		-2.3	0
34.2	-0.4448	-0.8776	-0.6604	-0.803		34.2	1.7834		34.5	-0.7585		-2.55	0	0	0	0		-2.25	0
34.3	-0.441	-0.8772	-0.6626	-0.8033		34.3	1.7871		34.6	-0.7559		-2.5	0	0	0	0		-2.2	0
34.4	-0.4421	-0.876	-0.6653	-0.8034		34.4	1.7903		34.7	-0.7571		-2.45	0	0	0	0		-2.15	0
34.5	-0.4532	-0.8757	-0.6656	-0.8057		34.5	1.7929		34.8	-0.754		-2.4	0	0	0	0		-2.1	0
34.6	-0.4566	-0.8723	-0.6653	-0.8073		34.6	1.7952		34.9	-0.7548		-2.35	0	0	0	0		-2.05	0
34.7	-0.4559	-0.8739	-0.6639	-0.8146		34.7	1.7976		35	-0.7506		-2.3	0	0	0	0		-2	0
34.8	-0.459	-0.8733	-0.6638	-0.8138		34.8	1.7984		35.1	-0.7463		-2.25	0	0	0	0		-1.95	0
34.9	-0.461	-0.8809	-0.6699	-0.8183		34.9	1.7994		35.2	-0.7453		-2.2	0	0	0	0		-1.9	0
35	-0.4644	-0.8797	-0.6694	-0.816		35	1.8002		35.3	-0.7501		-2.15	0	0	0	0		-1.85	0
35.1	-0.4733	-0.8757	-0.6669	-0.8192		35.1	1.7987		35.4	-0.7531		-2.1	0	0	0	0		-1.8	0
35.2	-0.4717	-0.878	-0.6662	-0.8173		35.2	1.8003		35.5	-0.7497		-2.05	0	0	0	0		-1.75	0
35.3	-0.4641	-0.8765	-0.6598	-0.8149		35.3	1.8004		35.6	-0.7457		-2	0	0	0	0		-1.7	0
35.4	-0.4637	-0.8762	-0.6566	-0.8206		35.4	1.7994		35.7	-0.7444		-1.95	0	0	0	0		-1.65	0
35.5	-0.463	-0.8798	-0.6605	-0.8159		35.5	1.8009		35.8	-0.7413		-1.9	0	0	0	0		-1.6	0
35.6	-0.4657	-0.8804	-0.667	-0.8157		35.6	1.8059		35.9	-0.7411		-1.85	0	0	0	0		-1.55	0
35.7	-0.4656	-0.8782	-0.6664	-0.8136		35.7	1.8066		36	-0.7371		-1.8	0	0	0	0		-1.5	0
35.8	-0.4649	-0.8776	-0.6673	-0.81		35.8	1.808		36.1	-0.7362		-1.75	0	0	0	0		-1.45	0
35.9	-0.4685	-0.8748	-0.6656	-0.8058		35.9	1.8009		36.2	-0.7363		-1.7	0	0	0	0		-1.4	0
36	-0.467	-0.876	-0.6615	-0.8036		36	1.7998		36.3	-0.7306		-1.65	0	0	0	0		-1.35	0
36.1	-0.4731	-0.8736	-0.6561	-0.8041		36.1	1.8016		36.4	-0.7283		-1.6	0	0	0	0		-1.3	0
36.2	-0.4747	-0.873	-0.6534	-0.8134		36.2	1.8002		36.5	-0.73		-1.55	0	0	0	0		-1.25	0
36.3	-0.473	-0.8681	-0.6527	-0.8182		36.3	1.8039		36.6	-0.7343		-1.5	0	0	0	0		-1.2	0
36.4	-0.4754	-0.8706	-0.6544	-0.8243		36.4	1.8042		36.7	-0.7386		-1.45	0	0	0	0		-1.15	0
36.5	-0.4762	-0.8715	-0.654	-0.8259		36.5	1.8021		36.8	-0.7437		-1.4	0	0	0	0		-1.1	0
36.6	-0.4771	-0.8721	-0.6555	-0.8246		36.6	1.7983		36.9	-0.7451		-1.35	0	0	0	0		-1.05	0
36.7	-0.4801	-0.8747	-0.6521	-0.8264		36.7	1.7903		37	-0.7459		-1.3	0	0	0	0		-1	0
36.8	-0.4799	-0.874	-0.6488	-0.8245		36.8	1.7892		37.1	-0.7451		-1.25	0	0	0	0		-0.95	0
36.9	-0.4835	-0.8756	-0.6438	-0.8245		36.9	1.7874		37.2	-0.7429		-1.2	0	0	0	0		-0.9	0
37	-0.4847	-0.8758	-0.645	-0.8181		37	1.7874		37.3	-0.7424		-1.15	0	0	0	0		-0.85	0
37.1	-0.4846	-0.8742	-0.6413	-0.8181		37.1	1.7887		37.4	-0.7413		-1.1	0	0	0	0		-0.8	0
37.2	-0.4878	-0.8753	-0.6405	-0.8191		37.2	1.7887		37.5	-0.7365		-1.05	0	0	0	0		-0.75	0
37.3	-0.4848	-0.8777	-0.6417	-0.8185		37.3	1.79		37.6	-0.7392		-1	0	0	0	0		-0.7	0
37.4	-0.4831	-0.8813	-0.6419	-0.8167		37.4	1.7886		37.7	-0.7338		-0.950001	0	0	0	0		-0.65	0
37.5	-0.4814	-0.8775	-0.6352	-0.8155		37.5	1.7899		37.8	-0.7321		-0.900002	0	0	0	0		-0.6	0
37.6	-0.4861	-0.8805	-0.6338	-0.8146		37.6	1.7904		37.9	-0.7322		-0.850002	0	0	0	0		-0.55	0
37.7	-0.4924	-0.8788	-0.6317	-0.8126		37.7	1.7877		38	-0.7312		-0.800003	0	0	0	0		-0.5	0
37.8	-0.4962	-0.8784	-0.6315	-0.8102		37.8	1.7794		38.1	-0.7305		-0.750004	0	0	0	0		-0.45	0
37.9	-0.4939	-0.8774	-0.6352	-0.8142		37.9	1.7815		38.2	-0.7336		-0.700001	0	0	0	0		-0.4	0
38	-0.4902	-0.8755	-0.6385	-0.8143		38	1.7829		38.3	-0.7387		-0.650002	0	0	0	0		-0.35	0
38.1	-0.494	-0.8777	-0.637	-0.8147		38.1	1.7823		38.4	-0.7399		-0.600002	0	0	0	0		-0.3	0
38.2	-0.4958	-0.8808	-0.6347	-0.8144		38.2	1.782		38.5	-0.7403		-0.550003	0	0	0	0		-0.25	0
38.3	-0.494	-0.8801	-0.6361	-0.8193		38.3	1.7835		38.6	-0.7381		-0.500004	0	0	0	0		-0.2	0
38.4	-0.492	-0.8809	-0.6359	-0.825		38.4	1.7878		38.7	-0.7384		-0.450001	0	0	0	0		-0.15	0
38.5	-0.4911	-0.8817	-0.6332	-0.8256		38.5	1.7828		38.8	-0.7371		-0.400002	0	0	0	0		-0.1	0
38.6	-0.4905	-0.8822	-0.6349	-0.8254		38.6	1.7833		38.9	-0.7403		-0.350002	0	0	0	0		-0.05	0
38.7	-0.49	-0.882	-0.6361	-0.8319		38.7	1.7836		39	-0.7411		-0.300003	0	0	0	0		0	0
38.8	-0.4919	-0.8812	-0.6322	-0.8347		38.8	1.7833		39.1	-0.7392		-0.250004	0	0	0	0		0.049999	0
38.9	-0.4905	-0.8834	-0.6331	-0.8383		38.9	1.7767		39.2	-0.74		-0.200001	0	0	0	0		0.100002	2.76e-05
39	-0.4859	-0.8817	-0.6353	-0.8429		39	1.7814		39.3	-0.7391		-0.150002	0	0	0	0		0.150002	5.51e-05
39.1	-0.4874	-0.8781	-0.6362	-0.84		39.1	1.7817		39.4	-0.7417		-0.100002	0	0	0	0		0.200001	8.27e-05
39.2	-0.4867	-0.8783	-0.6387	-0.8426		39.2	1.7847		39.5	-0.743		-0.0500031	0	0	0	0		0.25	0.00011
39.3	-0.4824	-0.874	-0.6388	-0.8452		39.3	1.7845		39.6	-0.747		-3.81e-06	0	0	0	0		0.299999	0.000138
39.4	-0.4799	-0.8731	-0.6407	-0.8425		39.4	1.783		39.7	-0.748		0	0	0	0	0		0.350002	0.000165
39.5	-0.4793	-0.8704	-0.6432	-0.8441		39.5	1.785		39.8	-0.7522		0.0999985	0	0	0	0		0.400002	0.000193
39.6	-0.4804	-0.8685	-0.6481	-0.8471		39.6	1.7815		39.9	-0.7536		0.149998	8.07e-06	0.000118	0.000122	1.46e-05		0.450001	0.00022
39.7	-0.4813	-0.8685	-0.6474	-0.8496		39.7	1.7774		40	-0.7518		0.199997	1.61e-05	0.000236	0.000243	2.92e-05		0.5	0.000248
39.8	-0.4778	-0.867	-0.6428	-0.8488		39.8	1.7817		40.1	-0.7515		0.249996	2.42e-05	0.000354	0.000365	4.38e-05		0.549999	0.000275
39.9	-0.4797	-0.8701	-0.639	-0.8511		39.9	1.7806		40.2	-0.7503		0.299999	3.23e-05	0.000472	0.000487	5.84e-05		0.600002	0.000303
40	-0.4793	-0.8735	-0.637	-0.852		40	1.7848		40.3	-0.7555		0.349998	4.03e-05	0.000591	0.000609	7.3e-05		0.650002	0.000331
40.1	-0.4745	-0.875	-0.6323	-0.8502		40.1	1.7866		40.4	-0.7543		0.399998	4.84e-05	0.000709	0.00073	8.76e-05		0.700001	0.000358
40.2	-0.476	-0.88	-0.6334	-0.8501		40.2	1.787		40.5	-0.7553		0.449997	5.65e-05	0.000827	0.000852	0.000102		0.75	0.000386
40.3	-0.4782	-0.8842	-0.6341	-0.8474		40.3	1.7882		40.6	-0.7555		0.499996	6.45e-05	0.000945	0.000974	0.000117		0.799999	0.000413
40.4	-0.4823	-0.8866	-0.636	-0.8446		40.4	1.7895		40.7	-0.7552		0.549999	7.26e-05	0.001063	0.001095	0.000131		0.850002	0.000441
40.5	-0.4809	-0.8868	-0.6348	-0.8456		40.5	1.7924		40.8	-0.756		0.599998	8.07e-05	0.001181	0.001217	0.000146		0.900002	0.000468
40.6	-0.4769	-0.8865	-0.6353	-0.8465		40.6	1.7869		40.9	-0.7551		0.649998	8.87e-05	0.001299	0.001339	0.000161		0.950001	0.000496
40.7	-0.4751	-0.8849	-0.6322	-0.848		40.7	1.7867		41	-0.7545		0.699997	9.68e-05	0.001417	0.00146	0.000175		1	0.000523
40.8	-0.4712	-0.8866	-0.634	-0.8462		40.8	1.7905		41.1	-0.7558		0.749996	0.000105	0.001535	0.001582	0.00019		1.05	0.000551
40.9	-0.4728	-0.8882	-0.6367	-0.8457		40.9	1.7965		41.2	-0.7618		0.799999	0.000113	0.001653	0.001704	0.000204		1.1	0.000578
41	-0.4717	-0.8854	-0.6323	-0.8436		41	1.7981		41.3	-0.7614		0.849998	0.000121	0.001772	0.001826	0.000219		1.15	0.000606
41.1	-0.4685	-0.8863	-0.6287	-0.847		41.1	1.7975		41.4	-0.7588		0.899998	0.000129	0.00189	0.001947	0.000234		1.2	0.000633
41.2	-0.4682	-0.8876	-0.6331	-0.8477		41.2	1.7943		41.5	-0.7539		0.949997	0.000137	0.002008	0.002069	0.000248		1.25	0.000661
41.3	-0.4688	-0.8864	-0.6344	-0.8467		41.3	1.7952		41.6	-0.7579		0.999996	0.000145	0.002126	0.002191	0.000263		1.3	0.000688
41.4	-0.4712	-0.89	-0.6404	-0.8499		41.4	1.795		41.7	-0.7635		1.05	0.000153	0.002244	0.002312	0.000277		1.35	0.000716
41.5	-0.4717	-0.8923	-0.6475	-0.848		41.5	1.7976		41.8	-0.7616		1.1	0.000161	0.002362	0.002434	0.000292		1.4	0.000743
41.6	-0.4732	-0.8916	-0.6486	-0.8538		41.6	1.7989		41.9	-0.7643		1.15	0.000169	0.00248	0.002556	0.000307		1.45	0.000771
41.7	-0.4766	-0.8898	-0.6477	-0.8529		41.7	1.794		42	-0.7666		1.2	0.000177	0.002598	0.002677	0.000321		1.5	0.000798
41.8	-0.4764	-0.8919	-0.6463	-0.8553		41.8	1.7935		42.1	-0.7704		1.25	0.000185	0.002716	0.002799	0.000336		1.55	0.000826
41.9	-0.4756	-0.892	-0.6465	-0.8553		41.9	1.7957		42.2	-0.7681		1.3	0.000194	0.002834	0.002921	0.00035		1.6	0.000853
42	-0.4717	-0.8943	-0.6477	-0.8605		42	1.8016		42.3	-0.7672		1.35	0.000202	0.002952	0.003042	0.000365		1.65	0.000881
42.1	-0.4718	-0.8904	-0.6476	-0.8567		42.1	1.8062		42.4	-0.7693		1.4	0.00021	0.00307	0.003164	0.000379		1.7	0.000908
42.2	-0.4676	-0.8929	-0.6495	-0.8514		42.2	1.8065		42.5	-0.7727		1.45	0.000218	0.003189	0.003286	0.000394		1.75	0.000936
42.3	-0.4676	-0.8892	-0.6528	-0.8463		42.3	1.805		42.6	-0.7712		1.5	0.000226	0.003307	0.003408	0.000409		1.8	0.000963
42.4	-0.4647	-0.8909	-0.6543	-0.8472		42.4	1.8003		42.7	-0.769		1.55	0.000234	0.003425	0.003529	0.000423		1.85	0.000991
42.5	-0.4656	-0.8836	-0.6543	-0.8417		42.5	1.7986		42.8	-0.766		1.6	0.000242	0.003543	0.003651	0.000438		1.9	0.001018
42.6	-0.4681	-0.885	-0.6586	-0.8391		42.6	1.7963		42.9	-0.7637		1.65	0.00025	0.003661	0.003773	0.000452		1.95	0.001046
42.7	-0.4685	-0.8908	-0.6579	-0.8387		42.7	1.7965		43	-0.7657		1.7	0.000258	0.003779	0.003894	0.000467		2	0.001073
42.8	-0.4685	-0.8911	-0.6595	-0.8397		42.8	1.8032		43.1	-0.7647		1.75	0.000266	0.003897	0.004016	0.000482		2.05	0.001101
42.9	-0.4665	-0.8925	-0.6611	-0.8437		42.9	1.8042		43.2	-0.7634		1.8	0.000274	0.004015	0.004138	0.000496		2.1	0.001128
43	-0.4651	-0.8896	-0.6612	-0.8442		43	1.8003		43.3	-0.7569		1.85	0.000282	0.004133	0.004259	0.000511		2.15	0.001156
43.1	-0.4653	-0.8839	-0.6579	-0.8458		43.1	1.7999		43.4	-0.7535		1.9	0.00029	0.004251	0.004381	0.000525		2.2	0.001183
43.2	-0.4631	-0.8848	-0.6614	-0.8441		43.2	1.7993		43.5	-0.7525		1.95	0.000298	0.004369	0.004503	0.00054		2.25	0.00121
43.3	-0.4642	-0.8806	-0.6611	-0.8422		43.3	1.7975		43.6	-0.7557		2	0.000306	0.004487	0.004624	0.000555		2.3	0.001238
43.4	-0.4683	-0.8782	-0.6583	-0.8415		43.4	1.7948		43.7	-0.755		2.05	0.000315	0.004605	0.004746	0.000569		2.35	0.001265
43.5	-0.4681	-0.8769	-0.6547	-0.8462		43.5	1.7959		43.8	-0.7569		2.1	0.000323	0.004723	0.004868	0.000584		2.4	0.001293
43.6	-0.471	-0.88	-0.6572	-0.8423		43.6	1.7937		43.9	-0.7591		2.15	0.000331	0.004842	0.00499	0.000598		2.45	0.00132
43.7	-0.4674	-0.8797	-0.6592	-0.8452		43.7	1.7974		44	-0.7604		2.2	0.000339	0.00496	0.005111	0.000613		2.5	0.001348
43.8	-0.4622	-0.8822	-0.6586	-0.8463		43.8	1.8021		44.1	-0.7592		2.25	0.000347	0.005078	0.005233	0.000628		2.55	0.001375
43.9	-0.4611	-0.8811	-0.6584	-0.8454		43.9	1.8092		44.2	-0.7614		2.3	0.000355	0.005196	0.005355	0.000642		2.6	0.001403
44	-0.4641	-0.8805	-0.659	-0.8444		44	1.8117		44.3	-0.7583		2.35	0.000363	0.005314	0.005476	0.000657		2.65	0.00143
44.1	-0.4656	-0.8775	-0.6591	-0.8512		44.1	1.8112		44.4	-0.7533		2.4	0.000371	0.005432	0.005598	0.000671		2.7	0.001458
44.2	-0.4644	-0.8751	-0.6587	-0.8504		44.2	1.8119		44.5	-0.7545		2.45	0.000379	0.00555	0.00572	0.000686		2.75	0.001485
44.3	-0.4604	-0.8738	-0.659	-0.8493		44.3	1.8141		44.6	-0.7538		2.5	0.000387	0.005668	0.005841	0.000701		2.8	0.001512
44.4	-0.4617	-0.8823	-0.6621	-0.8459		44.4	1.8151		44.7	-0.7567		2.55	0.000395	0.005786	0.005963	0.000715		2.85	0.00154
44.5	-0.4616	-0.8807	-0.6614	-0.8436		44.5	1.8145		44.8	-0.7517		2.6	0.000403	0.005904	0.006085	0.00073		2.9	0.001567
44.6	-0.4641	-0.88	-0.6595	-0.8454		44.6	1.8147		44.9	-0.7534		2.65	0.000411	0.006022	0.006206	0.000744		2.95	0.001595
44.7	-0.4631	-0.878	-0.6614	-0.8467		44.7	1.8129		45	-0.7517		2.7	0.000419	0.00614	0.006328	0.000759		3	0.001622
44.8	-0.4617	-0.8776	-0.6611	-0.8428		44.8	1.8108		45.1	-0.7512		2.75	0.000427	0.006258	0.00645	0.000774		3.05	0.00165
44.9	-0.459	-0.8775	-0.6595	-0.8416		44.9	1.8147		45.2	-0.7522		2.8	0.000436	0.006376	0.006571	0.000788		3.1	0.001677
45	-0.4587	-0.8761	-0.6576	-0.8428		45	1.8182		45.3	-0.7526		2.85	0.000444	0.006494	0.006693	0.000803		3.15	0.001704
45.1	-0.4635	-0.8752	-0.6578	-0.8418		45.1	1.8134		45.4	-0.757		2.9	0.000452	0.006612	0.006815	0.000817		3.2	0.001732
45.2	-0.464	-0.8754	-0.6545	-0.8389		45.2	1.8151		45.5	-0.756		2.95	0.00046	0.00673	0.006937	0.000832		3.25	0.001759
45.3	-0.462	-0.8765	-0.6524	-0.837		45.3	1.8145		45.6	-0.7561		3	0.000468	0.006848	0.007058	0.000847		3.3	0.001787
45.4	-0.4597	-0.8758	-0.6539	-0.8383		45.4	1.82		45.7	-0.7568		3.05	0.000476	0.006966	0.00718	0.000861		3.35	0.001814
45.5	-0.4652	-0.8755	-0.6577	-0.838		45.5	1.8252		45.8	-0.7589		3.1	0.000484	0.007084	0.007302	0.000876		3.4	0.001842
45.6	-0.4663	-0.8768	-0.6557	-0.838		45.6	1.826		45.9	-0.756		3.15	0.000492	0.007203	0.007423	0.00089		3.45	0.001869
45.7	-0.4685	-0.8785	-0.6517	-0.8399		45.7	1.8276		46	-0.7552		3.2	0.0005	0.007321	0.007545	0.000905		3.5	0.001896
45.8	-0.4678	-0.8737	-0.6481	-0.8366		45.8	1.8323		46.1	-0.7561		3.25	0.000508	0.007439	0.007667	0.000919		3.55	0.001924
45.9	-0.4736	-0.8775	-0.6535	-0.838		45.9	1.8311		46.2	-0.7526		3.3	0.000516	0.007557	0.007788	0.000934		3.6	0.001951
46	-0.4725	-0.8763	-0.6539	-0.8367		46	1.8331		46.3	-0.7552		3.35	0.000524	0.007675	0.00791	0.000949		3.65	0.001979
46.1	-0.4762	-0.8752	-0.655	-0.8341		46.1	1.8333		46.4	-0.7503		3.4	0.000532	0.007793	0.008032	0.000963		3.7	0.002006
46.2	-0.4758	-0.8763	-0.6606	-0.8349		46.2	1.8309		46.5	-0.7478		3.45	0.00054	0.007911	0.008153	0.000978		3.75	0.002033
46.3	-0.4726	-0.8739	-0.6635	-0.8335		46.3	1.8266		46.6	-0.7499		3.5	0.000548	0.008029	0.008275	0.000992		3.8	0.002061
46.4	-0.4666	-0.8701	-0.6647	-0.831		46.4	1.8291		46.7	-0.7483		3.55	0.000556	0.008147	0.008397	0.001007		3.85	0.002088
46.5	-0.4629	-0.87	-0.6635	-0.8335		46.5	1.8312		46.8	-0.7465		3.6	0.000565	0.008265	0.008518	0.001022		3.9	0.002116
46.6	-0.4632	-0.8682	-0.6623	-0.8344		46.6	1.8322		46.9	-0.7459		3.65	0.000573	0.008383	0.00864	0.001036		3.95	0.002143
46.7	-0.4621	-0.8694	-0.6602	-0.8317		46.7	1.8325		47	-0.7477		3.7	0.000581	0.008501	0.008762	0.001051		4	0.00217
46.8	-0.4628	-0.8732	-0.6631	-0.8354		46.8	1.8316		47.1	-0.7475		3.75	0.000589	0.008619	0.008883	0.001065		4.05	0.002198
46.9	-0.4641	-0.8709	-0.6601	-0.835		46.9	1.8252		47.2	-0.7441		3.8	0.000597	0.008737	0.009005	0.00108		4.1	0.002225
47	-0.4629	-0.872	-0.6594	-0.8329		47	1.8196		47.3	-0.7407		3.85	0.000605	0.008855	0.009127	0.001095		4.15	0.002253
47.1	-0.4615	-0.8733	-0.6582	-0.8302		47.1	1.8208		47.4	-0.743		3.9	0.000613	0.008973	0.009248	0.001109		4.2	0.00228
47.2	-0.4587	-0.8714	-0.6571	-0.8309		47.2	1.8221		47.5	-0.7465		3.95	0.000621	0.009091	0.00937	0.001124		4.25	0.002307
47.3	-0.4565	-0.8704	-0.6544	-0.8306		47.3	1.8261		47.6	-0.7502		4	0.000629	0.009209	0.009492	0.001138		4.3	0.002335
47.4	-0.458	-0.8681	-0.6495	-0.8347		47.4	1.8224		47.7	-0.7456		4.05	0.000637	0.009327	0.009613	0.001153		4.35	0.002362
47.5	-0.4576	-0.8642	-0.6471	-0.833		47.5	1.8208		47.8	-0.7445		4.1	0.000645	0.009445	0.009735	0.001168		4.4	0.002389
47.6	-0.4557	-0.8587	-0.6442	-0.8297		47.6	1.818		47.9	-0.7475		4.15	0.000653	0.009563	0.009857	0.001182		4.45	0.002417
47.7	-0.4566	-0.8568	-0.64	-0.8297		47.7	1.8172		48	-0.7437		4.2	0.000661	0.009681	0.009978	0.001197		4.5	0.002444
47.8	-0.4531	-0.8536	-0.6383	-0.8323		47.8	1.8202		48.1	-0.743		4.25	0.000669	0.009799	0.0101	0.001211		4.55	0.002472
47.9	-0.4528	-0.8558	-0.6431	-0.8326		47.9	1.8183		48.2	-0.7378		4.3	0.000677	0.009917	0.010222	0.001226		4.6	0.002499
48	-0.4529	-0.8547	-0.6437	-0.8326		48	1.8183		48.3	-0.7376		4.35	0.000686	0.010035	0.010343	0.001241		4.65	0.002526
48.1	-0.4562	-0.8536	-0.6442	-0.8307		48.1	1.8182		48.4	-0.7389		4.4	0.000694	0.010153	0.010465	0.001255		4.7	0.002554
48.2	-0.4556	-0.855	-0.6462	-0.8343		48.2	1.8228		48.5	-0.7369		4.45	0.000702	0.010271	0.010587	0.00127		4.75	0.002581
48.3	-0.4542	-0.8575	-0.6428	-0.8387		48.3	1.8238		48.6	-0.7336		4.5	0.00071	0.010389	0.010708	0.001284		4.8	0.002608
48.4	-0.4549	-0.8597	-0.6398	-0.8401		48.4	1.8239		48.7	-0.7362		4.55	0.000718	0.010507	0.01083	0.001299		4.85	0.002636
48.5	-0.4571	-0.8608	-0.6424	-0.835		48.5	1.8243		48.8	-0.7354		4.6	0.000726	0.010625	0.010952	0.001314		4.9	0.002663
48.6	-0.46	-0.8638	-0.6423	-0.8376		48.6	1.8292		48.9	-0.7328		4.65	0.000734	0.010743	0.011073	0.001328		4.95	0.00269
48.7	-0.4573	-0.8568	-0.6368	-0.8375		48.7	1.8278		49	-0.7351		4.7	0.000742	0.010861	0.011195	0.001343		5	0.002718
48.8	-0.4577	-0.854	-0.6423	-0.8396		48.8	1.8269		49.1	-0.7361		4.75	0.00075	0.010979	0.011317	0.001357		5.05	0.002745
48.9	-0.4574	-0.8558	-0.6451	-0.8392		48.9	1.8247		49.2	-0.7354		4.8	0.000758	0.011097	0.011438	0.001372		5.1	0.002773
49	-0.4564	-0.8566	-0.6465	-0.8351		49	1.8221		49.3	-0.7304		4.85	0.000766	0.011215	0.01156	0.001387		5.15	0.0028
49.1	-0.456	-0.8568	-0.6498	-0.8356		49.1	1.8246		49.4	-0.734		4.9	0.000774	0.011333	0.011682	0.001401		5.2	0.002827
49.2	-0.4585	-0.8612	-0.6486	-0.8354		49.2	1.8285		49.5	-0.738		4.95	0.000782	0.011451	0.011803	0.001416		5.25	0.002855
49.3	-0.4596	-0.8626	-0.6468	-0.8362		49.3	1.8293		49.6	-0.741		5	0.00079	0.011569	0.011925	0.00143		5.3	0.002882
49.4	-0.4573	-0.8642	-0.6464	-0.8349		49.4	1.8304		49.7	-0.7415		5.05	0.000798	0.011687	0.012047	0.001445		5.35	0.002909
49.5	-0.457	-0.8699	-0.6449	-0.8327		49.5	1.8308		49.8	-0.7426		5.1	0.000806	0.011805	0.012168	0.001459		5.4	0.002937
49.6	-0.459	-0.8699	-0.6468	-0.8313		49.6	1.826		49.9	-0.7439		5.15	0.000815	0.011923	0.01229	0.001474		5.45	0.002964
49.7	-0.4625	-0.8722	-0.6457	-0.8368		49.7	1.8258		50	-0.7435		5.2	0.000823	0.012041	0.012412	0.001489		5.5	0.002991
49.8	-0.4645	-0.875	-0.6475	-0.8358		49.8	1.8234		50.1	-0.7408		5.25	0.000831	0.012159	0.012533	0.001503		5.55	0.003019
49.9	-0.466	-0.8742	-0.6498	-0.8369		49.9	1.8207		50.2	-0.7469		5.3	0.000839	0.012277	0.012655	0.001518		5.6	0.003046
50	-0.4646	-0.8764	-0.6512	-0.8378		50	1.8205		50.3	-0.7471		5.35	0.000847	0.012395	0.012777	0.001532		5.65	0.003073
50.1	-0.4612	-0.8782	-0.6497	-0.8363		50.1	1.818		50.4	-0.7504		5.4	0.000855	0.012513	0.012898	0.001547		5.7	0.003101
50.2	-0.4591	-0.8788	-0.6478	-0.8298		50.2	1.8194		50.5	-0.7532		5.45	0.000863	0.012631	0.01302	0.001562		5.75	0.003128
50.3	-0.4583	-0.8794	-0.6494	-0.8273		50.3	1.8212		50.6	-0.7538		5.5	0.000871	0.012749	0.013142	0.001576		5.8	0.003155
50.4	-0.4587	-0.8798	-0.6486	-0.8276		50.4	1.825		50.7	-0.7514		5.55	0.000879	0.012867	0.013263	0.001591		5.85	0.003183
50.5	-0.4618	-0.8726	-0.6437	-0.8306		50.5	1.8268		50.8	-0.7452		5.6	0.000887	0.012985	0.013385	0.001605		5.9	0.00321
50.6	-0.4619	-0.8719	-0.6432	-0.8281		50.6	1.8267		50.9	-0.7496		5.65	0.000895	0.013103	0.013507	0.00162		5.95	0.003237
50.7	-0.4599	-0.8694	-0.6449	-0.8305		50.7	1.825		51	-0.747		5.7	0.000903	0.013221	0.013628	0.001635		6	0.003264
50.8	-0.4594	-0.8722	-0.6379	-0.8302		50.8	1.8234		51.1	-0.7471		5.75	0.000911	0.013339	0.01375	0.001649		6.05	0.003292
50.9	-0.453	-0.8754	-0.6377	-0.8314		50.9	1.8241		51.2	-0.7473		5.8	0.000919	0.013457	0.013872	0.001664		6.1	0.003319
51	-0.4536	-0.8764	-0.6408	-0.8302		51	1.8244		51.3	-0.7484		5.85	0.000927	0.013575	0.013993	0.001678		6.15	0.003346
51.1	-0.4566	-0.877	-0.6412	-0.8273		51.1	1.8278		51.4	-0.7495		5.9	0.000935	0.013693	0.014115	0.001693		6.2	0.003374
51.2	-0.4541	-0.881	-0.6388	-0.8265		51.2	1.8303		51.5	-0.7487		5.95	0.000944	0.013811	0.014237	0.001708		6.25	0.003401
51.3	-0.4548	-0.8835	-0.6375	-0.8306		51.3	1.8279		51.6	-0.749		6	0.000952	0.013929	0.014358	0.001722		6.3	0.003428
51.4	-0.4569	-0.8817	-0.6407	-0.8315		51.4	1.8311		51.7	-0.7477		6.05	0.00096	0.014047	0.01448	0.001737		6.35	0.003456
51.5	-0.4575	-0.8813	-0.6411	-0.8326		51.5	1.8318		51.8	-0.7468		6.1	0.000968	0.014165	0.014602	0.001751		6.4	0.003483
51.6	-0.4509	-0.8829	-0.6311	-0.8388		51.6	1.8284		51.9	-0.7429		6.15	0.000976	0.014283	0.014723	0.001766		6.45	0.00351
51.7	-0.4474	-0.8829	-0.6304	-0.8394		51.7	1.8299		52	-0.7405		6.2	0.000984	0.0144	0.014845	0.001781		6.5	0.003537
51.8	-0.4435	-0.8826	-0.6313	-0.8358		51.8	1.8295		52.1	-0.7384		6.25	0.000992	0.014518	0.014967	0.001795		6.55	0.003565
51.9	-0.4461	-0.8829	-0.6336	-0.8355		51.9	1.8333		52.2	-0.7379		6.3	0.001	0.014636	0.015088	0.00181		6.6	0.003592
52	-0.4422	-0.8782	-0.6255	-0.8328		52	1.8335		52.3	-0.7401		6.35	0.001008	0.014754	0.01521	0.001824		6.65	0.003619
52.1	-0.4443	-0.8722	-0.6235	-0.8334		52.1	1.8325		52.4	-0.7381		6.4	0.001016	0.014872	0.015332	0.001839		6.7	0.003647
52.2	-0.4456	-0.8708	-0.6239	-0.8354		52.2	1.8332		52.5	-0.7416		6.45	0.001024	0.01499	0.015453	0.001854		6.75	0.003674
52.3	-0.4476	-0.8672	-0.6207	-0.8345		52.3	1.8349		52.6	-0.744		6.5	0.001032	0.015108	0.015575	0.001868		6.8	0.003701
52.4	-0.4486	-0.8642	-0.618	-0.8378		52.4	1.8401		52.7	-0.7478		6.55	0.00104	0.015226	0.015697	0.001883		6.85	0.003728
52.5	-0.4548	-0.8616	-0.619	-0.8382		52.5	1.8357		52.8	-0.7511		6.6	0.001048	0.015344	0.015818	0.001897		6.9	0.003756
52.6	-0.4565	-0.8598	-0.6156	-0.8354		52.6	1.8327		52.9	-0.751		6.65	0.001056	0.015462	0.01594	0.001912		6.95	0.003783
52.7	-0.4569	-0.8592	-0.6192	-0.8326		52.7	1.8315		53	-0.7491		6.7	0.001065	0.01558	0.016062	0.001927		7	0.00381
52.8	-0.4578	-0.858	-0.6201	-0.8337		52.8	1.8342		53.1	-0.748		6.75	0.001073	0.015698	0.016183	0.001941		7.05	0.003837
52.9	-0.4556	-0.8562	-0.6201	-0.8332		52.9	1.8363		53.2	-0.7492		6.8	0.001081	0.015816	0.016305	0.001956		7.1	0.003865
53	-0.4546	-0.8576	-0.6218	-0.8326		53	1.8407		53.3	-0.7577		6.85	0.001089	0.015934	0.016427	0.00197		7.15	0.003892
53.1	-0.4557	-0.8546	-0.6164	-0.8348		53.1	1.8378		53.4	-0.7553		6.9	0.001097	0.016052	0.016548	0.001985		7.2	0.003919
53.2	-0.4563	-0.8533	-0.617	-0.8327		53.2	1.8378		53.5	-0.7515		6.95	0.001105	0.01617	0.01667	0.001999		7.25	0.003947
53.3	-0.4612	-0.8544	-0.618	-0.8281		53.3	1.8373		53.6	-0.7479		7	0.001113	0.016288	0.016792	0.002014		7.3	0.003974
53.4	-0.463	-0.853	-0.6192	-0.8277		53.4	1.8337		53.7	-0.7466		7.05	0.001121	0.016406	0.016913	0.002029		7.35	0.004001
53.5	-0.463	-0.8541	-0.6223	-0.8249		53.5	1.8368		53.8	-0.75		7.1	0.001129	0.016524	0.017035	0.002043		7.4	0.004028
53.6	-0.4609	-0.8544	-0.6199	-0.8257		53.6	1.8372		53.9	-0.7475		7.15	0.001137	0.016642	0.017156	0.002058		7.45	0.004056
53.7	-0.4614	-0.8522	-0.6162	-0.8289		53.7	1.8386		54	-0.7429		7.2	0.001145	0.016759	0.017278	0.002072		7.5	0.004083
53.8	-0.4596	-0.8509	-0.6186	-0.827		53.8	1.8376		54.1	-0.7471		7.25	0.001153	0.016877	0.0174	0.002087		7.55	0.00411
53.9	-0.4594	-0.8536	-0.617	-0.8212		53.9	1.8379		54.2	-0.747		7.3	0.001161	0.016995	0.017521	0.002102		7.6	0.004137
54	-0.4579	-0.8496	-0.6115	-0.8201		54	1.8397		54.3	-0.7507		7.35	0.001169	0.017113	0.017643	0.002116		7.65	0.004165
54.1	-0.4555	-0.8517	-0.6122	-0.8204		54.1	1.8432		54.4	-0.7503		7.4	0.001177	0.017231	0.017765	0.002131		7.7	0.004192
54.2	-0.4537	-0.8534	-0.6135	-0.8212		54.2	1.8452		54.5	-0.7492		7.45	0.001185	0.017349	0.017886	0.002145		7.75	0.004219
54.3	-0.4517	-0.8568	-0.614	-0.8215		54.3	1.841		54.6	-0.7521		7.5	0.001194	0.017467	0.018008	0.00216		7.8	0.004246
54.4	-0.4513	-0.852	-0.6144	-0.8224		54.4	1.8361		54.7	-0.7508		7.55	0.001202	0.017585	0.01813	0.002175		7.85	0.004273
54.5	-0.4504	-0.8519	-0.6127	-0.8204		54.5	1.8384		54.8	-0.7492		7.6	0.00121	0.017703	0.018251	0.002189		7.9	0.004301
54.6	-0.4528	-0.8522	-0.6105	-0.8239		54.6	1.8391		54.9	-0.7509		7.65	0.001218	0.017821	0.018373	0.002204		7.95	0.004328
54.7	-0.4499	-0.8519	-0.6072	-0.8259		54.7	1.8374		55	-0.7543		7.7	0.001226	0.017939	0.018495	0.002218		8	0.004355
54.8	-0.4493	-0.8578	-0.6077	-0.8264		54.8	1.8463		55.1	-0.7567		7.75	0.001234	0.018057	0.018616	0.002233		8.05	0.004382
54.9	-0.449	-0.856	-0.6059	-0.8231		54.9	1.8528		55.2	-0.7499		7.8	0.001242	0.018175	0.018738	0.002248		8.1	0.00441
55	-0.4485	-0.8555	-0.602	-0.8252		55	1.8505		55.3	-0.7524		7.85	0.00125	0.018293	0.01886	0.002262		8.15	0.004437
55.1	-0.4495	-0.8541	-0.5982	-0.8297		55.1	1.8512		55.4	-0.7534		7.9	0.001258	0.018411	0.018981	0.002277		8.2	0.004464
55.2	-0.4509	-0.8527	-0.5967	-0.8325		55.2	1.8511		55.5	-0.7545		7.95	0.001266	0.018528	0.019103	0.002291		8.25	0.004491
55.3	-0.4481	-0.8512	-0.5967	-0.8297		55.3	1.849		55.6	-0.7562		8	0.001274	0.018646	0.019224	0.002306		8.3	0.004518
55.4	-0.4505	-0.8523	-0.5993	-0.8319		55.4	1.8499		55.7	-0.7533		8.05	0.001282	0.018764	0.019346	0.002321		8.35	0.004546
55.5	-0.4501	-0.8495	-0.5947	-0.8317		55.5	1.8478		55.8	-0.7514		8.1	0.00129	0.018882	0.019468	0.002335		8.4	0.004573
55.6	-0.4526	-0.8437	-0.5945	-0.8325		55.6	1.8439		55.9	-0.7457		8.15	0.001298	0.019	0.019589	0.00235		8.45	0.0046
55.7	-0.4526	-0.8439	-0.5934	-0.8331		55.7	1.8467		56	-0.7432		8.2	0.001306	0.019118	0.019711	0.002364		8.5	0.004627
55.8	-0.4489	-0.8411	-0.5947	-0.8335		55.8	1.8482		56.1	-0.7408		8.25	0.001314	0.019236	0.019833	0.002379		8.55	0.004655
55.9	-0.4477	-0.8344	-0.5941	-0.8331		55.9	1.8498		56.2	-0.7407		8.3	0.001323	0.019354	0.019954	0.002394		8.6	0.004682
56	-0.451	-0.8317	-0.5917	-0.8322		56	1.8503		56.3	-0.7391		8.35	0.001331	0.019472	0.020076	0.002408		8.65	0.004709
56.1	-0.4504	-0.8274	-0.5891	-0.8364		56.1	1.8481		56.4	-0.7359		8.4	0.001339	0.01959	0.020198	0.002423		8.7	0.004736
56.2	-0.4479	-0.8224	-0.5911	-0.8348		56.2	1.8483		56.5	-0.7371		8.45	0.001347	0.019708	0.020319	0.002437		8.75	0.004763
56.3	-0.4515	-0.819	-0.5913	-0.8367		56.3	1.8487		56.6	-0.7373		8.5	0.001355	0.019825	0.020441	0.002452		8.8	0.004791
56.4	-0.4526	-0.8173	-0.5888	-0.84		56.4	1.848		56.7	-0.7355		8.55	0.001363	0.019943	0.020563	0.002466		8.85	0.004818
56.5	-0.452	-0.8143	-0.5858	-0.8426		56.5	1.8451		56.8	-0.7384		8.6	0.001371	0.020061	0.020684	0.002481		8.9	0.004845
56.6	-0.4472	-0.8151	-0.5868	-0.8382		56.6	1.8453		56.9	-0.742		8.65	0.001379	0.020179	0.020806	0.002496		8.95	0.004872
56.7	-0.4485	-0.8179	-0.5865	-0.8386		56.7	1.8507		57	-0.745		8.7	0.001387	0.020297	0.020927	0.00251		9	0.004899
56.8	-0.4475	-0.8182	-0.5893	-0.8369		56.8	1.8544		57.1	-0.7434		8.75	0.001395	0.020415	0.021049	0.002525		9.05	0.004926
56.9	-0.4458	-0.8164	-0.5926	-0.8388		56.9	1.8563		57.2	-0.7455		8.8	0.001403	0.020533	0.021171	0.002539		9.1	0.004954
57	-0.4531	-0.8103	-0.5917	-0.8388		57	1.8546		57.3	-0.7455		8.85	0.001411	0.020651	0.021292	0.002554		9.15	0.004981
57.1	-0.458	-0.8122	-0.5895	-0.8395		57.1	1.8528		57.4	-0.745		8.9	0.001419	0.020769	0.021414	0.002569		9.2	0.005008
57.2	-0.4571	-0.8132	-0.5907	-0.8401		57.2	1.8529		57.5	-0.7474		8.95	0.001427	0.020887	0.021536	0.002583		9.25	0.005035
57.3	-0.4554	-0.8127	-0.5905	-0.8411		57.3	1.8531		57.6	-0.7493		9	0.001435	0.021004	0.021657	0.002598		9.3	0.005062
57.4	-0.4559	-0.8136	-0.5897	-0.842		57.4	1.8545		57.7	-0.7467		9.05	0.001443	0.021122	0.021779	0.002612		9.35	0.00509
57.5	-0.4586	-0.8127	-0.5833	-0.8395		57.5	1.852		57.8	-0.747		9.1	0.001452	0.02124	0.021901	0.002627		9.4	0.005117
57.6	-0.4607	-0.8142	-0.5802	-0.8336		57.6	1.8467		57.9	-0.7471		9.15	0.00146	0.021358	0.022022	0.002642		9.45	0.005144
57.7	-0.4623	-0.8156	-0.5841	-0.8308		57.7	1.8491		58	-0.7484		9.2	0.001468	0.021476	0.022144	0.002656		9.5	0.005171
57.8	-0.4646	-0.8188	-0.5861	-0.8316		57.8	1.8493		58.1	-0.7499		9.25	0.001476	0.021594	0.022265	0.002671		9.55	0.005198
57.9	-0.4628	-0.8227	-0.5881	-0.8354		57.9	1.849		58.2	-0.7498		9.3	0.001484	0.021712	0.022387	0.002685		9.6	0.005225
58	-0.4643	-0.8258	-0.5852	-0.8374		58	1.8444		58.3	-0.7493		9.35	0.001492	0.02183	0.022509	0.0027		9.65	0.005252
58.1	-0.4658	-0.8268	-0.5892	-0.838		58.1	1.8479		58.4	-0.7462		9.4	0.0015	0.021948	0.02263	0.002715		9.7	0.00528
58.2	-0.4639	-0.8321	-0.5891	-0.8371		58.2	1.8445		58.5	-0.7458		9.45	0.001508	0.022065	0.022752	0.002729		9.75	0.005307
58.3	-0.4635	-0.8334	-0.5845	-0.837		58.3	1.8446		58.6	-0.7447		9.5	0.001516	0.022183	0.022874	0.002744		9.8	0.005334
58.4	-0.4653	-0.8383	-0.5823	-0.8379		58.4	1.8454		58.7	-0.7458		9.55	0.001524	0.022301	0.022995	0.002758		9.85	0.005361
58.5	-0.4688	-0.8431	-0.58	-0.8411		58.5	1.8453		58.8	-0.741		9.6	0.001532	0.022419	0.023117	0.002773		9.9	0.005388
58.6	-0.4692	-0.8454	-0.5792	-0.8417		58.6	1.8463		58.9	-0.7343		9.65	0.00154	0.022537	0.023238	0.002788		9.95	0.005415
58.7	-0.4682	-0.8457	-0.577	-0.8426		58.7	1.8463		59	-0.7359		9.7	0.001548	0.022655	0.02336	0.002802		10	0.005443
58.8	-0.4702	-0.848	-0.5753	-0.8466		58.8	1.8445		59.1	-0.7399		9.75	0.001556	0.022773	0.023482	0.002817		10.05	0.00547
58.9	-0.4726	-0.8448	-0.5767	-0.8479		58.9	1.8436		59.2	-0.7423		9.8	0.001564	0.022891	0.023603	0.002831		10.1	0.005497
59	-0.4758	-0.8423	-0.5732	-0.8439		59	1.8391		59.3	-0.7435		9.85	0.001572	0.023008	0.023725	0.002846		10.15	0.005524
59.1	-0.4799	-0.8458	-0.5684	-0.8446		59.1	1.837		59.4	-0.7385		9.9	0.001581	0.023126	0.023847	0.002861		10.2	0.005551
59.2	-0.4768	-0.8454	-0.569	-0.8451		59.2	1.8371		59.5	-0.7361		9.95	0.001589	0.023244	0.023968	0.002875		10.25	0.005578
59.3	-0.478	-0.8448	-0.5695	-0.8463		59.3	1.8359		59.6	-0.7385		10	0.001597	0.023362	0.02409	0.00289		10.3	0.005605
59.4	-0.4772	-0.8432	-0.5701	-0.8521		59.4	1.8372		59.7	-0.7428		10.05	0.001605	0.02348	0.024212	0.002904		10.35	0.005633
59.5	-0.4774	-0.8472	-0.568	-0.855		59.5	1.8379		59.8	-0.7425		10.1	0.001613	0.023598	0.024333	0.002919		10.4	0.00566
59.6	-0.4773	-0.8508	-0.5678	-0.8563		59.6	1.8384		59.9	-0.7389		10.15	0.001621	0.023716	0.024455	0.002933		10.45	0.005687
59.7	-0.4762	-0.8497	-0.5667	-0.8616		59.7	1.8401		60	-0.7419		10.2	0.001629	0.023834	0.024576	0.002948		10.5	0.005714
59.8	-0.4748	-0.8546	-0.568	-0.8625		59.8	1.8373		60.1	-0.7477		10.25	0.001637	0.023951	0.024698	0.002963		10.55	0.005741
59.9	-0.4764	-0.8574	-0.5699	-0.8642		59.9	1.8398		60.2	-0.745		10.3	0.001645	0.024069	0.02482	0.002977		10.6	0.005768
60	-0.4799	-0.8553	-0.5728	-0.8689		60	1.84		60.3	-0.7437		10.35	0.001653	0.024187	0.024941	0.002992		10.65	0.005795
60.1	-0.4801	-0.8538	-0.5781	-0.8738		60.1	1.8407		60.4	-0.7441		10.4	0.001661	0.024305	0.025063	0.003006		10.7	0.005822
60.2	-0.4836	-0.8535	-0.5807	-0.8789		60.2	1.8406		60.5	-0.7445		10.45	0.001669	0.024423	0.025185	0.003021		10.75	0.005849
60.3	-0.4848	-0.8516	-0.5771	-0.8796		60.3	1.8387		60.6	-0.7469		10.5	0.001677	0.024541	0.025306	0.003036		10.8	0.005877
60.4	-0.4855	-0.8474	-0.576	-0.8821		60.4	1.8394		60.7	-0.7468		10.55	0.001685	0.024659	0.025428	0.00305		10.85	0.005904
60.5	-0.4935	-0.8479	-0.576	-0.8759		60.5	1.8441		60.8	-0.7544		10.6	0.001693	0.024776	0.025549	0.003065		10.9	0.005931
60.6	-0.4959	-0.8512	-0.5787	-0.8775		60.6	1.8437		60.9	-0.7538		10.65	0.001701	0.024894	0.025671	0.003079		10.95	0.005958
60.7	-0.4962	-0.8533	-0.5801	-0.8781		60.7	1.8436		61	-0.7527		10.7	0.00171	0.025012	0.025793	0.003094		11	0.005985
60.8	-0.4948	-0.8552	-0.5859	-0.8708		60.8	1.8459		61.1	-0.7524		10.75	0.001718	0.02513	0.025914	0.003109		11.05	0.006012
60.9	-0.5025	-0.8534	-0.5855	-0.8738		60.9	1.8445		61.2	-0.7528		10.8	0.001726	0.025248	0.026036	0.003123		11.1	0.006039
61	-0.5034	-0.8528	-0.5844	-0.8768		61	1.8391		61.3	-0.7559		10.85	0.001734	0.025366	0.026158	0.003138		11.15	0.006066
61.1	-0.506	-0.8507	-0.5875	-0.8763		61.1	1.8408		61.4	-0.7547		10.9	0.001742	0.025484	0.026279	0.003152		11.2	0.006093
61.2	-0.5083	-0.8539	-0.5864	-0.8765		61.2	1.8436		61.5	-0.7553		10.95	0.00175	0.025601	0.026401	0.003167		11.25	0.006121
61.3	-0.5094	-0.8596	-0.5874	-0.8744		61.3	1.8379		61.6	-0.7575		11	0.001758	0.025719	0.026522	0.003182		11.3	0.006148
61.4	-0.511	-0.8623	-0.5904	-0.8764		61.4	1.8406		61.7	-0.7523		11.05	0.001766	0.025837	0.026644	0.003196		11.35	0.006175
61.5	-0.5087	-0.8577	-0.5891	-0.8784		61.5	1.8395		61.8	-0.7512		11.1	0.001774	0.025955	0.026766	0.003211		11.4	0.006202
61.6	-0.509	-0.8585	-0.5941	-0.8814		61.6	1.8444		61.9	-0.7548		11.15	0.001782	0.026073	0.026887	0.003225		11.45	0.006229
61.7	-0.507	-0.858	-0.5928	-0.881		61.7	1.8513		62	-0.7589		11.2	0.00179	0.026191	0.027009	0.00324		11.5	0.006256
61.8	-0.5102	-0.8601	-0.5931	-0.88		61.8	1.8506		62.1	-0.7629		11.25	0.001798	0.026308	0.02713	0.003255		11.55	0.006283
61.9	-0.51	-0.8625	-0.5904	-0.877		61.9	1.8511		62.2	-0.7653		11.3	0.001806	0.026426	0.027252	0.003269		11.6	0.00631
62	-0.5084	-0.8642	-0.5872	-0.8752		62	1.8496		62.3	-0.7643		11.35	0.001814	0.026544	0.027374	0.003284		11.65	0.006337
62.1	-0.507	-0.8642	-0.5888	-0.872		62.1	1.8508		62.4	-0.7639		11.4	0.001822	0.026662	0.027495	0.003298		11.7	0.006364
62.2	-0.5154	-0.8645	-0.5896	-0.8667		62.2	1.8518		62.5	-0.7672		11.45	0.00183	0.02678	0.027617	0.003313		11.75	0.006391
62.3	-0.5197	-0.8655	-0.5878	-0.8683		62.3	1.8555		62.6	-0.766		11.5	0.001839	0.026898	0.027739	0.003328		11.8	0.006418
62.4	-0.5199	-0.8703	-0.5886	-0.8668		62.4	1.8536		62.7	-0.7597		11.55	0.001847	0.027015	0.02786	0.003342		11.85	0.006445
62.5	-0.5212	-0.8701	-0.5891	-0.8698		62.5	1.8562		62.8	-0.7631		11.6	0.001855	0.027133	0.027982	0.003357		11.9	0.006473
62.6	-0.5237	-0.8714	-0.5949	-0.8699		62.6	1.8567		62.9	-0.7614		11.65	0.001863	0.027251	0.028103	0.003371		11.95	0.0065
62.7	-0.5253	-0.8695	-0.5954	-0.8727		62.7	1.8554		63	-0.7628		11.7	0.001871	0.027369	0.028225	0.003386		12	0.006527
62.8	-0.522	-0.8633	-0.5943	-0.8748		62.8	1.8501		63.1	-0.7605		11.75	0.001879	0.027487	0.028347	0.0034		12.05	0.006554
62.9	-0.5224	-0.8645	-0.5914	-0.8757		62.9	1.8506		63.2	-0.7629		11.8	0.001887	0.027605	0.028468	0.003415		12.1	0.006581
63	-0.523	-0.8653	-0.5913	-0.8754		63	1.8482		63.3	-0.7602		11.85	0.001895	0.027722	0.02859	0.00343		12.15	0.006608
63.1	-0.5202	-0.8691	-0.5902	-0.8761		63.1	1.8525		63.4	-0.7598		11.9	0.001903	0.02784	0.028711	0.003444		12.2	0.006635
63.2	-0.5143	-0.8627	-0.5917	-0.8753		63.2	1.8498		63.5	-0.759		11.95	0.001911	0.027958	0.028833	0.003459		12.25	0.006662
63.3	-0.5151	-0.8613	-0.5945	-0.8772		63.3	1.844		63.6	-0.7581		12	0.001919	0.028076	0.028955	0.003473		12.3	0.006689
63.4	-0.5198	-0.8594	-0.5984	-0.8751		63.4	1.8446		63.7	-0.7606		12.05	0.001927	0.028194	0.029076	0.003488		12.35	0.006716
63.5	-0.5204	-0.855	-0.6034	-0.8725		63.5	1.8471		63.8	-0.7641		12.1	0.001935	0.028312	0.029198	0.003503		12.4	0.006743
63.6	-0.5177	-0.8551	-0.6076	-0.8777		63.6	1.8494		63.9	-0.7615		12.15	0.001943	0.028429	0.02932	0.003517		12.45	0.00677
63.7	-0.5199	-0.8552	-0.604	-0.8832		63.7	1.8505		64	-0.7626		12.2	0.001951	0.028547	0.029441	0.003532		12.5	0.006797
63.8	-0.5206	-0.854	-0.6028	-0.8807		63.8	1.847		64.1	-0.7651		12.25	0.001959	0.028665	0.029563	0.003546		12.55	0.006824
63.9	-0.5258	-0.8516	-0.6025	-0.8801		63.9	1.8455		64.2	-0.7692		12.3	0.001968	0.028783	0.029684	0.003561		12.6	0.006851
64	-0.5317	-0.8471	-0.6004	-0.8722		64	1.8449		64.3	-0.7717		12.35	0.001976	0.028901	0.029806	0.003576		12.65	0.006878
64.1	-0.5289	-0.8486	-0.603	-0.874		64.1	1.8457		64.4	-0.7724		12.4	0.001984	0.029018	0.029928	0.00359		12.7	0.006905
64.2	-0.5283	-0.845	-0.6054	-0.8739		64.2	1.8421		64.5	-0.7747		12.45	0.001992	0.029136	0.030049	0.003605		12.75	0.006932
64.3	-0.5251	-0.8414	-0.6084	-0.8761		64.3	1.8443		64.6	-0.7773		12.5	0.002	0.029254	0.030171	0.003619		12.8	0.006959
64.4	-0.523	-0.8426	-0.6105	-0.8778		64.4	1.8421		64.7	-0.777		12.55	0.002008	0.029372	0.030292	0.003634		12.85	0.006986
64.5	-0.5201	-0.8379	-0.6149	-0.8779		64.5	1.8413		64.8	-0.7776		12.6	0.002016	0.02949	0.030414	0.003649		12.9	0.007013
64.6	-0.5168	-0.8335	-0.6155	-0.8741		64.6	1.8431		64.9	-0.7808		12.65	0.002024	0.029607	0.030536	0.003663		12.95	0.00704
64.7	-0.5133	-0.8319	-0.6149	-0.876		64.7	1.845		65	-0.7835		12.7	0.002032	0.029725	0.030657	0.003678		13	0.007068
64.8	-0.516	-0.8345	-0.6226	-0.8836		64.8	1.8445		65.1	-0.7826		12.75	0.00204	0.029843	0.030779	0.003692		13.05	0.007095
64.9	-0.5139	-0.8339	-0.6244	-0.8828		64.9	1.8498		65.2	-0.7817		12.8	0.002048	0.029961	0.0309	0.003707		13.1	0.007122
65	-0.5125	-0.8366	-0.6244	-0.8833		65	1.8509		65.3	-0.7789		12.85	0.002056	0.030079	0.031022	0.003722		13.15	0.007149
65.1	-0.5121	-0.8404	-0.6273	-0.884		65.1	1.8512		65.4	-0.7774		12.9	0.002064	0.030196	0.031144	0.003736		13.2	0.007176
65.2	-0.5079	-0.8368	-0.6332	-0.8835		65.2	1.8492		65.5	-0.7762		12.95	0.002072	0.030314	0.031265	0.003751		13.25	0.007203
65.3	-0.5125	-0.8369	-0.6338	-0.8851		65.3	1.8525		65.6	-0.7763		13	0.00208	0.030432	0.031387	0.003765		13.3	0.00723
65.4	-0.5102	-0.836	-0.6339	-0.8836		65.4	1.852		65.7	-0.7754		13.05	0.002088	0.03055	0.031508	0.00378		13.35	0.007257
65.5	-0.5101	-0.8368	-0.6363	-0.8821		65.5	1.85		65.8	-0.7738		13.1	0.002097	0.030668	0.03163	0.003795		13.4	0.007284
65.6	-0.5127	-0.834	-0.6386	-0.879		65.6	1.851		65.9	-0.7761		13.15	0.002105	0.030785	0.031752	0.003809		13.45	0.007311
65.7	-0.5131	-0.8326	-0.6373	-0.8809		65.7	1.8518		66	-0.7779		13.2	0.002113	0.030903	0.031873	0.003824		13.5	0.007338
65.8	-0.518	-0.8315	-0.6406	-0.8791		65.8	1.8514		66.1	-0.7803		13.25	0.002121	0.031021	0.031995	0.003838		13.55	0.007365
65.9	-0.5243	-0.8311	-0.6419	-0.8803		65.9	1.8506		66.2	-0.78		13.3	0.002129	0.031139	0.032117	0.003853		13.6	0.007392
66	-0.5254	-0.829	-0.6348	-0.8796		66	1.8476		66.3	-0.7821		13.35	0.002137	0.031257	0.032238	0.003867		13.65	0.007419
66.1	-0.5233	-0.8296	-0.6313	-0.8789		66.1	1.8483		66.4	-0.7838		13.4	0.002145	0.031374	0.03236	0.003882		13.7	0.007446
66.2	-0.5232	-0.8281	-0.6261	-0.874		66.2	1.8506		66.5	-0.7856		13.45	0.002153	0.031492	0.032481	0.003897		13.75	0.007473
66.3	-0.5205	-0.8292	-0.6248	-0.8712		66.3	1.8463		66.6	-0.791		13.5	0.002161	0.03161	0.032603	0.003911		13.8	0.0075
66.4	-0.5209	-0.8315	-0.6215	-0.868		66.4	1.8466		66.7	-0.7905		13.55	0.002169	0.031728	0.032725	0.003926		13.85	0.007527
66.5	-0.5187	-0.8356	-0.6218	-0.8642		66.5	1.8475		66.8	-0.7888		13.6	0.002177	0.031846	0.032846	0.00394		13.9	0.007554
66.6	-0.5135	-0.8387	-0.6214	-0.8699		66.6	1.8498		66.9	-0.7827		13.65	0.002185	0.031963	0.032968	0.003955		13.95	0.007581
66.7	-0.5096	-0.8333	-0.621	-0.8689		66.7	1.8505		67	-0.783		13.7	0.002193	0.032081	0.033089	0.00397		14	0.007608
66.8	-0.5103	-0.8314	-0.6183	-0.8681		66.8	1.8462		67.1	-0.7826		13.75	0.002201	0.032199	0.033211	0.003984		14.05	0.007634
66.9	-0.5143	-0.8287	-0.6113	-0.8724		66.9	1.8418		67.2	-0.7795		13.8	0.002209	0.032317	0.033333	0.003999		14.1	0.007661
67	-0.5105	-0.8289	-0.6132	-0.8739		67	1.8409		67.3	-0.7743		13.85	0.002217	0.032434	0.033454	0.004013		14.15	0.007688
67.1	-0.5138	-0.8294	-0.6119	-0.8725		67.1	1.8462		67.4	-0.7753		13.9	0.002226	0.032552	0.033576	0.004028		14.2	0.007715
67.2	-0.5154	-0.8292	-0.6096	-0.8723		67.2	1.8451		67.5	-0.7755		13.95	0.002234	0.03267	0.033697	0.004043		14.25	0.007742
67.3	-0.5166	-0.8297	-0.6148	-0.872		67.3	1.8425		67.6	-0.7797		14	0.002242	0.032788	0.033819	0.004057		14.3	0.007769
67.4	-0.5181	-0.8256	-0.6145	-0.8688		67.4	1.8461		67.7	-0.776		14.05	0.00225	0.032905	0.03394	0.004072		14.35	0.007796
67.5	-0.5206	-0.8235	-0.6103	-0.8708		67.5	1.8439		67.8	-0.7819		14.1	0.002258	0.033023	0.034062	0.004086		14.4	0.007823
67.6	-0.5221	-0.8233	-0.6073	-0.864		67.6	1.849		67.9	-0.7842		14.15	0.002266	0.033141	0.034184	0.004101		14.45	0.00785
67.7	-0.5215	-0.8193	-0.6078	-0.8664		67.7	1.8487		68	-0.78		14.2	0.002274	0.033259	0.034305	0.004116		14.5	0.007877
67.8	-0.5181	-0.8203	-0.6098	-0.8675		67.8	1.8488		68.1	-0.78		14.25	0.002282	0.033377	0.034427	0.00413		14.55	0.007904
67.9	-0.5177	-0.8182	-0.608	-0.8709		67.9	1.8547		68.2	-0.7759		14.3	0.00229	0.033494	0.034548	0.004145		14.6	0.007931
68	-0.52	-0.8199	-0.6097	-0.8734		68	1.853		68.3	-0.7729		14.35	0.002298	0.033612	0.03467	0.004159		14.65	0.007958
68.1	-0.5203	-0.8179	-0.6141	-0.8771		68.1	1.8527		68.4	-0.7762		14.4	0.002306	0.03373	0.034792	0.004174		14.7	0.007985
68.2	-0.519	-0.8193	-0.6149	-0.882		68.2	1.8498		68.5	-0.7778		14.45	0.002314	0.033848	0.034913	0.004189		14.75	0.008012
68.3	-0.5144	-0.8198	-0.6181	-0.8812		68.3	1.8486		68.6	-0.7783		14.5	0.002322	0.033965	0.035035	0.004203		14.8	0.008039
68.4	-0.5171	-0.8192	-0.6163	-0.8832		68.4	1.8474		68.7	-0.7781		14.55	0.00233	0.034083	0.035156	0.004218		14.85	0.008066
68.5	-0.5164	-0.8187	-0.6155	-0.8805		68.5	1.8475		68.8	-0.7852		14.6	0.002338	0.034201	0.035278	0.004232		14.9	0.008093
68.6	-0.5166	-0.8184	-0.617	-0.8805		68.6	1.8493		68.9	-0.7813		14.65	0.002346	0.034319	0.0354	0.004247		14.95	0.00812
68.7	-0.5136	-0.8235	-0.6117	-0.8816		68.7	1.8495		69	-0.7802		14.7	0.002355	0.034436	0.035521	0.004261		15	0.008147
68.8	-0.5125	-0.8285	-0.6111	-0.8796		68.8	1.8495		69.1	-0.7793		14.75	0.002363	0.034554	0.035643	0.004276		15.05	0.008174
68.9	-0.5155	-0.8288	-0.6134	-0.8749		68.9	1.8475		69.2	-0.7782		14.8	0.002371	0.034672	0.035764	0.004291		15.1	0.008201
69	-0.5178	-0.8276	-0.6154	-0.8711		69	1.8465		69.3	-0.7798		14.85	0.002379	0.03479	0.035886	0.004305		15.15	0.008228
69.1	-0.5186	-0.832	-0.6202	-0.8713		69.1	1.8486		69.4	-0.7834		14.9	0.002387	0.034907	0.036008	0.00432		15.2	0.008254
69.2	-0.5232	-0.8298	-0.6199	-0.8736		69.2	1.8466		69.5	-0.7875		14.95	0.002395	0.035025	0.036129	0.004334		15.25	0.008281
69.3	-0.5266	-0.8349	-0.6187	-0.8778		69.3	1.8522		69.6	-0.7898		15	0.002403	0.035143	0.036251	0.004349		15.3	0.008308
69.4	-0.5273	-0.8347	-0.617	-0.8771		69.4	1.8545		69.7	-0.7876		15.05	0.002411	0.035261	0.036372	0.004364		15.35	0.008335
69.5	-0.5269	-0.8338	-0.6147	-0.8808		69.5	1.853		69.8	-0.7847		15.1	0.002419	0.035378	0.036494	0.004378		15.4	0.008362
69.6	-0.5267	-0.8359	-0.6106	-0.8837		69.6	1.8496		69.9	-0.7831		15.15	0.002427	0.035496	0.036616	0.004393		15.45	0.008389
69.7	-0.5283	-0.8401	-0.6116	-0.8816		69.7	1.8478		70	-0.7871		15.2	0.002435	0.035614	0.036737	0.004407		15.5	0.008416
69.8	-0.5215	-0.8403	-0.6116	-0.8805		69.8	1.8483		70.1	-0.7864		15.25	0.002443	0.035732	0.036859	0.004422		15.55	0.008443
69.9	-0.5221	-0.8391	-0.611	-0.8798		69.9	1.8487		70.2	-0.7872		15.3	0.002451	0.035849	0.03698	0.004437		15.6	0.00847
70	-0.5178	-0.8359	-0.6116	-0.8769		70	1.8495		70.3	-0.784		15.35	0.002459	0.035967	0.037102	0.004451		15.65	0.008497
70.1	-0.5202	-0.8386	-0.6125	-0.8834		70.1	1.8498		70.4	-0.7869		15.4	0.002467	0.036085	0.037223	0.004466		15.7	0.008524
70.2	-0.5193	-0.8361	-0.6094	-0.8833		70.2	1.8492		70.5	-0.7898		15.45	0.002475	0.036203	0.037345	0.00448		15.75	0.008551
70.3	-0.5188	-0.8399	-0.6095	-0.8848		70.3	1.852		70.6	-0.791		15.5	0.002483	0.03632	0.037467	0.004495		15.8	0.008577
70.4	-0.5254	-0.8381	-0.6119	-0.8828		70.4	1.8513		70.7	-0.7876		15.55	0.002492	0.036438	0.037588	0.00451		15.85	0.008604
70.5	-0.5242	-0.8336	-0.6114	-0.8814		70.5	1.8532		70.8	-0.7862		15.6	0.0025	0.036556	0.03771	0.004524		15.9	0.008631
70.6	-0.5305	-0.8329	-0.6087	-0.8806		70.6	1.8539		70.9	-0.7855		15.65	0.002508	0.036674	0.037831	0.004539		15.95	0.008658
70.7	-0.5294	-0.8327	-0.604	-0.8797		70.7	1.8574		71	-0.7844		15.7	0.002516	0.036791	0.037953	0.004553		16	0.008685
70.8	-0.5301	-0.8351	-0.6026	-0.8772		70.8	1.8546		71.1	-0.786		15.75	0.002524	0.036909	0.038075	0.004568		16.05	0.008712
70.9	-0.5302	-0.829	-0.5936	-0.8729		70.9	1.8536		71.2	-0.785		15.8	0.002532	0.037027	0.038196	0.004583		16.1	0.008739
71	-0.532	-0.828	-0.5912	-0.8713		71	1.8521		71.3	-0.7835		15.85	0.00254	0.037144	0.038318	0.004597		16.15	0.008766
71.1	-0.5305	-0.8296	-0.5888	-0.8697		71.1	1.8531		71.4	-0.7847		15.9	0.002548	0.037262	0.038439	0.004612		16.2	0.008793
71.2	-0.5317	-0.8288	-0.5878	-0.8694		71.2	1.8542		71.5	-0.7852		15.95	0.002556	0.03738	0.038561	0.004626		16.25	0.00882
71.3	-0.5338	-0.8275	-0.582	-0.8742		71.3	1.8542		71.6	-0.7877		16	0.002564	0.037498	0.038682	0.004641		16.3	0.008846
71.4	-0.5332	-0.8281	-0.5834	-0.8744		71.4	1.8561		71.7	-0.7898		16.05	0.002572	0.037615	0.038804	0.004655		16.35	0.008873
71.5	-0.5337	-0.8267	-0.5808	-0.8754		71.5	1.8554		71.8	-0.7922		16.1	0.00258	0.037733	0.038926	0.00467		16.4	0.0089
71.6	-0.5305	-0.8274	-0.5814	-0.8703		71.6	1.8508		71.9	-0.7863		16.15	0.002588	0.037851	0.039047	0.004685		16.45	0.008927
71.7	-0.5229	-0.8267	-0.5807	-0.8734		71.7	1.8458		72	-0.7863		16.2	0.002596	0.037968	0.039169	0.004699		16.5	0.008954
71.8	-0.5224	-0.8214	-0.5818	-0.8686		71.8	1.843		72.1	-0.7835		16.25	0.002604	0.038086	0.03929	0.004714		16.55	0.008981
71.9	-0.5191	-0.8235	-0.5789	-0.8637		71.9	1.8422		72.2	-0.7776		16.3	0.002612	0.038204	0.039412	0.004728		16.6	0.009008
72	-0.5143	-0.8182	-0.5785	-0.8601		72	1.8448		72.3	-0.7772		16.35	0.002621	0.038322	0.039534	0.004743		16.65	0.009035
72.1	-0.5155	-0.8192	-0.5845	-0.8583		72.1	1.845		72.4	-0.7759		16.4	0.002629	0.038439	0.039655	0.004758		16.7	0.009061
72.2	-0.5166	-0.8222	-0.5867	-0.861		72.2	1.8433		72.5	-0.7769		16.45	0.002637	0.038557	0.039777	0.004772		16.75	0.009088
72.3	-0.5176	-0.8269	-0.5848	-0.8622		72.3	1.8422		72.6	-0.7772		16.5	0.002645	0.038675	0.039898	0.004787		16.8	0.009115
72.4	-0.5197	-0.8249	-0.5824	-0.862		72.4	1.8455		72.7	-0.773		16.55	0.002653	0.038792	0.04002	0.004801		16.85	0.009142
72.5	-0.5186	-0.8243	-0.5862	-0.8654		72.5	1.8477		72.8	-0.7713		16.6	0.002661	0.03891	0.040141	0.004816		16.9	0.009169
72.6	-0.5219	-0.8208	-0.5862	-0.8651		72.6	1.8469		72.9	-0.7685		16.65	0.002669	0.039028	0.040263	0.004831		16.95	0.009196
72.7	-0.5215	-0.8166	-0.5845	-0.8642		72.7	1.8447		73	-0.7673		16.7	0.002677	0.039146	0.040385	0.004845		17	0.009223
72.8	-0.5208	-0.8181	-0.5822	-0.859		72.8	1.8469		73.1	-0.7667		16.75	0.002685	0.039263	0.040506	0.00486		17.05	0.00925
72.9	-0.518	-0.8144	-0.5803	-0.8584		72.9	1.849		73.2	-0.7708		16.8	0.002693	0.039381	0.040628	0.004874		17.1	0.009276
73	-0.5145	-0.8146	-0.5803	-0.8591		73	1.8562		73.3	-0.7716		16.85	0.002701	0.039499	0.040749	0.004889		17.15	0.009303
73.1	-0.513	-0.8137	-0.5741	-0.8587		73.1	1.8559		73.4	-0.7767		16.9	0.002709	0.039616	0.040871	0.004904		17.2	0.00933
73.2	-0.5132	-0.8122	-0.5696	-0.8641		73.2	1.852		73.5	-0.7761		16.95	0.002717	0.039734	0.040992	0.004918		17.25	0.009357
73.3	-0.5109	-0.8095	-0.568	-0.8633		73.3	1.8561		73.6	-0.7734		17	0.002725	0.039852	0.041114	0.004933		17.3	0.009384
73.4	-0.5074	-0.8073	-0.565	-0.8634		73.4	1.8579		73.7	-0.7747		17.05	0.002733	0.039969	0.041236	0.004947		17.35	0.009411
73.5	-0.5073	-0.8068	-0.5629	-0.8675		73.5	1.8619		73.8	-0.7753		17.1	0.002741	0.040087	0.041357	0.004962		17.4	0.009437
73.6	-0.507	-0.8034	-0.5654	-0.8679		73.6	1.8634		73.9	-0.7701		17.15	0.002749	0.040205	0.041479	0.004977		17.45	0.009464
73.7	-0.5063	-0.8023	-0.5681	-0.8715		73.7	1.858		74	-0.7692		17.2	0.002758	0.040323	0.0416	0.004991		17.5	0.009491
73.8	-0.5078	-0.8048	-0.567	-0.8662		73.8	1.8594		74.1	-0.7705		17.25	0.002766	0.04044	0.041722	0.005006		17.55	0.009518
73.9	-0.5121	-0.8055	-0.5659	-0.8675		73.9	1.8611		74.2	-0.7705		17.3	0.002774	0.040558	0.041843	0.00502		17.6	0.009545
74	-0.5092	-0.803	-0.5686	-0.8609		74	1.8578		74.3	-0.7709		17.35	0.002782	0.040676	0.041965	0.005035		17.65	0.009572
74.1	-0.5123	-0.7959	-0.5695	-0.8596		74.1	1.8593		74.4	-0.7713		17.4	0.00279	0.040793	0.042087	0.005049		17.7	0.009598
74.2	-0.5136	-0.7964	-0.57	-0.857		74.2	1.862		74.5	-0.7661		17.45	0.002798	0.040911	0.042208	0.005064		17.75	0.009625
74.3	-0.5137	-0.7947	-0.5706	-0.8532		74.3	1.8638		74.6	-0.768		17.5	0.002806	0.041029	0.04233	0.005079		17.8	0.009652
74.4	-0.5114	-0.7933	-0.5698	-0.8575		74.4	1.8643		74.7	-0.7671		17.55	0.002814	0.041146	0.042451	0.005093		17.85	0.009679
74.5	-0.5105	-0.7945	-0.5689	-0.8564		74.5	1.8644		74.8	-0.767		17.6	0.002822	0.041264	0.042573	0.005108		17.9	0.009706
74.6	-0.5117	-0.79	-0.5697	-0.8605		74.6	1.8657		74.9	-0.7655		17.65	0.00283	0.041382	0.042694	0.005122		17.95	0.009733
74.7	-0.5129	-0.791	-0.5705	-0.8583		74.7	1.8624		75	-0.7692		17.7	0.002838	0.041499	0.042816	0.005137		18	0.009759
74.8	-0.5157	-0.7864	-0.5704	-0.8584		74.8	1.8614		75.1	-0.7711		17.75	0.002846	0.041617	0.042938	0.005152		18.05	0.009786
74.9	-0.5187	-0.7831	-0.5676	-0.8584		74.9	1.8627		75.2	-0.7748		17.8	0.002854	0.041735	0.043059	0.005166		18.1	0.009813
75	-0.5202	-0.7887	-0.562	-0.8606		75	1.87		75.3	-0.7738		17.85	0.002862	0.041852	0.043181	0.005181		18.15	0.00984
75.1	-0.5197	-0.7891	-0.5578	-0.8617		75.1	1.8717		75.4	-0.7762		17.9	0.00287	0.04197	0.043302	0.005195		18.2	0.009867
75.2	-0.5195	-0.7825	-0.5519	-0.8599		75.2	1.8724		75.5	-0.7736		17.95	0.002878	0.042088	0.043424	0.00521		18.25	0.009893
75.3	-0.5175	-0.7845	-0.5504	-0.8559		75.3	1.8692		75.6	-0.7679		18	0.002887	0.042206	0.043545	0.005225		18.3	0.00992
75.4	-0.517	-0.7823	-0.5527	-0.8535		75.4	1.8653		75.7	-0.7655		18.05	0.002895	0.042323	0.043667	0.005239		18.35	0.009947
75.5	-0.5187	-0.7778	-0.5482	-0.8543		75.5	1.8659		75.8	-0.7686		18.1	0.002903	0.042441	0.043789	0.005254		18.4	0.009974
75.6	-0.5167	-0.7803	-0.5453	-0.8529		75.6	1.8696		75.9	-0.7672		18.15	0.002911	0.042559	0.04391	0.005268		18.45	0.010001
75.7	-0.5134	-0.7799	-0.5418	-0.8516		75.7	1.8731		76	-0.7655		18.2	0.002919	0.042676	0.044032	0.005283		18.5	0.010027
75.8	-0.514	-0.7741	-0.5375	-0.8511		75.8	1.8737		76.1	-0.7613		18.25	0.002927	0.042794	0.044153	0.005298		18.55	0.010054
75.9	-0.5205	-0.7722	-0.538	-0.8503		75.9	1.8728		76.2	-0.7616		18.3	0.002935	0.042912	0.044275	0.005312		18.6	0.010081
76	-0.5181	-0.772	-0.5379	-0.8537		76	1.8744		76.3	-0.7631		18.35	0.002943	0.043029	0.044396	0.005327		18.65	0.010108
76.1	-0.5188	-0.775	-0.5334	-0.8566		76.1	1.8728		76.4	-0.7608		18.4	0.002951	0.043147	0.044518	0.005341		18.7	0.010135
76.2	-0.5133	-0.7715	-0.53	-0.8583		76.2	1.8764		76.5	-0.7572		18.45	0.002959	0.043265	0.04464	0.005356		18.75	0.010161
76.3	-0.5158	-0.7693	-0.53	-0.8605		76.3	1.8744		76.6	-0.7518		18.5	0.002967	0.043382	0.044761	0.005371		18.8	0.010188
76.4	-0.5162	-0.7684	-0.5259	-0.8605		76.4	1.8749		76.7	-0.7503		18.55	0.002975	0.0435	0.044883	0.005385		18.85	0.010215
76.5	-0.5143	-0.7704	-0.517	-0.8645		76.5	1.8764		76.8	-0.7519		18.6	0.002983	0.043618	0.045004	0.0054		18.9	0.010242
76.6	-0.5177	-0.7722	-0.5185	-0.8619		76.6	1.872		76.9	-0.7521		18.65	0.002991	0.043735	0.045126	0.005414		18.95	0.010269
76.7	-0.5168	-0.7753	-0.519	-0.863		76.7	1.8697		77	-0.7516		18.7	0.002999	0.043853	0.045247	0.005429		19	0.010295
76.8	-0.519	-0.7766	-0.5233	-0.8653		76.8	1.8671		77.1	-0.7531		18.75	0.003007	0.04397	0.045369	0.005443		19.05	0.010322
76.9	-0.5208	-0.7738	-0.5255	-0.863		76.9	1.8708		77.2	-0.7561		18.8	0.003015	0.044088	0.04549	0.005458		19.1	0.010349
77	-0.5208	-0.7792	-0.5265	-0.8597		77	1.8726		77.3	-0.7485		18.85	0.003024	0.044206	0.045612	0.005473		19.15	0.010376
77.1	-0.5201	-0.7797	-0.5266	-0.8603		77.1	1.8716		77.4	-0.7471		18.9	0.003032	0.044323	0.045734	0.005487		19.2	0.010402
77.2	-0.5219	-0.779	-0.5286	-0.8607		77.2	1.8718		77.5	-0.7492		18.95	0.00304	0.044441	0.045855	0.005502		19.25	0.010429
77.3	-0.5207	-0.7775	-0.5268	-0.8612		77.3	1.872		77.6	-0.7525		19	0.003048	0.044559	0.045977	0.005516		19.3	0.010456
77.4	-0.522	-0.7762	-0.5317	-0.8558		77.4	1.8764		77.7	-0.7502		19.05	0.003056	0.044676	0.046098	0.005531		19.35	0.010483
77.5	-0.5238	-0.7728	-0.5319	-0.8548		77.5	1.8748		77.8	-0.7525		19.1	0.003064	0.044794	0.04622	0.005546		19.4	0.010509
77.6	-0.5256	-0.7704	-0.531	-0.8541		77.6	1.8754		77.9	-0.7499		19.15	0.003072	0.044912	0.046341	0.00556		19.45	0.010536
77.7	-0.5296	-0.7682	-0.5317	-0.8598		77.7	1.8794		78	-0.7577		19.2	0.00308	0.045029	0.046463	0.005575		19.5	0.010563
77.8	-0.533	-0.7657	-0.5296	-0.8569		77.8	1.878		78.1	-0.7573		19.25	0.003088	0.045147	0.046584	0.005589		19.55	0.01059
77.9	-0.5302	-0.7684	-0.5277	-0.8586		77.9	1.8803		78.2	-0.7616		19.3	0.003096	0.045265	0.046706	0.005604		19.6	0.010617
78	-0.5309	-0.7668	-0.5291	-0.8589		78	1.8815		78.3	-0.7657		19.35	0.003104	0.045382	0.046828	0.005619		19.65	0.010643
78.1	-0.532	-0.7699	-0.5286	-0.8603		78.1	1.8835		78.4	-0.7696		19.4	0.003112	0.0455	0.046949	0.005633		19.7	0.01067
78.2	-0.5274	-0.7714	-0.5225	-0.8616		78.2	1.8858		78.5	-0.7688		19.45	0.00312	0.045618	0.047071	0.005648		19.75	0.010697
78.3	-0.5227	-0.7724	-0.5207	-0.8579		78.3	1.8888		78.6	-0.7678		19.5	0.003128	0.045735	0.047192	0.005662		19.8	0.010724
78.4	-0.5222	-0.7707	-0.5241	-0.8567		78.4	1.8861		78.7	-0.7613		19.55	0.003136	0.045853	0.047314	0.005677		19.85	0.01075
78.5	-0.5222	-0.7679	-0.524	-0.8553		78.5	1.8855		78.8	-0.7603		19.6	0.003144	0.04597	0.047435	0.005692		19.9	0.010777
78.6	-0.5243	-0.7666	-0.5252	-0.8546		78.6	1.8846		78.9	-0.7603		19.65	0.003153	0.046088	0.047557	0.005706		19.95	0.010804
78.7	-0.5241	-0.7716	-0.5244	-0.8541		78.7	1.8837		79	-0.7605		19.7	0.003161	0.046206	0.047678	0.005721		20	0.01083
78.8	-0.5262	-0.7731	-0.5264	-0.8561		78.8	1.8844		79.1	-0.7655		19.75	0.003169	0.046323	0.0478	0.005735		20.05	0.010857
78.9	-0.5293	-0.7711	-0.5302	-0.8609		78.9	1.8873		79.2	-0.7657		19.8	0.003177	0.046441	0.047922	0.00575		20.1	0.010884
79	-0.5292	-0.7696	-0.5325	-0.8599		79	1.8879		79.3	-0.765		19.85	0.003185	0.046559	0.048043	0.005765		20.15	0.010911
79.1	-0.5321	-0.7687	-0.5348	-0.8633		79.1	1.8806		79.4	-0.7666		19.9	0.003193	0.046676	0.048165	0.005779		20.2	0.010937
79.2	-0.5345	-0.7666	-0.5396	-0.8632		79.2	1.8773		79.5	-0.7585		19.95	0.003201	0.046794	0.048286	0.005794		20.25	0.010964
79.3	-0.5318	-0.7676	-0.5376	-0.8572		79.3	1.8794		79.6	-0.76		20	0.003209	0.046911	0.048408	0.005808		20.3	0.010991
79.4	-0.5297	-0.7691	-0.5377	-0.8559		79.4	1.8781		79.7	-0.7611		20.05	0.003217	0.047029	0.048529	0.005823		20.35	0.011018
79.5	-0.5309	-0.768	-0.5371	-0.8494		79.5	1.876		79.8	-0.7579		20.1	0.003225	0.047147	0.048651	0.005837		20.4	0.011044
79.6	-0.5287	-0.7662	-0.5373	-0.8486		79.6	1.8747		79.9	-0.757		20.15	0.003233	0.047264	0.048772	0.005852		20.45	0.011071
79.7	-0.5271	-0.7677	-0.5341	-0.8457		79.7	1.8783		80	-0.7591		20.2	0.003241	0.047382	0.048894	0.005867		20.5	0.011098
79.8	-0.5307	-0.7726	-0.5325	-0.8447		79.8	1.8797		80.1	-0.7571		20.25	0.003249	0.0475	0.049016	0.005881		20.55	0.011124
79.9	-0.5322	-0.778	-0.5353	-0.846		79.9	1.8786		80.2	-0.7597		20.3	0.003257	0.047617	0.049137	0.005896		20.6	0.011151
80	-0.529	-0.7777	-0.5353	-0.8464		80	1.8748		80.3	-0.7574		20.35	0.003265	0.047735	0.049259	0.00591		20.65	0.011178
80.1	-0.5313	-0.7811	-0.5349	-0.8486		80.1	1.8698		80.4	-0.7611		20.4	0.003273	0.047852	0.04938	0.005925		20.7	0.011205
80.2	-0.5298	-0.7852	-0.5356	-0.849		80.2	1.8678		80.5	-0.7622		20.45	0.003281	0.04797	0.049502	0.00594		20.75	0.011231
80.3	-0.5256	-0.7876	-0.533	-0.8509		80.3	1.863		80.6	-0.7678		20.5	0.00329	0.048088	0.049623	0.005954		20.8	0.011258
80.4	-0.5254	-0.7925	-0.5289	-0.8522		80.4	1.8634		80.7	-0.7625		20.55	0.003298	0.048205	0.049745	0.005969		20.85	0.011285
80.5	-0.5272	-0.795	-0.5288	-0.8504		80.5	1.8679		80.8	-0.7609		20.6	0.003306	0.048323	0.049866	0.005983		20.9	0.011311
80.6	-0.5221	-0.7959	-0.5305	-0.8483		80.6	1.8694		80.9	-0.7637		20.65	0.003314	0.048441	0.049988	0.005998		20.95	0.011338
80.7	-0.5187	-0.7992	-0.5307	-0.8466		80.7	1.8691		81	-0.7619		20.7	0.003322	0.048558	0.050109	0.006013		21	0.011365
80.8	-0.5149	-0.8008	-0.5269	-0.8432		80.8	1.8688		81.1	-0.7619		20.75	0.00333	0.048676	0.050231	0.006027		21.05	0.011391
80.9	-0.5157	-0.8001	-0.5285	-0.8399		80.9	1.8746		81.2	-0.7579		20.8	0.003338	0.048793	0.050353	0.006042		21.1	0.011418
81	-0.5129	-0.7996	-0.531	-0.8411		81	1.8731		81.3	-0.7519		20.85	0.003346	0.048911	0.050474	0.006056		21.15	0.011445
81.1	-0.512	-0.7972	-0.5363	-0.8434		81.1	1.8673		81.4	-0.7496		20.9	0.003354	0.049029	0.050596	0.006071		21.2	0.011472
81.2	-0.5152	-0.7991	-0.5408	-0.8477		81.2	1.8642		81.5	-0.7482		20.95	0.003362	0.049146	0.050717	0.006086		21.25	0.011498
81.3	-0.5177	-0.7996	-0.5388	-0.8498		81.3	1.8661		81.6	-0.7512		21	0.00337	0.049264	0.050839	0.0061		21.3	0.011525
81.4	-0.5182	-0.7976	-0.5358	-0.8518		81.4	1.8712		81.7	-0.7577		21.05	0.003378	0.049381	0.05096	0.006115		21.35	0.011552
81.5	-0.5189	-0.7954	-0.5345	-0.8509		81.5	1.8729		81.8	-0.7614		21.1	0.003386	0.049499	0.051082	0.006129		21.4	0.011578
81.6	-0.5191	-0.7961	-0.5369	-0.8521		81.6	1.8738		81.9	-0.7568		21.15	0.003394	0.049617	0.051203	0.006144		21.45	0.011605
81.7	-0.5214	-0.7933	-0.5381	-0.8522		81.7	1.8747		82	-0.7577		21.2	0.003402	0.049734	0.051325	0.006158		21.5	0.011632
81.8	-0.5255	-0.7923	-0.5402	-0.8547		81.8	1.875		82.1	-0.7603		21.25	0.00341	0.049852	0.051446	0.006173		21.55	0.011658
81.9	-0.5246	-0.788	-0.5438	-0.8557		81.9	1.8757		82.2	-0.7656		21.3	0.003418	0.049969	0.051568	0.006188		21.6	0.011685
82	-0.5225	-0.7871	-0.5439	-0.8546		82	1.8796		82.3	-0.7655		21.35	0.003427	0.050087	0.05169	0.006202		21.65	0.011712
82.1	-0.5238	-0.7848	-0.5419	-0.8528		82.1	1.8782		82.4	-0.7642		21.4	0.003435	0.050205	0.051811	0.006217		21.7	0.011738
82.2	-0.5245	-0.7851	-0.5406	-0.8536		82.2	1.881		82.5	-0.7687		21.45	0.003443	0.050322	0.051933	0.006231		21.75	0.011765
82.3	-0.5259	-0.791	-0.5439	-0.8522		82.3	1.8764		82.6	-0.7678		21.5	0.003451	0.05044	0.052054	0.006246		21.8	0.011792
82.4	-0.5261	-0.7926	-0.5442	-0.8507		82.4	1.8803		82.7	-0.7732		21.55	0.003459	0.050557	0.052176	0.006261		21.85	0.011818
82.5	-0.5233	-0.7927	-0.5442	-0.8526		82.5	1.884		82.8	-0.7745		21.6	0.003467	0.050675	0.052297	0.006275		21.9	0.011845
82.6	-0.5209	-0.7945	-0.5541	-0.849		82.6	1.8877		82.9	-0.7763		21.65	0.003475	0.050792	0.052419	0.00629		21.95	0.011872
82.7	-0.5213	-0.7947	-0.5529	-0.8502		82.7	1.8937		83	-0.7768		21.7	0.003483	0.05091	0.05254	0.006304		22	0.011898
82.8	-0.5193	-0.7916	-0.5515	-0.8498		82.8	1.8966		83.1	-0.7779		21.75	0.003491	0.051028	0.052662	0.006319		22.05	0.011925
82.9	-0.5148	-0.7912	-0.5534	-0.8481		82.9	1.8911		83.2	-0.7758		21.8	0.003499	0.051145	0.052783	0.006334		22.1	0.011952
83	-0.5119	-0.7889	-0.5509	-0.8499		83	1.8888		83.3	-0.7722		21.85	0.003507	0.051263	0.052905	0.006348		22.15	0.011978
83.1	-0.5135	-0.7805	-0.5518	-0.8512		83.1	1.8899		83.4	-0.7809		21.9	0.003515	0.05138	0.053026	0.006363		22.2	0.012005
83.2	-0.5151	-0.7808	-0.5505	-0.8503		83.2	1.8862		83.5	-0.7837		21.95	0.003523	0.051498	0.053148	0.006377		22.25	0.012032
83.3	-0.5158	-0.7773	-0.5489	-0.8485		83.3	1.8848		83.6	-0.7796		22	0.003531	0.051615	0.05327	0.006392		22.3	0.012058
83.4	-0.5159	-0.7795	-0.549	-0.8482		83.4	1.8855		83.7	-0.7776		22.05	0.003539	0.051733	0.053391	0.006407		22.35	0.012085
83.5	-0.5154	-0.7836	-0.5451	-0.8481		83.5	1.8814		83.8	-0.7781		22.1	0.003547	0.051851	0.053513	0.006421		22.4	0.012111
83.6	-0.513	-0.7872	-0.5454	-0.8457		83.6	1.8832		83.9	-0.776		22.15	0.003555	0.051968	0.053634	0.006436		22.45	0.012138
83.7	-0.5156	-0.7932	-0.548	-0.8476		83.7	1.8859		84	-0.7748		22.2	0.003564	0.052086	0.053756	0.00645		22.5	0.012165
83.8	-0.5156	-0.7918	-0.5459	-0.8494		83.8	1.89		84.1	-0.7777		22.25	0.003572	0.052203	0.053877	0.006465		22.55	0.012191
83.9	-0.516	-0.7969	-0.5456	-0.8527		83.9	1.897		84.2	-0.7775		22.3	0.00358	0.052321	0.053999	0.00648		22.6	0.012218
84	-0.5184	-0.7994	-0.5467	-0.8549		84	1.8963		84.3	-0.7758		22.35	0.003588	0.052439	0.05412	0.006494		22.65	0.012245
84.1	-0.5204	-0.8008	-0.546	-0.8539		84.1	1.8964		84.4	-0.7737		22.4	0.003596	0.052556	0.054242	0.006509		22.7	0.012271
84.2	-0.5214	-0.8005	-0.5431	-0.8543		84.2	1.893		84.5	-0.7674		22.45	0.003604	0.052674	0.054363	0.006523		22.75	0.012298
84.3	-0.5244	-0.7989	-0.5464	-0.8543		84.3	1.8918		84.6	-0.7707		22.5	0.003612	0.052791	0.054485	0.006538		22.8	0.012325
84.4	-0.5261	-0.7941	-0.5435	-0.8539		84.4	1.8923		84.7	-0.7723		22.55	0.00362	0.052909	0.054606	0.006552		22.85	0.012351
84.5	-0.5257	-0.7931	-0.5421	-0.8573		84.5	1.8963		84.8	-0.7776		22.6	0.003628	0.053026	0.054728	0.006567		22.9	0.012378
84.6	-0.5238	-0.7965	-0.5435	-0.8587		84.6	1.8985		84.9	-0.7805		22.65	0.003636	0.053144	0.054849	0.006582		22.95	0.012404
84.7	-0.525	-0.7975	-0.5406	-0.8588		84.7	1.8953		85	-0.7815		22.7	0.003644	0.053261	0.054971	0.006596		23	0.012431
84.8	-0.5248	-0.7927	-0.5412	-0.8611		84.8	1.8966		85.1	-0.7873		22.75	0.003652	0.053379	0.055093	0.006611		23.05	0.012458
84.9	-0.5197	-0.7928	-0.5425	-0.8595		84.9	1.8964		85.2	-0.7874		22.8	0.00366	0.053497	0.055214	0.006625		23.1	0.012484
85	-0.5185	-0.7952	-0.5403	-0.8604		85	1.8922		85.3	-0.7869		22.85	0.003668	0.053614	0.055336	0.00664		23.15	0.012511
85.1	-0.5187	-0.7979	-0.5409	-0.862		85.1	1.8913		85.4	-0.7855		22.9	0.003676	0.053732	0.055457	0.006655		23.2	0.012537
85.2	-0.5188	-0.8009	-0.5388	-0.859		85.2	1.8927		85.5	-0.7899		22.95	0.003684	0.053849	0.055579	0.006669		23.25	0.012564
85.3	-0.5169	-0.8044	-0.5384	-0.8591		85.3	1.8945		85.6	-0.7941		23	0.003693	0.053967	0.0557	0.006684		23.3	0.012591
85.4	-0.5152	-0.8044	-0.5405	-0.8632		85.4	1.895		85.7	-0.7914		23.05	0.003701	0.054084	0.055822	0.006698		23.35	0.012617
85.5	-0.518	-0.804	-0.5418	-0.8663		85.5	1.8924		85.8	-0.7876		23.1	0.003709	0.054202	0.055943	0.006713		23.4	0.012644
85.6	-0.5201	-0.8031	-0.5386	-0.8707		85.6	1.891		85.9	-0.7899		23.15	0.003717	0.054319	0.056065	0.006728		23.45	0.01267
85.7	-0.5173	-0.8042	-0.5374	-0.8716		85.7	1.8881		86	-0.7916		23.2	0.003725	0.054437	0.056186	0.006742		23.5	0.012697
85.8	-0.5175	-0.8067	-0.5357	-0.8687		85.8	1.883		86.1	-0.7869		23.25	0.003733	0.054555	0.056308	0.006757		23.55	0.012724
85.9	-0.5165	-0.8093	-0.5373	-0.8692		85.9	1.883		86.2	-0.7905		23.3	0.003741	0.054672	0.056429	0.006771		23.6	0.01275
86	-0.5144	-0.8057	-0.536	-0.8682		86	1.8798		86.3	-0.7902		23.35	0.003749	0.05479	0.056551	0.006786		23.65	0.012777
86.1	-0.5201	-0.806	-0.5372	-0.8693		86.1	1.8815		86.4	-0.7934		23.4	0.003757	0.054907	0.056672	0.006801		23.7	0.012803
86.2	-0.5198	-0.808	-0.5335	-0.871		86.2	1.8834		86.5	-0.792		23.45	0.003765	0.055025	0.056794	0.006815		23.75	0.01283
86.3	-0.5202	-0.8093	-0.5291	-0.8706		86.3	1.8886		86.6	-0.7931		23.5	0.003773	0.055142	0.056915	0.00683		23.8	0.012857
86.4	-0.5258	-0.8131	-0.5267	-0.8682		86.4	1.8909		86.7	-0.7928		23.55	0.003781	0.05526	0.057037	0.006844		23.85	0.012883
86.5	-0.5228	-0.8133	-0.5256	-0.8686		86.5	1.889		86.8	-0.7912		23.6	0.003789	0.055377	0.057158	0.006859		23.9	0.01291
86.6	-0.5218	-0.8141	-0.523	-0.8681		86.6	1.8859		86.9	-0.7904		23.65	0.003797	0.055495	0.05728	0.006873		23.95	0.012936
86.7	-0.5301	-0.8166	-0.5219	-0.8721		86.7	1.8809		87	-0.788		23.7	0.003805	0.055612	0.057402	0.006888		24	0.012963
86.8	-0.5334	-0.8172	-0.5205	-0.8724		86.8	1.8794		87.1	-0.7864		23.75	0.003813	0.05573	0.057523	0.006903		24.05	0.012989
86.9	-0.5346	-0.8181	-0.5209	-0.8732		86.9	1.876		87.2	-0.7846		23.8	0.003821	0.055847	0.057645	0.006917		24.1	0.013016
87	-0.5361	-0.8211	-0.5193	-0.8757		87	1.8711		87.3	-0.7901		23.85	0.00383	0.055965	0.057766	0.006932		24.15	0.013043
87.1	-0.539	-0.8214	-0.516	-0.8751		87.1	1.8694		87.4	-0.7959		23.9	0.003838	0.056083	0.057888	0.006946		24.2	0.013069
87.2	-0.5416	-0.8198	-0.5135	-0.8742		87.2	1.8712		87.5	-0.8051		23.95	0.003846	0.0562	0.058009	0.006961		24.25	0.013096
87.3	-0.5392	-0.818	-0.5147	-0.8699		87.3	1.8691		87.6	-0.8003		24	0.003854	0.056318	0.058131	0.006976		24.3	0.013122
87.4	-0.5393	-0.8157	-0.5181	-0.8651		87.4	1.8675		87.7	-0.799		24.05	0.003862	0.056435	0.058252	0.00699		24.35	0.013149
87.5	-0.5396	-0.8175	-0.523	-0.8624		87.5	1.8664		87.8	-0.7912		24.1	0.00387	0.056553	0.058374	0.007005		24.4	0.013175
87.6	-0.5428	-0.8182	-0.526	-0.8636		87.6	1.8695		87.9	-0.7876		24.15	0.003878	0.05667	0.058495	0.007019		24.45	0.013202
87.7	-0.5418	-0.8218	-0.5278	-0.86		87.7	1.8702		88	-0.7865		24.2	0.003886	0.056788	0.058617	0.007034		24.5	0.013229
87.8	-0.5424	-0.8243	-0.5304	-0.8618		87.8	1.8692		88.1	-0.7863		24.25	0.003894	0.056905	0.058738	0.007049		24.55	0.013255
87.9	-0.5435	-0.8278	-0.5351	-0.8614		87.9	1.8649		88.2	-0.7903		24.3	0.003902	0.057023	0.05886	0.007063		24.6	0.013282
88	-0.547	-0.8336	-0.5337	-0.8573		88	1.8639		88.3	-0.7872		24.35	0.00391	0.05714	0.058981	0.007078		24.65	0.013308
88.1	-0.5496	-0.833	-0.5367	-0.8564		88.1	1.8597		88.4	-0.7887		24.4	0.003918	0.057258	0.059103	0.007092		24.7	0.013335
88.2	-0.5538	-0.8343	-0.5396	-0.8582		88.2	1.8576		88.5	-0.7837		24.45	0.003926	0.057375	0.059224	0.007107		24.75	0.013361
88.3	-0.5519	-0.8339	-0.5409	-0.8576		88.3	1.8556		88.6	-0.7784		24.5	0.003934	0.057493	0.059346	0.007122		24.8	0.013388
88.4	-0.55	-0.8287	-0.5377	-0.8538		88.4	1.854		88.7	-0.7838		24.55	0.003942	0.05761	0.059467	0.007136		24.85	0.013414
88.5	-0.5471	-0.8329	-0.54	-0.85		88.5	1.8525		88.8	-0.7811		24.6	0.00395	0.057728	0.059589	0.007151		24.9	0.013441
88.6	-0.552	-0.8335	-0.5425	-0.8509		88.6	1.8437		88.9	-0.7812		24.65	0.003958	0.057845	0.05971	0.007165		24.95	0.013467
88.7	-0.5565	-0.8318	-0.5341	-0.8534		88.7	1.8405		89	-0.7796		24.7	0.003967	0.057963	0.059832	0.00718		25	0.013494
88.8	-0.5559	-0.8321	-0.5339	-0.8557		88.8	1.8383		89.1	-0.7809		24.75	0.003975	0.05808	0.059953	0.007194		25.05	0.013521
88.9	-0.5564	-0.8334	-0.5316	-0.8566		88.9	1.8364		89.2	-0.7786		24.8	0.003983	0.058198	0.060075	0.007209		25.1	0.013547
89	-0.5639	-0.8344	-0.529	-0.8562		89	1.8381		89.3	-0.7799		24.85	0.003991	0.058315	0.060196	0.007224		25.15	0.013574
89.1	-0.5656	-0.8351	-0.5282	-0.8545		89.1	1.8388		89.4	-0.7797		24.9	0.003999	0.058433	0.060318	0.007238		25.2	0.0136
89.2	-0.5602	-0.8374	-0.5252	-0.8533		89.2	1.837		89.5	-0.7783		24.95	0.004007	0.05855	0.060439	0.007253		25.25	0.013627
89.3	-0.5588	-0.8374	-0.5281	-0.8546		89.3	1.8377		89.6	-0.7782		25	0.004015	0.058668	0.060561	0.007267		25.3	0.013653
89.4	-0.5575	-0.8385	-0.5279	-0.8586		89.4	1.8362		89.7	-0.7811		25.05	0.004023	0.058785	0.060682	0.007282		25.35	0.01368
89.5	-0.5582	-0.8372	-0.5282	-0.8574		89.5	1.8369		89.8	-0.7765		25.1	0.004031	0.058903	0.060804	0.007297		25.4	0.013706
89.6	-0.557	-0.8373	-0.5333	-0.8594		89.6	1.8376		89.9	-0.7735		25.15	0.004039	0.05902	0.060926	0.007311		25.45	0.013733
89.7	-0.5545	-0.8372	-0.5332	-0.8604		89.7	1.8377		90	-0.7754		25.2	0.004047	0.059138	0.061047	0.007326		25.5	0.013759
89.8	-0.5526	-0.836	-0.5355	-0.8619		89.8	1.8339		90.1	-0.7782		25.25	0.004055	0.059255	0.061169	0.00734		25.55	0.013786
89.9	-0.553	-0.8382	-0.5336	-0.8586		89.9	1.8296		90.2	-0.7707		25.3	0.004063	0.059373	0.06129	0.007355		25.6	0.013812
90	-0.5544	-0.8369	-0.5335	-0.8563		90	1.8283		90.3	-0.7676		25.35	0.004071	0.05949	0.061412	0.00737		25.65	0.013839
90.1	-0.5541	-0.8349	-0.5337	-0.8568		90.1	1.8283		90.4	-0.771		25.4	0.004079	0.059608	0.061533	0.007384		25.7	0.013865
90.2	-0.5513	-0.8348	-0.5358	-0.8618		90.2	1.8288		90.5	-0.7706		25.45	0.004087	0.059725	0.061655	0.007399		25.75	0.013892
90.3	-0.549	-0.8324	-0.5353	-0.8603		90.3	1.8316		90.6	-0.7739		25.5	0.004095	0.059843	0.061776	0.007413		25.8	0.013918
90.4	-0.5503	-0.8306	-0.5369	-0.8585		90.4	1.8313		90.7	-0.7729		25.55	0.004104	0.05996	0.061898	0.007428		25.85	0.013945
90.5	-0.5535	-0.8316	-0.5405	-0.8616		90.5	1.8329		90.8	-0.7672		25.6	0.004112	0.060078	0.062019	0.007443		25.9	0.013971
90.6	-0.5551	-0.83	-0.5426	-0.8586		90.6	1.8306		90.9	-0.7654		25.65	0.00412	0.060195	0.062141	0.007457		25.95	0.013998
90.7	-0.5545	-0.825	-0.5449	-0.8593		90.7	1.8303		91	-0.7629		25.7	0.004128	0.060313	0.062262	0.007472		26	0.014024
90.8	-0.5497	-0.8247	-0.5491	-0.8602		90.8	1.8322		91.1	-0.7645		25.75	0.004136	0.06043	0.062384	0.007486		26.05	0.014051
90.9	-0.5502	-0.8221	-0.5462	-0.8585		90.9	1.8314		91.2	-0.7609		25.8	0.004144	0.060548	0.062505	0.007501		26.1	0.014077
91	-0.5548	-0.8201	-0.5472	-0.8607		91	1.8288		91.3	-0.7573		25.85	0.004152	0.060665	0.062627	0.007515		26.15	0.014104
91.1	-0.5584	-0.8221	-0.5474	-0.8599		91.1	1.8294		91.4	-0.7535		25.9	0.00416	0.060783	0.062748	0.00753		26.2	0.01413
91.2	-0.5607	-0.8213	-0.5445	-0.8581		91.2	1.8351		91.5	-0.7516		25.95	0.004168	0.0609	0.06287	0.007545		26.25	0.014157
91.3	-0.5611	-0.819	-0.5437	-0.8552		91.3	1.8356		91.6	-0.7467		26	0.004176	0.061018	0.062991	0.007559		26.3	0.014183
91.4	-0.5671	-0.8157	-0.5408	-0.8536		91.4	1.8382		91.7	-0.7477		26.05	0.004184	0.061135	0.063113	0.007574		26.35	0.01421
91.5	-0.5697	-0.816	-0.5441	-0.8513		91.5	1.8392		91.8	-0.7497		26.1	0.004192	0.061253	0.063234	0.007588		26.4	0.014236
91.6	-0.5695	-0.8183	-0.5439	-0.8441		91.6	1.8407		91.9	-0.7538		26.15	0.0042	0.06137	0.063356	0.007603		26.45	0.014263
91.7	-0.5697	-0.8173	-0.5473	-0.8472		91.7	1.8434		92	-0.7541		26.2	0.004208	0.061488	0.063477	0.007618		26.5	0.014289
91.8	-0.5726	-0.8165	-0.5473	-0.8506		91.8	1.847		92.1	-0.7527		26.25	0.004216	0.061605	0.063599	0.007632		26.55	0.014316
91.9	-0.5733	-0.8155	-0.5488	-0.8526		91.9	1.8481		92.2	-0.7579		26.3	0.004224	0.061723	0.06372	0.007647		26.6	0.014342
92	-0.5718	-0.8083	-0.5459	-0.8508		92	1.8465		92.3	-0.7552		26.35	0.004232	0.06184	0.063842	0.007661		26.65	0.014369
92.1	-0.572	-0.8041	-0.5438	-0.8492		92.1	1.8494		92.4	-0.753		26.4	0.00424	0.061957	0.063963	0.007676		26.7	0.014395
92.2	-0.5698	-0.8052	-0.5443	-0.8509		92.2	1.8458		92.5	-0.7513		26.45	0.004249	0.062075	0.064085	0.007691		26.75	0.014421
92.3	-0.5689	-0.7997	-0.5483	-0.8514		92.3	1.8484		92.6	-0.7475		26.5	0.004257	0.062192	0.064206	0.007705		26.8	0.014448
92.4	-0.5666	-0.7956	-0.5508	-0.8513		92.4	1.8455		92.7	-0.7449		26.55	0.004265	0.06231	0.064328	0.00772		26.85	0.014474
92.5	-0.5637	-0.7924	-0.5553	-0.8544		92.5	1.8469		92.8	-0.7467		26.6	0.004273	0.062427	0.064449	0.007734		26.9	0.014501
92.6	-0.5691	-0.7874	-0.5564	-0.8576		92.6	1.8482		92.9	-0.7502		26.65	0.004281	0.062545	0.064571	0.007749		26.95	0.014527
92.7	-0.5659	-0.7891	-0.5587	-0.8593		92.7	1.8494		93	-0.752		26.7	0.004289	0.062662	0.064692	0.007764		27	0.014554
92.8	-0.5602	-0.7867	-0.5632	-0.8593		92.8	1.852		93.1	-0.7523		26.75	0.004297	0.06278	0.064814	0.007778		27.05	0.01458
92.9	-0.5623	-0.7872	-0.5672	-0.8598		92.9	1.8512		93.2	-0.7524		26.8	0.004305	0.062897	0.064935	0.007793		27.1	0.014607
93	-0.5647	-0.7828	-0.5649	-0.8639		93	1.8513		93.3	-0.7519		26.85	0.004313	0.063015	0.065057	0.007807		27.15	0.014633
93.1	-0.5641	-0.778	-0.5632	-0.8646		93.1	1.8521		93.4	-0.7468		26.9	0.004321	0.063132	0.065178	0.007822		27.2	0.01466
93.2	-0.5624	-0.7766	-0.5646	-0.8673		93.2	1.855		93.5	-0.7439		26.95	0.004329	0.06325	0.0653	0.007836		27.25	0.014686
93.3	-0.5598	-0.7772	-0.5645	-0.8699		93.3	1.8561		93.6	-0.7395		27	0.004337	0.063367	0.065421	0.007851		27.3	0.014712
93.4	-0.5614	-0.7765	-0.5579	-0.8702		93.4	1.8567		93.7	-0.7361		27.05	0.004345	0.063484	0.065543	0.007866		27.35	0.014739
93.5	-0.5591	-0.7807	-0.5552	-0.8783		93.5	1.8592		93.8	-0.7373		27.1	0.004353	0.063602	0.065664	0.00788		27.4	0.014765
93.6	-0.5586	-0.7757	-0.5546	-0.8801		93.6	1.8591		93.9	-0.7445		27.15	0.004361	0.063719	0.065786	0.007895		27.45	0.014792
93.7	-0.5542	-0.7744	-0.55	-0.883		93.7	1.856		94	-0.7415		27.2	0.004369	0.063837	0.065907	0.007909		27.5	0.014818
93.8	-0.5572	-0.7702	-0.547	-0.885		93.8	1.8557		94.1	-0.7419		27.25	0.004377	0.063954	0.066029	0.007924		27.55	0.014845
93.9	-0.5566	-0.7662	-0.545	-0.8846		93.9	1.8543		94.2	-0.7406		27.3	0.004386	0.064072	0.06615	0.007939		27.6	0.014871
94	-0.5518	-0.765	-0.5436	-0.8845		94	1.8567		94.3	-0.7358		27.35	0.004394	0.064189	0.066272	0.007953		27.65	0.014898
94.1	-0.5492	-0.7666	-0.5434	-0.888		94.1	1.8558		94.4	-0.7358		27.4	0.004402	0.064307	0.066393	0.007968		27.7	0.014924
94.2	-0.5493	-0.7656	-0.5417	-0.8878		94.2	1.8573		94.5	-0.731		27.45	0.00441	0.064424	0.066515	0.007982		27.75	0.01495
94.3	-0.5497	-0.7677	-0.543	-0.8898		94.3	1.8597		94.6	-0.7325		27.5	0.004418	0.064541	0.066636	0.007997		27.8	0.014977
94.4	-0.5485	-0.767	-0.5478	-0.8891		94.4	1.8578		94.7	-0.7346		27.55	0.004426	0.064659	0.066758	0.008012		27.85	0.015003
94.5	-0.5511	-0.7695	-0.5526	-0.8927		94.5	1.8603		94.8	-0.7319		27.6	0.004434	0.064776	0.066879	0.008026		27.9	0.01503
94.6	-0.5569	-0.7696	-0.549	-0.8964		94.6	1.8612		94.9	-0.7348		27.65	0.004442	0.064894	0.067001	0.008041		27.95	0.015056
94.7	-0.5587	-0.767	-0.5486	-0.895		94.7	1.8653		95	-0.7332		27.7	0.00445	0.065011	0.067122	0.008055		28	0.015082
94.8	-0.5587	-0.7674	-0.5527	-0.8923		94.8	1.8667		95.1	-0.729		27.75	0.004458	0.065129	0.067244	0.00807		28.05	0.015109
94.9	-0.5609	-0.766	-0.5566	-0.8895		94.9	1.8694		95.2	-0.7278		27.8	0.004466	0.065246	0.067365	0.008085		28.1	0.015135
95	-0.5608	-0.7657	-0.5629	-0.8901		95	1.8697		95.3	-0.7307		27.85	0.004474	0.065364	0.067487	0.008099		28.15	0.015162
95.1	-0.5581	-0.7642	-0.5617	-0.8901		95.1	1.8717		95.4	-0.7289		27.9	0.004482	0.065481	0.067608	0.008114		28.2	0.015188
95.2	-0.5606	-0.7663	-0.5618	-0.8907		95.2	1.8708		95.5	-0.7341		27.95	0.00449	0.065598	0.06773	0.008128		28.25	0.015215
95.3	-0.5671	-0.7721	-0.5631	-0.8897		95.3	1.8706		95.6	-0.7351		28	0.004498	0.065716	0.067851	0.008143		28.3	0.015241
95.4	-0.5691	-0.7733	-0.5627	-0.8902		95.4	1.8726		95.7	-0.7358		28.05	0.004506	0.065833	0.067973	0.008157		28.35	0.015267
95.5	-0.5721	-0.7742	-0.5624	-0.8899		95.5	1.8766		95.8	-0.7329		28.1	0.004514	0.065951	0.068094	0.008172		28.4	0.015294
95.6	-0.5766	-0.7725	-0.5615	-0.8933		95.6	1.8734		95.9	-0.7368		28.15	0.004523	0.066068	0.068216	0.008187		28.45	0.01532
95.7	-0.5759	-0.7654	-0.5572	-0.8925		95.7	1.8724		96	-0.7378		28.2	0.004531	0.066186	0.068337	0.008201		28.5	0.015347
95.8	-0.5801	-0.7609	-0.557	-0.8894		95.8	1.8679		96.1	-0.7383		28.25	0.004539	0.066303	0.068459	0.008216		28.55	0.015373
95.9	-0.581	-0.761	-0.5534	-0.8883		95.9	1.866		96.2	-0.7377		28.3	0.004547	0.06642	0.06858	0.00823		28.6	0.015399
96	-0.5779	-0.7626	-0.5546	-0.8873		96	1.8704		96.3	-0.7407		28.35	0.004555	0.066538	0.068701	0.008245		28.65	0.015426
96.1	-0.5774	-0.7669	-0.5562	-0.8878		96.1	1.8715		96.4	-0.7407		28.4	0.004563	0.066655	0.068823	0.00826		28.7	0.015452
96.2	-0.5779	-0.7661	-0.5543	-0.888		96.2	1.8703		96.5	-0.7335		28.45	0.004571	0.066773	0.068944	0.008274		28.75	0.015478
96.3	-0.5782	-0.7647	-0.5524	-0.888		96.3	1.8694		96.6	-0.7348		28.5	0.004579	0.06689	0.069066	0.008289		28.8	0.015505
96.4	-0.5854	-0.7663	-0.5519	-0.8915		96.4	1.8666		96.7	-0.7315		28.55	0.004587	0.067007	0.069187	0.008303		28.85	0.015531
96.5	-0.587	-0.7697	-0.55	-0.8931		96.5	1.8655		96.8	-0.7288		28.6	0.004595	0.067125	0.069309	0.008318		28.9	0.015558
96.6	-0.5868	-0.768	-0.5469	-0.8896		96.6	1.8613		96.9	-0.7348		28.65	0.004603	0.067242	0.06943	0.008333		28.95	0.015584
96.7	-0.5863	-0.7673	-0.54	-0.8902		96.7	1.8627		97	-0.7373		28.7	0.004611	0.06736	0.069552	0.008347		29	0.01561
96.8	-0.5894	-0.7714	-0.5376	-0.8876		96.8	1.8597		97.1	-0.7321		28.75	0.004619	0.067477	0.069673	0.008362		29.05	0.015637
96.9	-0.5935	-0.7702	-0.537	-0.8859		96.9	1.8616		97.2	-0.7307		28.8	0.004627	0.067595	0.069795	0.008376		29.1	0.015663
97	-0.5957	-0.773	-0.5356	-0.8921		97	1.8613		97.3	-0.7292		28.85	0.004635	0.067712	0.069916	0.008391		29.15	0.015689
97.1	-0.593	-0.7745	-0.5358	-0.8923		97.1	1.8602		97.4	-0.7317		28.9	0.004643	0.067829	0.070038	0.008406		29.2	0.015716
97.2	-0.5922	-0.774	-0.5342	-0.8913		97.2	1.8559		97.5	-0.7331		28.95	0.004651	0.067947	0.070159	0.00842		29.25	0.015742
97.3	-0.5967	-0.7758	-0.5377	-0.8911		97.3	1.8547		97.6	-0.7283		29	0.00466	0.068064	0.070281	0.008435		29.3	0.015769
97.4	-0.5964	-0.7767	-0.5399	-0.8949		97.4	1.856		97.7	-0.7295		29.05	0.004668	0.068182	0.070402	0.008449		29.35	0.015795
97.5	-0.5929	-0.7785	-0.5446	-0.8979		97.5	1.8528		97.8	-0.7256		29.1	0.004676	0.068299	0.070524	0.008464		29.4	0.015821
97.6	-0.5968	-0.7771	-0.5435	-0.9002		97.6	1.8466		97.9	-0.726		29.15	0.004684	0.068416	0.070645	0.008478		29.45	0.015848
97.7	-0.5953	-0.7768	-0.5413	-0.9086		97.7	1.8454		98	-0.7249		29.2	0.004692	0.068534	0.070767	0.008493		29.5	0.015874
97.8	-0.5926	-0.779	-0.5365	-0.9069		97.8	1.8452		98.1	-0.7233		29.25	0.0047	0.068651	0.070888	0.008508		29.55	0.0159
97.9	-0.5941	-0.7789	-0.5356	-0.9045		97.9	1.8414		98.2	-0.7227		29.3	0.004708	0.068769	0.07101	0.008522		29.6	0.015927
98	-0.5928	-0.7744	-0.5371	-0.9108		98	1.8394		98.3	-0.7212		29.35	0.004716	0.068886	0.071131	0.008537		29.65	0.015953
98.1	-0.5953	-0.7767	-0.5384	-0.912		98.1	1.8381		98.4	-0.7217		29.4	0.004724	0.069003	0.071253	0.008551		29.7	0.015979
98.2	-0.5953	-0.7806	-0.539	-0.9176		98.2	1.8367		98.5	-0.7211		29.45	0.004732	0.069121	0.071374	0.008566		29.75	0.016006
98.3	-0.596	-0.7759	-0.5393	-0.9171		98.3	1.8401		98.6	-0.7254		29.5	0.00474	0.069238	0.071496	0.008581		29.8	0.016032
98.4	-0.595	-0.774	-0.5359	-0.9166		98.4	1.8375		98.7	-0.7272		29.55	0.004748	0.069356	0.071617	0.008595		29.85	0.016058
98.5	-0.5976	-0.7727	-0.5329	-0.9206		98.5	1.839		98.8	-0.734		29.6	0.004756	0.069473	0.071739	0.00861		29.9	0.016085
98.6	-0.5993	-0.7718	-0.5273	-0.9213		98.6	1.8376		98.9	-0.7285		29.65	0.004764	0.06959	0.07186	0.008624		29.95	0.016111
98.7	-0.5961	-0.774	-0.5277	-0.9183		98.7	1.8373		99	-0.7291		29.7	0.004772	0.069708	0.071981	0.008639		30	0.016137
98.8	-0.5993	-0.7704	-0.5249	-0.9192		98.8	1.8399		99.1	-0.7275		29.75	0.00478	0.069825	0.072103	0.008654		30.05	0.016164
98.9	-0.5976	-0.7703	-0.5212	-0.9199		98.9	1.8402		99.2	-0.7287		29.8	0.004788	0.069943	0.072224	0.008668		30.1	0.01619
99	-0.5945	-0.7688	-0.5168	-0.9214		99	1.8402		99.3	-0.7288		29.85	0.004796	0.07006	0.072346	0.008683		30.15	0.016216
99.1	-0.5909	-0.7715	-0.5194	-0.9214		99.1	1.8434		99.4	-0.7271		29.9	0.004805	0.070177	0.072467	0.008697		30.2	0.016243
99.2	-0.587	-0.773	-0.5191	-0.9191		99.2	1.8407		99.5	-0.7272		29.95	0.004813	0.070295	0.072589	0.008712		30.25	0.016269
99.3	-0.5881	-0.7748	-0.5217	-0.9145		99.3	1.8384		99.6	-0.7261		30	0.004821	0.070412	0.07271	0.008727		30.3	0.016295
99.4	-0.5901	-0.7772	-0.5228	-0.9145		99.4	1.8407		99.7	-0.721		30.05	0.004829	0.070529	0.072832	0.008741		30.35	0.016322
99.5	-0.5898	-0.7779	-0.5264	-0.9159		99.5	1.8438		99.8	-0.7276		30.1	0.004837	0.070647	0.072953	0.008756		30.4	0.016348
99.6	-0.5962	-0.7726	-0.529	-0.9099		99.6	1.8385		99.9	-0.7255		30.15	0.004845	0.070764	0.073075	0.00877		30.45	0.016374
99.7	-0.5959	-0.7772	-0.5322	-0.9085		99.7	1.8347		100	-0.7185		30.2	0.004853	0.070882	0.073196	0.008785		30.5	0.016401
99.8	-0.5954	-0.7782	-0.5331	-0.9046		99.8	1.8365		100.1	-0.7223		30.25	0.004861	0.070999	0.073318	0.008799		30.55	0.016427
99.9	-0.5929	-0.7767	-0.5369	-0.8998		99.9	1.8378		100.2	-0.7261		30.3	0.004869	0.071116	0.073439	0.008814		30.6	0.016453
100	-0.5963	-0.778	-0.5375	-0.8991		100	1.8338		100.3	-0.7256		30.35	0.004877	0.071234	0.073561	0.008829		30.65	0.01648
100.1	-0.5992	-0.7771	-0.5371	-0.8986		100.1	1.8327		100.4	-0.7263		30.4	0.004885	0.071351	0.073682	0.008843		30.7	0.016506
100.2	-0.6008	-0.7752	-0.5346	-0.8986		100.2	1.8335		100.5	-0.7263		30.45	0.004893	0.071468	0.073804	0.008858		30.75	0.016532
100.3	-0.6036	-0.7752	-0.5363	-0.9025		100.3	1.8345		100.6	-0.7272		30.5	0.004901	0.071586	0.073925	0.008872		30.8	0.016559
100.4	-0.6013	-0.7745	-0.5356	-0.8985		100.4	1.8341		100.7	-0.7274		30.55	0.004909	0.071703	0.074047	0.008887		30.85	0.016585
100.5	-0.6076	-0.7753	-0.533	-0.8984		100.5	1.8363		100.8	-0.7251		30.6	0.004917	0.071821	0.074168	0.008902		30.9	0.016611
100.6	-0.6054	-0.7757	-0.5277	-0.8969		100.6	1.8403		100.9	-0.7233		30.65	0.004925	0.071938	0.074289	0.008916		30.95	0.016637
100.7	-0.605	-0.7717	-0.5294	-0.896		100.7	1.8414		101	-0.7191		30.7	0.004933	0.072055	0.074411	0.008931		31	0.016664
100.8	-0.6042	-0.7738	-0.5293	-0.8962		100.8	1.8415		101.1	-0.7206		30.75	0.004942	0.072173	0.074532	0.008945		31.05	0.01669
100.9	-0.6014	-0.7745	-0.5314	-0.8995		100.9	1.8427		101.2	-0.7205		30.8	0.00495	0.07229	0.074654	0.00896		31.1	0.016716
101	-0.5986	-0.7768	-0.5285	-0.8998		101	1.8401		101.3	-0.7207		30.85	0.004958	0.072407	0.074775	0.008975		31.15	0.016743
101.1	-0.6014	-0.7763	-0.5258	-0.9003		101.1	1.8436		101.4	-0.7194		30.9	0.004966	0.072525	0.074897	0.008989		31.2	0.016769
101.2	-0.6027	-0.7751	-0.5275	-0.9036		101.2	1.8429		101.5	-0.7183		30.95	0.004974	0.072642	0.075018	0.009004		31.25	0.016795
101.3	-0.5984	-0.7768	-0.5293	-0.9056		101.3	1.8435		101.6	-0.713		31	0.004982	0.072759	0.07514	0.009018		31.3	0.016821
101.4	-0.5947	-0.77	-0.5323	-0.9114		101.4	1.8448		101.7	-0.7121		31.05	0.00499	0.072877	0.075261	0.009033		31.35	0.016848
101.5	-0.5949	-0.7703	-0.5331	-0.9098		101.5	1.8446		101.8	-0.7068		31.1	0.004998	0.072994	0.075383	0.009047		31.4	0.016874
101.6	-0.5941	-0.7671	-0.5304	-0.9108		101.6	1.8418		101.9	-0.7056		31.15	0.005006	0.073112	0.075504	0.009062		31.45	0.0169
101.7	-0.59	-0.7662	-0.5309	-0.9095		101.7	1.8436		102	-0.6992		31.2	0.005014	0.073229	0.075626	0.009077		31.5	0.016927
101.8	-0.5932	-0.7688	-0.537	-0.9092		101.8	1.8446		102.1	-0.7021		31.25	0.005022	0.073346	0.075747	0.009091		31.55	0.016953
101.9	-0.5953	-0.772	-0.5376	-0.9117		101.9	1.8504		102.2	-0.7013		31.3	0.00503	0.073464	0.075869	0.009106		31.6	0.016979
102	-0.5899	-0.7687	-0.5358	-0.9144		102	1.8548		102.3	-0.7006		31.35	0.005038	0.073581	0.07599	0.00912		31.65	0.017005
102.1	-0.5918	-0.764	-0.5364	-0.9118		102.1	1.8487		102.4	-0.7051		31.4	0.005046	0.073698	0.076111	0.009135		31.7	0.017032
102.2	-0.5915	-0.7595	-0.5374	-0.905		102.2	1.8456		102.5	-0.7069		31.45	0.005054	0.073816	0.076233	0.00915		31.75	0.017058
102.3	-0.5906	-0.7605	-0.541	-0.9004		102.3	1.8514		102.6	-0.7114		31.5	0.005062	0.073933	0.076354	0.009164		31.8	0.017084
102.4	-0.5892	-0.7626	-0.5396	-0.8979		102.4	1.854		102.7	-0.7083		31.55	0.00507	0.07405	0.076476	0.009179		31.85	0.01711
102.5	-0.5854	-0.7633	-0.5479	-0.8956		102.5	1.8581		102.8	-0.7086		31.6	0.005078	0.074168	0.076597	0.009193		31.9	0.017137
102.6	-0.5876	-0.7627	-0.5476	-0.8938		102.6	1.8578		102.9	-0.7109		31.65	0.005087	0.074285	0.076719	0.009208		31.95	0.017163
102.7	-0.5855	-0.7661	-0.5517	-0.8974		102.7	1.8587		103	-0.7031		31.7	0.005095	0.074402	0.07684	0.009223		32	0.017189
102.8	-0.5829	-0.7653	-0.5572	-0.8994		102.8	1.8573		103.1	-0.7007		31.75	0.005103	0.07452	0.076962	0.009237		32.05	0.017216
102.9	-0.5874	-0.7624	-0.5565	-0.9013		102.9	1.8584		103.2	-0.7052		31.8	0.005111	0.074637	0.077083	0.009252		32.1	0.017242
103	-0.587	-0.7657	-0.554	-0.9053		103	1.8596		103.3	-0.7088		31.85	0.005119	0.074754	0.077205	0.009266		32.15	0.017268
103.1	-0.5886	-0.765	-0.5575	-0.9023		103.1	1.8597		103.4	-0.7067		31.9	0.005127	0.074872	0.077326	0.009281		32.2	0.017294
103.2	-0.5895	-0.7613	-0.5548	-0.9014		103.2	1.8623		103.5	-0.704		31.95	0.005135	0.074989	0.077448	0.009296		32.25	0.017321
103.3	-0.5841	-0.7551	-0.5551	-0.9018		103.3	1.8651		103.6	-0.7053		32	0.005143	0.075106	0.077569	0.00931		32.3	0.017347
103.4	-0.5804	-0.7511	-0.5538	-0.9047		103.4	1.8661		103.7	-0.7121		32.05	0.005151	0.075224	0.07769	0.009325		32.35	0.017373
103.5	-0.579	-0.747	-0.5522	-0.9025		103.5	1.8633		103.8	-0.71		32.1	0.005159	0.075341	0.077812	0.009339		32.4	0.017399
103.6	-0.5752	-0.7421	-0.5488	-0.901		103.6	1.8663		103.9	-0.7126		32.15	0.005167	0.075458	0.077933	0.009354		32.45	0.017425
103.7	-0.5685	-0.7379	-0.5471	-0.9027		103.7	1.87		104	-0.711		32.2	0.005175	0.075576	0.078055	0.009368		32.5	0.017452
103.8	-0.5681	-0.7394	-0.5478	-0.9008		103.8	1.8705		104.1	-0.7141		32.25	0.005183	0.075693	0.078176	0.009383		32.55	0.017478
103.9	-0.5703	-0.7417	-0.5543	-0.8999		103.9	1.868		104.2	-0.7093		32.3	0.005191	0.07581	0.078298	0.009398		32.6	0.017504
104	-0.5687	-0.7423	-0.5551	-0.9001		104	1.8681		104.3	-0.7091		32.35	0.005199	0.075928	0.078419	0.009412		32.65	0.01753
104.1	-0.5717	-0.7456	-0.5522	-0.8949		104.1	1.8693		104.4	-0.7072		32.4	0.005207	0.076045	0.078541	0.009427		32.7	0.017557
104.2	-0.5714	-0.7449	-0.5539	-0.8989		104.2	1.8722		104.5	-0.7083		32.45	0.005215	0.076162	0.078662	0.009441		32.75	0.017583
104.3	-0.5691	-0.7405	-0.553	-0.8968		104.3	1.8713		104.6	-0.7077		32.5	0.005223	0.07628	0.078784	0.009456		32.8	0.017609
104.4	-0.5656	-0.7366	-0.5508	-0.8949		104.4	1.8674		104.7	-0.7032		32.55	0.005232	0.076397	0.078905	0.009471		32.85	0.017635
104.5	-0.5663	-0.7402	-0.5515	-0.8977		104.5	1.8668		104.8	-0.7037		32.6	0.00524	0.076514	0.079026	0.009485		32.9	0.017662
104.6	-0.5631	-0.7409	-0.552	-0.8957		104.6	1.8608		104.9	-0.6955		32.65	0.005248	0.076632	0.079148	0.0095		32.95	0.017688
104.7	-0.5619	-0.7353	-0.5528	-0.8939		104.7	1.8602		105	-0.698		32.7	0.005256	0.076749	0.079269	0.009514		33	0.017714
104.8	-0.5604	-0.7365	-0.5518	-0.8953		104.8	1.8572		105.1	-0.6965		32.75	0.005264	0.076866	0.079391	0.009529		33.05	0.01774
104.9	-0.5604	-0.7366	-0.5517	-0.8964		104.9	1.8529		105.2	-0.6996		32.8	0.005272	0.076983	0.079512	0.009544		33.1	0.017766
105	-0.5624	-0.7335	-0.5515	-0.8929		105	1.8536		105.3	-0.6964		32.85	0.00528	0.077101	0.079634	0.009558		33.15	0.017793
105.1	-0.5608	-0.7306	-0.5506	-0.893		105.1	1.855		105.4	-0.6983		32.9	0.005288	0.077218	0.079755	0.009573		33.2	0.017819
105.2	-0.5662	-0.7295	-0.546	-0.8932		105.2	1.8554		105.5	-0.7004		32.95	0.005296	0.077335	0.079877	0.009587		33.25	0.017845
105.3	-0.5699	-0.7298	-0.552	-0.8957		105.3	1.8566		105.6	-0.7014		33	0.005304	0.077453	0.079998	0.009602		33.3	0.017871
105.4	-0.5722	-0.7252	-0.5526	-0.8984		105.4	1.8545		105.7	-0.7033		33.05	0.005312	0.07757	0.08012	0.009617		33.35	0.017897
105.5	-0.5709	-0.7243	-0.5529	-0.8964		105.5	1.8523		105.8	-0.7067		33.1	0.00532	0.077687	0.080241	0.009631		33.4	0.017924
105.6	-0.5683	-0.7239	-0.5521	-0.8945		105.6	1.853		105.9	-0.7034		33.15	0.005328	0.077805	0.080362	0.009646		33.45	0.01795
105.7	-0.5609	-0.7275	-0.5492	-0.8942		105.7	1.8554		106	-0.7062		33.2	0.005336	0.077922	0.080484	0.00966		33.5	0.017976
105.8	-0.5621	-0.7259	-0.5481	-0.8962		105.8	1.857		106.1	-0.7105		33.25	0.005344	0.078039	0.080605	0.009675		33.55	0.018002
105.9	-0.5607	-0.7253	-0.5448	-0.8969		105.9	1.8548		106.2	-0.7108		33.3	0.005352	0.078157	0.080727	0.009689		33.6	0.018028
106	-0.5585	-0.7285	-0.547	-0.9023		106	1.852		106.3	-0.7092		33.35	0.00536	0.078274	0.080848	0.009704		33.65	0.018055
106.1	-0.5539	-0.7274	-0.5467	-0.899		106.1	1.8517		106.4	-0.7085		33.4	0.005369	0.078391	0.08097	0.009719		33.7	0.018081
106.2	-0.551	-0.7265	-0.543	-0.8976		106.2	1.8527		106.5	-0.7059		33.45	0.005377	0.078508	0.081091	0.009733		33.75	0.018107
106.3	-0.5497	-0.7272	-0.544	-0.8948		106.3	1.8521		106.6	-0.7084		33.5	0.005385	0.078626	0.081213	0.009748		33.8	0.018133
106.4	-0.5488	-0.7276	-0.5438	-0.8925		106.4	1.8503		106.7	-0.7115		33.55	0.005393	0.078743	0.081334	0.009762		33.85	0.018159
106.5	-0.5513	-0.7224	-0.5421	-0.8933		106.5	1.8476		106.8	-0.7077		33.6	0.005401	0.07886	0.081455	0.009777		33.9	0.018186
106.6	-0.5454	-0.718	-0.5452	-0.8937		106.6	1.8465		106.9	-0.7122		33.65	0.005409	0.078978	0.081577	0.009792		33.95	0.018212
106.7	-0.547	-0.7154	-0.5489	-0.8956		106.7	1.8432		107	-0.7113		33.7	0.005417	0.079095	0.081698	0.009806		34	0.018238
106.8	-0.5411	-0.7144	-0.5474	-0.8943		106.8	1.842		107.1	-0.7112		33.75	0.005425	0.079212	0.08182	0.009821		34.05	0.018264
106.9	-0.539	-0.713	-0.5425	-0.8934		106.9	1.8406		107.2	-0.7125		33.8	0.005433	0.079329	0.081941	0.009835		34.1	0.01829
107	-0.5393	-0.7137	-0.5368	-0.8902		107	1.839		107.3	-0.7122		33.85	0.005441	0.079447	0.082063	0.00985		34.15	0.018316
107.1	-0.5416	-0.7108	-0.5345	-0.8874		107.1	1.8379		107.4	-0.7105		33.9	0.005449	0.079564	0.082184	0.009865		34.2	0.018343
107.2	-0.5387	-0.7111	-0.5333	-0.8875		107.2	1.8326		107.5	-0.7139		33.95	0.005457	0.079681	0.082306	0.009879		34.25	0.018369
107.3	-0.5372	-0.712	-0.5287	-0.8832		107.3	1.8332		107.6	-0.7137		34	0.005465	0.079799	0.082427	0.009894		34.3	0.018395
107.4	-0.5365	-0.7123	-0.5274	-0.8816		107.4	1.8336		107.7	-0.7109		34.05	0.005473	0.079916	0.082548	0.009908		34.35	0.018421
107.5	-0.533	-0.718	-0.5261	-0.8797		107.5	1.8345		107.8	-0.7119		34.1	0.005481	0.080033	0.08267	0.009923		34.4	0.018447
107.6	-0.5248	-0.7158	-0.5263	-0.8838		107.6	1.8344		107.9	-0.7136		34.15	0.005489	0.08015	0.082791	0.009937		34.45	0.018473
107.7	-0.5193	-0.7174	-0.5302	-0.8823		107.7	1.8368		108	-0.7167		34.2	0.005497	0.080268	0.082913	0.009952		34.5	0.0185
107.8	-0.5187	-0.7203	-0.5335	-0.885		107.8	1.838		108.1	-0.7235		34.25	0.005505	0.080385	0.083034	0.009967		34.55	0.018526
107.9	-0.5171	-0.7202	-0.5323	-0.8852		107.9	1.839		108.2	-0.7199		34.3	0.005514	0.080502	0.083156	0.009981		34.6	0.018552
108	-0.5151	-0.718	-0.5303	-0.8881		108	1.8362		108.3	-0.7222		34.35	0.005522	0.08062	0.083277	0.009996		34.65	0.018578
108.1	-0.5176	-0.7215	-0.5295	-0.888		108.1	1.835		108.4	-0.7193		34.4	0.00553	0.080737	0.083399	0.01001		34.7	0.018604
108.2	-0.5225	-0.7243	-0.5291	-0.8924		108.2	1.8363		108.5	-0.7141		34.45	0.005538	0.080854	0.08352	0.010025		34.75	0.01863
108.3	-0.5212	-0.7209	-0.5302	-0.8973		108.3	1.8379		108.6	-0.7129		34.5	0.005546	0.080971	0.083641	0.01004		34.8	0.018656
108.4	-0.5234	-0.7184	-0.5294	-0.9035		108.4	1.8301		108.7	-0.7116		34.55	0.005554	0.081089	0.083763	0.010054		34.85	0.018683
108.5	-0.5249	-0.7146	-0.5318	-0.9066		108.5	1.8295		108.8	-0.7123		34.6	0.005562	0.081206	0.083884	0.010069		34.9	0.018709
108.6	-0.5233	-0.7144	-0.5267	-0.9088		108.6	1.8276		108.9	-0.7146		34.65	0.00557	0.081323	0.084006	0.010083		34.95	0.018735
108.7	-0.52	-0.713	-0.5271	-0.9113		108.7	1.8283		109	-0.7117		34.7	0.005578	0.08144	0.084127	0.010098		35	0.018761
108.8	-0.5225	-0.7136	-0.5244	-0.9078		108.8	1.8274		109.1	-0.716		34.75	0.005586	0.081558	0.084249	0.010113		35.05	0.018787
108.9	-0.5279	-0.7145	-0.5204	-0.9106		108.9	1.8289		109.2	-0.7179		34.8	0.005594	0.081675	0.08437	0.010127		35.1	0.018813
109	-0.5264	-0.7166	-0.5205	-0.9103		109	1.8307		109.3	-0.718		34.85	0.005602	0.081792	0.084492	0.010142		35.15	0.018839
109.1	-0.5268	-0.7117	-0.52	-0.906		109.1	1.8269		109.4	-0.7124		34.9	0.00561	0.08191	0.084613	0.010156		35.2	0.018866
109.2	-0.5222	-0.7148	-0.5186	-0.9081		109.2	1.8292		109.5	-0.7133		34.95	0.005618	0.082027	0.084734	0.010171		35.25	0.018892
109.3	-0.5236	-0.7204	-0.5178	-0.9079		109.3	1.8265		109.6	-0.713		35	0.005626	0.082144	0.084856	0.010185		35.3	0.018918
109.4	-0.5312	-0.7242	-0.5225	-0.9075		109.4	1.8266		109.7	-0.7162		35.05	0.005634	0.082261	0.084977	0.0102		35.35	0.018944
109.5	-0.5278	-0.7266	-0.5237	-0.9075		109.5	1.8233		109.8	-0.7124		35.1	0.005642	0.082379	0.085099	0.010215		35.4	0.01897
109.6	-0.5286	-0.7303	-0.524	-0.9104		109.6	1.8249		109.9	-0.7111		35.15	0.00565	0.082496	0.08522	0.010229		35.45	0.018996
109.7	-0.5304	-0.7321	-0.5248	-0.9094		109.7	1.8202		110	-0.7122		35.2	0.005659	0.082613	0.085342	0.010244		35.5	0.019022
109.8	-0.5305	-0.7369	-0.5253	-0.9071		109.8	1.8236		110.1	-0.7128		35.25	0.005667	0.08273	0.085463	0.010258		35.55	0.019048
109.9	-0.5351	-0.7326	-0.5255	-0.9081		109.9	1.826		110.2	-0.7107		35.3	0.005675	0.082848	0.085584	0.010273		35.6	0.019074
110	-0.5341	-0.7257	-0.5222	-0.9102		110	1.8277		110.3	-0.7144		35.35	0.005683	0.082965	0.085706	0.010288		35.65	0.019101
110.1	-0.5372	-0.7244	-0.5255	-0.91		110.1	1.8263		110.4	-0.7169		35.4	0.005691	0.083082	0.085827	0.010302		35.7	0.019127
110.2	-0.5366	-0.7254	-0.5266	-0.9092		110.2	1.8289		110.5	-0.7173		35.45	0.005699	0.083199	0.085949	0.010317		35.75	0.019153
110.3	-0.5372	-0.7267	-0.5221	-0.9043		110.3	1.8274		110.6	-0.7135		35.5	0.005707	0.083317	0.08607	0.010331		35.8	0.019179
110.4	-0.5377	-0.7333	-0.5197	-0.9017		110.4	1.8291		110.7	-0.7136		35.55	0.005715	0.083434	0.086192	0.010346		35.85	0.019205
110.5	-0.5399	-0.7373	-0.5205	-0.9011		110.5	1.8306		110.8	-0.715		35.6	0.005723	0.083551	0.086313	0.010361		35.9	0.019231
110.6	-0.5413	-0.7328	-0.5193	-0.897		110.6	1.8324		110.9	-0.7168		35.65	0.005731	0.083668	0.086434	0.010375		35.95	0.019257
110.7	-0.5444	-0.7322	-0.5216	-0.8942		110.7	1.8372		111	-0.7187		35.7	0.005739	0.083786	0.086556	0.01039		36	0.019283
110.8	-0.5426	-0.7318	-0.5239	-0.8948		110.8	1.8376		111.1	-0.7198		35.75	0.005747	0.083903	0.086677	0.010404		36.05	0.019309
110.9	-0.5454	-0.728	-0.5222	-0.8925		110.9	1.8404		111.2	-0.7174		35.8	0.005755	0.08402	0.086799	0.010419		36.1	0.019336
111	-0.5476	-0.728	-0.5228	-0.8935		111	1.8427		111.3	-0.7137		35.85	0.005763	0.084137	0.08692	0.010434		36.15	0.019362
111.1	-0.551	-0.7292	-0.5221	-0.8957		111.1	1.8431		111.4	-0.7127		35.9	0.005771	0.084255	0.087042	0.010448		36.2	0.019388
111.2	-0.5602	-0.7287	-0.5268	-0.8968		111.2	1.8462		111.5	-0.7104		35.95	0.005779	0.084372	0.087163	0.010463		36.25	0.019414
111.3	-0.5626	-0.7314	-0.5285	-0.8951		111.3	1.8462		111.6	-0.7075		36	0.005787	0.084489	0.087284	0.010477		36.3	0.01944
111.4	-0.5636	-0.7311	-0.5226	-0.891		111.4	1.8456		111.7	-0.7056		36.05	0.005795	0.084606	0.087406	0.010492		36.35	0.019466
111.5	-0.5626	-0.7352	-0.5204	-0.8912		111.5	1.8483		111.8	-0.7038		36.1	0.005804	0.084723	0.087527	0.010506		36.4	0.019492
111.6	-0.5635	-0.7332	-0.5183	-0.8915		111.6	1.8494		111.9	-0.705		36.15	0.005812	0.084841	0.087649	0.010521		36.45	0.019518
111.7	-0.5667	-0.7355	-0.5182	-0.8928		111.7	1.8506		112	-0.7052		36.2	0.00582	0.084958	0.08777	0.010536		36.5	0.019544
111.8	-0.5746	-0.7316	-0.5186	-0.8934		111.8	1.8492		112.1	-0.7062		36.25	0.005828	0.085075	0.087892	0.01055		36.55	0.01957
111.9	-0.575	-0.7302	-0.5184	-0.8925		111.9	1.8532		112.2	-0.7049		36.3	0.005836	0.085192	0.088013	0.010565		36.6	0.019596
112	-0.5793	-0.7286	-0.5199	-0.895		112	1.8556		112.3	-0.7054		36.35	0.005844	0.08531	0.088134	0.010579		36.65	0.019622
112.1	-0.5838	-0.7241	-0.5152	-0.8903		112.1	1.8585		112.4	-0.7075		36.4	0.005852	0.085427	0.088256	0.010594		36.7	0.019648
112.2	-0.5876	-0.7222	-0.5122	-0.89		112.2	1.8594		112.5	-0.7086		36.45	0.00586	0.085544	0.088377	0.010609		36.75	0.019675
112.3	-0.5876	-0.7198	-0.5137	-0.8935		112.3	1.8581		112.6	-0.7092		36.5	0.005868	0.085661	0.088499	0.010623		36.8	0.019701
112.4	-0.5872	-0.7169	-0.5108	-0.8976		112.4	1.8564		112.7	-0.7081		36.55	0.005876	0.085779	0.08862	0.010638		36.85	0.019727
112.5	-0.5813	-0.7199	-0.5085	-0.8989		112.5	1.8536		112.8	-0.7079		36.6	0.005884	0.085896	0.088742	0.010652		36.9	0.019753
112.6	-0.5817	-0.7234	-0.5108	-0.8977		112.6	1.8571		112.9	-0.7125		36.65	0.005892	0.086013	0.088863	0.010667		36.95	0.019779
112.7	-0.5805	-0.7276	-0.5024	-0.8991		112.7	1.8572		113	-0.7122		36.7	0.0059	0.08613	0.088984	0.010682		37	0.019805
112.8	-0.5818	-0.7259	-0.4993	-0.8973		112.8	1.8567		113.1	-0.7139		36.75	0.005908	0.086247	0.089106	0.010696		37.05	0.019831
112.9	-0.5882	-0.7281	-0.4965	-0.8942		112.9	1.8542		113.2	-0.7168		36.8	0.005916	0.086365	0.089227	0.010711		37.1	0.019857
113	-0.591	-0.732	-0.4972	-0.8957		113	1.8532		113.3	-0.712		36.85	0.005924	0.086482	0.089349	0.010725		37.15	0.019883
113.1	-0.5925	-0.7321	-0.499	-0.8976		113.1	1.8525		113.4	-0.7141		36.9	0.005932	0.086599	0.08947	0.01074		37.2	0.019909
113.2	-0.5892	-0.7309	-0.4989	-0.8996		113.2	1.8519		113.5	-0.7136		36.95	0.00594	0.086716	0.089592	0.010754		37.25	0.019935
113.3	-0.5871	-0.7289	-0.4987	-0.8976		113.3	1.8559		113.6	-0.7107		37	0.005949	0.086833	0.089713	0.010769		37.3	0.019961
113.4	-0.5881	-0.7277	-0.5026	-0.8978		113.4	1.8524		113.7	-0.713		37.05	0.005957	0.086951	0.089834	0.010784		37.35	0.019987
113.5	-0.5905	-0.7218	-0.5039	-0.8956		113.5	1.8538		113.8	-0.7138		37.1	0.005965	0.087068	0.089956	0.010798		37.4	0.020013
113.6	-0.5957	-0.7166	-0.5022	-0.8941		113.6	1.8513		113.9	-0.7111		37.15	0.005973	0.087185	0.090077	0.010813		37.45	0.020039
113.7	-0.6015	-0.7159	-0.4983	-0.8912		113.7	1.851		114	-0.7052		37.2	0.005981	0.087302	0.090199	0.010827		37.5	0.020065
113.8	-0.6077	-0.7162	-0.4958	-0.8926		113.8	1.8475		114.1	-0.7053		37.25	0.005989	0.087419	0.09032	0.010842		37.55	0.020091
113.9	-0.6051	-0.7111	-0.4884	-0.8903		113.9	1.8476		114.2	-0.7045		37.3	0.005997	0.087537	0.090441	0.010857		37.6	0.020117
114	-0.6048	-0.7092	-0.4868	-0.8944		114	1.8463		114.3	-0.7058		37.35	0.006005	0.087654	0.090563	0.010871		37.65	0.020143
114.1	-0.6031	-0.7106	-0.4895	-0.8913		114.1	1.8471		114.4	-0.7024		37.4	0.006013	0.087771	0.090684	0.010886		37.7	0.020169
114.2	-0.6047	-0.7069	-0.4928	-0.8882		114.2	1.8488		114.5	-0.7051		37.45	0.006021	0.087888	0.090806	0.0109		37.75	0.020195
114.3	-0.5993	-0.7056	-0.4913	-0.8822		114.3	1.8497		114.6	-0.702		37.5	0.006029	0.088006	0.090927	0.010915		37.8	0.020222
114.4	-0.5996	-0.707	-0.4909	-0.8786		114.4	1.8516		114.7	-0.7035		37.55	0.006037	0.088123	0.091049	0.01093		37.85	0.020248
114.5	-0.6007	-0.703	-0.4901	-0.8736		114.5	1.8555		114.8	-0.7057		37.6	0.006045	0.08824	0.09117	0.010944		37.9	0.020274
114.6	-0.6019	-0.7035	-0.4895	-0.8713		114.6	1.8554		114.9	-0.7028		37.65	0.006053	0.088357	0.091291	0.010959		37.95	0.0203
114.7	-0.6012	-0.7034	-0.489	-0.8713		114.7	1.8555		115	-0.6989		37.7	0.006061	0.088474	0.091413	0.010973		38	0.020326
114.8	-0.5987	-0.7017	-0.4858	-0.8698		114.8	1.8549		115.1	-0.6983		37.75	0.006069	0.088591	0.091534	0.010988		38.05	0.020352
114.9	-0.5971	-0.6956	-0.4896	-0.8732		114.9	1.8561		115.2	-0.7013		37.8	0.006077	0.088709	0.091656	0.011002		38.1	0.020378
115	-0.5929	-0.6967	-0.4936	-0.8724		115	1.8568		115.3	-0.6964		37.85	0.006085	0.088826	0.091777	0.011017		38.15	0.020404
115.1	-0.5874	-0.6974	-0.4945	-0.8758		115.1	1.8524		115.4	-0.6966		37.9	0.006094	0.088943	0.091898	0.011032		38.2	0.02043
115.2	-0.5853	-0.697	-0.4925	-0.8774		115.2	1.8475		115.5	-0.7027		37.95	0.006102	0.08906	0.09202	0.011046		38.25	0.020456
115.3	-0.5865	-0.6937	-0.4906	-0.8727		115.3	1.8452		115.6	-0.7028		38	0.00611	0.089177	0.092141	0.011061		38.3	0.020482
115.4	-0.5842	-0.6903	-0.4938	-0.8689		115.4	1.849		115.7	-0.7062		38.05	0.006118	0.089295	0.092263	0.011075		38.35	0.020508
115.5	-0.5772	-0.6913	-0.4857	-0.8637		115.5	1.8516		115.8	-0.7035		38.1	0.006126	0.089412	0.092384	0.01109		38.4	0.020534
115.6	-0.5792	-0.6932	-0.4837	-0.8611		115.6	1.8526		115.9	-0.706		38.15	0.006134	0.089529	0.092506	0.011105		38.45	0.02056
115.7	-0.5777	-0.6905	-0.4808	-0.8624		115.7	1.853		116	-0.7074		38.2	0.006142	0.089646	0.092627	0.011119		38.5	0.020586
115.8	-0.5779	-0.6898	-0.4779	-0.8664		115.8	1.855		116.1	-0.7023		38.25	0.00615	0.089763	0.092748	0.011134		38.55	0.020612
115.9	-0.5819	-0.6893	-0.4767	-0.8675		115.9	1.8493		116.2	-0.7058		38.3	0.006158	0.089881	0.09287	0.011148		38.6	0.020638
116	-0.5804	-0.6875	-0.4792	-0.8647		116	1.845		116.3	-0.7071		38.35	0.006166	0.089998	0.092991	0.011163		38.65	0.020664
116.1	-0.5793	-0.6892	-0.4785	-0.8603		116.1	1.8451		116.4	-0.7048		38.4	0.006174	0.090115	0.093113	0.011178		38.7	0.02069
116.2	-0.5788	-0.6892	-0.4789	-0.8585		116.2	1.8483		116.5	-0.7027		38.45	0.006182	0.090232	0.093234	0.011192		38.75	0.020716
116.3	-0.5786	-0.6883	-0.4776	-0.8612		116.3	1.8455		116.6	-0.7015		38.5	0.00619	0.090349	0.093355	0.011207		38.8	0.020742
116.4	-0.5752	-0.6845	-0.477	-0.8631		116.4	1.8459		116.7	-0.7008		38.55	0.006198	0.090466	0.093477	0.011221		38.85	0.020768
116.5	-0.5783	-0.678	-0.4792	-0.8659		116.5	1.8449		116.8	-0.6994		38.6	0.006206	0.090584	0.093598	0.011236		38.9	0.020794
116.6	-0.5779	-0.6729	-0.4752	-0.8682		116.6	1.8455		116.9	-0.7018		38.65	0.006214	0.090701	0.09372	0.011251		38.95	0.02082
116.7	-0.5762	-0.6773	-0.4744	-0.8683		116.7	1.8462		117	-0.6912		38.7	0.006222	0.090818	0.093841	0.011265		39	0.020846
116.8	-0.5743	-0.6787	-0.4728	-0.8682		116.8	1.8446		117.1	-0.6931		38.75	0.00623	0.090935	0.093962	0.01128		39.05	0.020872
116.9	-0.5747	-0.6797	-0.4694	-0.8674		116.9	1.8469		117.2	-0.6935		38.8	0.006239	0.091052	0.094084	0.011294		39.1	0.020898
117	-0.5736	-0.682	-0.4737	-0.87		117	1.8467		117.3	-0.6948		38.85	0.006247	0.091169	0.094205	0.011309		39.15	0.020923
117.1	-0.5732	-0.6819	-0.4771	-0.8661		117.1	1.8458		117.4	-0.6978		38.9	0.006255	0.091287	0.094327	0.011323		39.2	0.020949
117.2	-0.572	-0.6806	-0.4796	-0.8664		117.2	1.8438		117.5	-0.7002		38.95	0.006263	0.091404	0.094448	0.011338		39.25	0.020975
117.3	-0.5665	-0.6781	-0.4739	-0.8668		117.3	1.8389		117.6	-0.7001		39	0.006271	0.091521	0.094569	0.011353		39.3	0.021001
117.4	-0.5613	-0.6759	-0.4791	-0.8655		117.4	1.8413		117.7	-0.6949		39.05	0.006279	0.091638	0.094691	0.011367		39.35	0.021027
117.5	-0.5599	-0.674	-0.483	-0.8699		117.5	1.8418		117.8	-0.6876		39.1	0.006287	0.091755	0.094812	0.011382		39.4	0.021053
117.6	-0.56	-0.6702	-0.4812	-0.8693		117.6	1.8417		117.9	-0.6902		39.15	0.006295	0.091872	0.094934	0.011396		39.45	0.021079
117.7	-0.5596	-0.6703	-0.4801	-0.8683		117.7	1.843		118	-0.6853		39.2	0.006303	0.09199	0.095055	0.011411		39.5	0.021105
117.8	-0.5561	-0.6676	-0.4754	-0.8699		117.8	1.8416		118.1	-0.6827		39.25	0.006311	0.092107	0.095177	0.011426		39.55	0.021131
117.9	-0.5546	-0.6703	-0.4746	-0.8692		117.9	1.8428		118.2	-0.6766		39.3	0.006319	0.092224	0.095298	0.01144		39.6	0.021157
118	-0.5545	-0.6725	-0.4694	-0.8714		118	1.8414		118.3	-0.6786		39.35	0.006327	0.092341	0.095419	0.011455		39.65	0.021183
118.1	-0.5526	-0.6748	-0.468	-0.871		118.1	1.8425		118.4	-0.6784		39.4	0.006335	0.092458	0.095541	0.011469		39.7	0.021209
118.2	-0.5474	-0.6766	-0.4665	-0.8749		118.2	1.8398		118.5	-0.6798		39.45	0.006343	0.092575	0.095662	0.011484		39.75	0.021235
118.3	-0.544	-0.6798	-0.4689	-0.8769		118.3	1.8431		118.6	-0.6812		39.5	0.006351	0.092692	0.095784	0.011499		39.8	0.021261
118.4	-0.5457	-0.6757	-0.4679	-0.8748		118.4	1.843		118.7	-0.6826		39.55	0.006359	0.09281	0.095905	0.011513		39.85	0.021287
118.5	-0.5446	-0.6763	-0.4657	-0.8746		118.5	1.8451		118.8	-0.6821		39.6	0.006367	0.092927	0.096026	0.011528		39.9	0.021313
118.6	-0.5482	-0.6734	-0.4637	-0.8742		118.6	1.8472		118.9	-0.6826		39.65	0.006375	0.093044	0.096148	0.011542		39.95	0.021339
118.7	-0.5461	-0.6749	-0.4638	-0.8743		118.7	1.8509		119	-0.6826		39.7	0.006384	0.093161	0.096269	0.011557		40	0.021365
118.8	-0.5496	-0.673	-0.4671	-0.8743		118.8	1.8519		119.1	-0.6833		39.75	0.006392	0.093278	0.096391	0.011571		40.05	0.021391
118.9	-0.5493	-0.6734	-0.4667	-0.8725		118.9	1.8511		119.2			39.8	0.0064	0.093395	0.096512	0.011586		40.1	0.021417
119	-0.5491	-0.6674	-0.4712	-0.8759		119	1.8514		119.3			39.85	0.006408	0.093512	0.096633	0.011601		40.15	0.021443
119.1	-0.5469	-0.6621	-0.4717	-0.8734		119.1	1.8544		119.4			39.9	0.006416	0.09363	0.096755	0.011615		40.2	0.021468
119.2	-0.5458	-0.6583	-0.4713	-0.8728		119.2	1.8537		119.5			39.95	0.006424	0.093747	0.096876	0.01163		40.25	0.021494
119.3	-0.5492	-0.6607	-0.4679	-0.8725		119.3	1.8538		119.6			40	0.006432	0.093864	0.096998	0.011644		40.3	0.02152
119.4	-0.5497	-0.6613	-0.4707	-0.8727		119.4	1.8507		119.7			40.05	0.00644	0.093981	0.097119	0.011659		40.35	0.021546
119.5	-0.5514	-0.659	-0.4687	-0.8747		119.5	1.8561		119.8			40.1	0.006448	0.094098	0.09724	0.011674		40.4	0.021572
119.6	-0.5489	-0.6604	-0.4679	-0.8775		119.6	1.8548		119.9			40.15	0.006456	0.094215	0.097362	0.011688		40.45	0.021598
119.7	-0.5476	-0.6626	-0.4693	-0.8747		119.7	1.8564		120			40.2	0.006464	0.094332	0.097483	0.011703		40.5	0.021624
119.8	-0.5492	-0.6622	-0.4677	-0.8751		119.8	1.8575		120.1			40.25	0.006472	0.09445	0.097604	0.011717		40.55	0.02165
119.9	-0.5459	-0.6633	-0.4661	-0.8715		119.9	1.8594		120.2			40.3	0.00648	0.094567	0.097726	0.011732		40.6	0.021676
120	-0.5484	-0.6645	-0.4678	-0.8741		120	1.8616		120.3			40.35	0.006488	0.094684	0.097847	0.011747		40.65	0.021702
120.1	-0.5459	-0.6662	-0.4648	-0.869		120.1	1.8603		120.4			40.4	0.006496	0.094801	0.097969	0.011761		40.7	0.021728
120.2	-0.5476	-0.6662	-0.4579	-0.8682		120.2	1.8558		120.5			40.45	0.006504	0.094918	0.09809	0.011776		40.75	0.021754
120.3	-0.5451	-0.6678	-0.458	-0.8697		120.3	1.8543		120.6			40.5	0.006512	0.095035	0.098211	0.01179		40.8	0.02178
120.4	-0.5461	-0.665	-0.4591	-0.8773		120.4	1.8545		120.7			40.55	0.00652	0.095152	0.098333	0.011805		40.85	0.021805
120.5	-0.5475	-0.6646	-0.4571	-0.8842		120.5	1.8532		120.8			40.6	0.006528	0.095269	0.098454	0.011819		40.9	0.021831
120.6	-0.541	-0.6645	-0.4537	-0.8857		120.6	1.8515		120.9			40.65	0.006537	0.095387	0.098576	0.011834		40.95	0.021857
120.7	-0.5391	-0.6651	-0.4512	-0.8853		120.7	1.8502		121			40.7	0.006545	0.095504	0.098697	0.011849		41	0.021883
120.8	-0.5352	-0.6637	-0.4448	-0.883		120.8	1.8478		121.1			40.75	0.006553	0.095621	0.098818	0.011863		41.05	0.021909
120.9	-0.5386	-0.6608	-0.443	-0.8834		120.9	1.8474		121.2			40.8	0.006561	0.095738	0.09894	0.011878		41.1	0.021935
121	-0.5406	-0.6618	-0.4369	-0.8797		121	1.846		121.3			40.85	0.006569	0.095855	0.099061	0.011892		41.15	0.021961
121.1	-0.5447	-0.6575	-0.4346	-0.8779		121.1	1.8459		121.4			40.9	0.006577	0.095972	0.099183	0.011907		41.2	0.021987
121.2	-0.5482	-0.6559	-0.431	-0.8749		121.2	1.8462		121.5			40.95	0.006585	0.096089	0.099304	0.011922		41.25	0.022013
121.3	-0.5524	-0.658	-0.4318	-0.8769		121.3	1.8536		121.6			41	0.006593	0.096206	0.099425	0.011936		41.3	0.022038
121.4	-0.552	-0.6583	-0.4374	-0.8778		121.4	1.8515		121.7	-0.194		41.05	0.006601	0.096324	0.099547	0.011951		41.35	0.022064
121.5	-0.5573	-0.6575	-0.4359	-0.8805		121.5	1.8495		121.8	-0.1905		41.1	0.006609	0.096441	0.099668	0.011965		41.4	0.02209
121.6	-0.5657	-0.6504	-0.4433	-0.8852		121.6	1.8475		121.9	-0.1889		41.15	0.006617	0.096558	0.09979	0.01198		41.45	0.022116
121.7	-0.5689	-0.6469	-0.4468	-0.8906		121.7	1.8488		122	-0.1721		41.2	0.006625	0.096675	0.099911	0.011995		41.5	0.022142
121.8	-0.5677	-0.6471	-0.4467	-0.8902		121.8	1.8482		122.1	-0.1405		41.25	0.006633	0.096792	0.100032	0.012009		41.55	0.022168
121.9	-0.5699	-0.6501	-0.4494	-0.8839		121.9	1.8488		122.2	-0.1354		41.3	0.006641	0.096909	0.100154	0.012024		41.6	0.022194
122	-0.5696	-0.65	-0.4493	-0.8874		122	1.8547		122.3	-0.1259		41.35	0.006649	0.097026	0.100275	0.012038		41.65	0.02222
122.1	-0.5711	-0.6542	-0.4453	-0.8904		122.1	1.8585		122.4	-0.1259		41.4	0.006657	0.097143	0.100396	0.012053		41.7	0.022246
122.2	-0.5724	-0.656	-0.4495	-0.8933		122.2	1.8607		122.5	-0.1324		41.45	0.006665	0.09726	0.100518	0.012067		41.75	0.022271
122.3	-0.5697	-0.6597	-0.4478	-0.8938		122.3	1.8589		122.6	-0.1502		41.5	0.006673	0.097377	0.100639	0.012082		41.8	0.022297
122.4	-0.5673	-0.6597	-0.4506	-0.89		122.4	1.8592		122.7	-0.1485		41.55	0.006682	0.097495	0.100761	0.012097		41.85	0.022323
122.5	-0.567	-0.663	-0.4546	-0.8905		122.5	1.8602		122.8	-0.1346		41.6	0.00669	0.097612	0.100882	0.012111		41.9	0.022349
122.6	-0.5667	-0.6631	-0.4532	-0.8877		122.6	1.8579		122.9	-0.134		41.65	0.006698	0.097729	0.101003	0.012126		41.95	0.022375
122.7	-0.567	-0.6647	-0.4573	-0.8873		122.7	1.8593		123	-0.1425		41.7	0.006706	0.097846	0.101125	0.01214		42	0.022401
122.8	-0.5709	-0.6622	-0.4602	-0.8902		122.8	1.8578		123.1	-0.1309		41.75	0.006714	0.097963	0.101246	0.012155		42.05	0.022427
122.9	-0.5744	-0.6638	-0.4601	-0.891		122.9	1.8597		123.2	-0.1162		41.8	0.006722	0.09808	0.101368	0.01217		42.1	0.022452
123	-0.575	-0.6647	-0.4587	-0.8899		123	1.8556		123.3	-0.1156		41.85	0.00673	0.098197	0.101489	0.012184		42.15	0.022478
123.1	-0.5772	-0.6589	-0.4542	-0.889		123.1	1.8584		123.4	-0.1137		41.9	0.006738	0.098314	0.10161	0.012199		42.2	0.022504
123.2	-0.5763	-0.652	-0.4488	-0.889		123.2	1.855		123.5	-0.1147		41.95	0.006746	0.098431	0.101732	0.012213		42.25	0.02253
123.3	-0.5766	-0.6508	-0.4439	-0.8844		123.3	1.8551		123.6	-0.1184		42	0.006754	0.098548	0.101853	0.012228		42.3	0.022556
123.4	-0.5778	-0.6574	-0.4436	-0.8821		123.4	1.8562		123.7	-0.1142		42.05	0.006762	0.098666	0.101974	0.012243		42.35	0.022582
123.5	-0.5755	-0.6533	-0.4404	-0.8834		123.5	1.8518		123.8	-0.1106		42.1	0.00677	0.098783	0.102096	0.012257		42.4	0.022608
123.6	-0.5769	-0.6524	-0.4336	-0.8805		123.6	1.8565		123.9	-0.1143		42.15	0.006778	0.0989	0.102217	0.012272		42.45	0.022633
123.7	-0.5729	-0.6513	-0.4317	-0.8798		123.7	1.8553		124	-0.1147		42.2	0.006786	0.099017	0.102339	0.012286		42.5	0.022659
123.8	-0.5686	-0.6476	-0.4322	-0.8825		123.8	1.8486		124.1	-0.1125		42.25	0.006794	0.099134	0.10246	0.012301		42.55	0.022685
123.9	-0.5727	-0.6414	-0.4355	-0.8786		123.9	1.8492		124.2	-0.1047		42.3	0.006802	0.099251	0.102581	0.012315		42.6	0.022711
124	-0.5707	-0.6402	-0.4358	-0.877		124	1.8513		124.3	-0.1076		42.35	0.00681	0.099368	0.102703	0.01233		42.65	0.022737
124.1	-0.5706	-0.6397	-0.436	-0.8759		124.1	1.8532		124.4	-0.122		42.4	0.006818	0.099485	0.102824	0.012345		42.7	0.022763
124.2	-0.5703	-0.6373	-0.4369	-0.8764		124.2	1.8517		124.5	-0.1297		42.45	0.006826	0.099602	0.102946	0.012359		42.75	0.022788
124.3	-0.575	-0.6346	-0.4376	-0.8761		124.3	1.8529		124.6	-0.1198		42.5	0.006835	0.099719	0.103067	0.012374		42.8	0.022814
124.4	-0.5745	-0.6346	-0.4375	-0.877		124.4	1.8511		124.7	-0.1183		42.55	0.006843	0.099836	0.103188	0.012388		42.85	0.02284
124.5	-0.5714	-0.6391	-0.4377	-0.8765		124.5	1.8508		124.8	-0.1154		42.6	0.006851	0.099953	0.10331	0.012403		42.9	0.022866
124.6	-0.5741	-0.639	-0.4392	-0.8775		124.6	1.8497		124.9	-0.1078		42.65	0.006859	0.10007	0.103431	0.012418		42.95	0.022892
124.7	-0.5719	-0.6396	-0.4405	-0.8773		124.7	1.8498		125	-0.0996		42.7	0.006867	0.100188	0.103552	0.012432		43	0.022918
124.8	-0.5728	-0.6371	-0.4364	-0.8768		124.8	1.8441		125.1	-0.0889		42.75	0.006875	0.100305	0.103674	0.012447		43.05	0.022943
124.9	-0.5694	-0.6369	-0.4345	-0.8752		124.9	1.8462		125.2	-0.0813		42.8	0.006883	0.100422	0.103795	0.012461		43.1	0.022969
125	-0.566	-0.6336	-0.4313	-0.8754		125	1.8509		125.3	-0.0776		42.85	0.006891	0.100539	0.103917	0.012476		43.15	0.022995
125.1	-0.5608	-0.6367	-0.4276	-0.8745		125.1	1.8538		125.4	-0.0791		42.9	0.006899	0.100656	0.104038	0.012491		43.2	0.023021
125.2	-0.5633	-0.6375	-0.4273	-0.8735		125.2	1.8528		125.5	-0.0786		42.95	0.006907	0.100773	0.104159	0.012505		43.25	0.023047
125.3	-0.5604	-0.6393	-0.4275	-0.8727		125.3	1.8522		125.6	-0.0714		43	0.006915	0.10089	0.104281	0.01252		43.3	0.023072
125.4	-0.5569	-0.6414	-0.4293	-0.8714		125.4	1.8516		125.7	-0.0681		43.05	0.006923	0.101007	0.104402	0.012534		43.35	0.023098
125.5	-0.5599	-0.6401	-0.4277	-0.8732		125.5	1.852		125.8	-0.0693		43.1	0.006931	0.101124	0.104523	0.012549		43.4	0.023124
125.6	-0.5627	-0.6456	-0.4276	-0.8742		125.6	1.8451		125.9	-0.0545		43.15	0.006939	0.101241	0.104645	0.012563		43.45	0.02315
125.7	-0.5664	-0.6444	-0.4265	-0.8733		125.7	1.8476		126	-0.0515		43.2	0.006947	0.101358	0.104766	0.012578		43.5	0.023176
125.8	-0.5701	-0.6433	-0.4251	-0.8791		125.8	1.8472		126.1	-0.0498		43.25	0.006955	0.101475	0.104888	0.012593		43.55	0.023201
125.9	-0.5707	-0.6411	-0.4257	-0.8779		125.9	1.8473		126.2	-0.0465		43.3	0.006963	0.101592	0.105009	0.012607		43.6	0.023227
126	-0.573	-0.6361	-0.4267	-0.8792		126	1.8452		126.3	-0.0423		43.35	0.006971	0.101709	0.10513	0.012622		43.65	0.023253
126.1	-0.5746	-0.6375	-0.4314	-0.8754		126.1	1.841		126.4	-0.0437		43.4	0.00698	0.101826	0.105252	0.012636		43.7	0.023279
126.2	-0.5767	-0.6374	-0.4299	-0.8783		126.2	1.8402		126.5	-0.0406		43.45	0.006988	0.101943	0.105373	0.012651		43.75	0.023305
126.3	-0.5766	-0.6376	-0.4356	-0.8796		126.3	1.8433		126.6	-0.0397		43.5	0.006996	0.102061	0.105494	0.012666		43.8	0.02333
126.4	-0.5786	-0.6365	-0.4346	-0.8812		126.4	1.8444		126.7	-0.0372		43.55	0.007004	0.102178	0.105616	0.01268		43.85	0.023356
126.5	-0.5755	-0.635	-0.4318	-0.8748		126.5	1.8435		126.8	-0.0405		43.6	0.007012	0.102295	0.105737	0.012695		43.9	0.023382
126.6	-0.5754	-0.6343	-0.4323	-0.8709		126.6	1.8441		126.9	-0.0348		43.65	0.00702	0.102412	0.105859	0.012709		43.95	0.023408
126.7	-0.58	-0.6362	-0.434	-0.8714		126.7	1.847		127	-0.0276		43.7	0.007028	0.102529	0.10598	0.012724		44	0.023434
126.8	-0.5831	-0.6354	-0.4328	-0.8704		126.8	1.8495		127.1	-0.0223		43.75	0.007036	0.102646	0.106101	0.012739		44.05	0.023459
126.9	-0.5901	-0.6373	-0.4348	-0.8709		126.9	1.851		127.2	-0.0155		43.8	0.007044	0.102763	0.106223	0.012753		44.1	0.023485
127	-0.5898	-0.6394	-0.4378	-0.8706		127	1.8525		127.3	-0.0188		43.85	0.007052	0.10288	0.106344	0.012768		44.15	0.023511
127.1	-0.5877	-0.6366	-0.4371	-0.8758		127.1	1.8477		127.4	-0.0076		43.9	0.00706	0.102997	0.106465	0.012782		44.2	0.023537
127.2	-0.5849	-0.6379	-0.4386	-0.8717		127.2	1.8444		127.5	0.008201		43.95	0.007068	0.103114	0.106587	0.012797		44.25	0.023562
127.3	-0.5854	-0.6359	-0.4379	-0.871		127.3	1.8455		127.6	0.016099		44	0.007076	0.103231	0.106708	0.012811		44.3	0.023588
127.4	-0.5848	-0.6354	-0.4383	-0.8678		127.4	1.8417		127.7	0.027001		44.05	0.007084	0.103348	0.106829	0.012826		44.35	0.023614
127.5	-0.5844	-0.6324	-0.433	-0.867		127.5	1.8488		127.8	0.035399		44.1	0.007092	0.103465	0.106951	0.012841		44.4	0.02364
127.6	-0.5817	-0.6324	-0.4296	-0.8693		127.6	1.8483		127.9	0.047		44.15	0.0071	0.103582	0.107072	0.012855		44.45	0.023666
127.7	-0.5775	-0.6371	-0.4218	-0.87		127.7	1.8462		128	0.0679		44.2	0.007108	0.103699	0.107194	0.01287		44.5	0.023691
127.8	-0.5774	-0.6388	-0.4177	-0.8654		127.8	1.8452		128.1	0.0785		44.25	0.007116	0.103816	0.107315	0.012884		44.55	0.023717
127.9	-0.5791	-0.6372	-0.4198	-0.8614		127.9	1.8429		128.2	0.107701		44.3	0.007124	0.103933	0.107436	0.012899		44.6	0.023743
128	-0.5778	-0.6397	-0.4163	-0.8635		128	1.8418		128.3	0.128999		44.35	0.007133	0.10405	0.107558	0.012914		44.65	0.023769
128.1	-0.5805	-0.634	-0.4133	-0.8585		128.1	1.8362		128.4	0.112101		44.4	0.007141	0.104167	0.107679	0.012928		44.7	0.023794
128.2	-0.5813	-0.6344	-0.4127	-0.8578		128.2	1.8301		128.5	0.1143		44.45	0.007149	0.104284	0.1078	0.012943		44.75	0.02382
128.3	-0.5832	-0.6344	-0.4098	-0.856		128.3	1.8293		128.6	-0.0191		44.5	0.007157	0.104401	0.107922	0.012957		44.8	0.023846
128.4	-0.5859	-0.6327	-0.4108	-0.8557		128.4	1.8304		128.7	0.068491		44.55	0.007165	0.104518	0.108043	0.012972		44.85	0.023872
128.5	-0.5885	-0.6324	-0.4069	-0.8607		128.5	1.8318		128.8	0.453109		44.6	0.007173	0.104635	0.108164	0.012987		44.9	0.023897
128.6	-0.5902	-0.6311	-0.404	-0.8616		128.6	1.8314		128.9	0.672704		44.65	0.007181	0.104752	0.108286	0.013001		44.95	0.023923
128.7	-0.5879	-0.6316	-0.4074	-0.8614		128.7	1.8356		129	0.1986		44.7	0.007189	0.104869	0.108407	0.013016		45	0.023949
128.8	-0.5851	-0.6345	-0.4013	-0.8588		128.8	1.8382		129.1	0.5574		44.75	0.007197	0.104986	0.108529	0.01303		45.05	0.023975
128.9	-0.5825	-0.6359	-0.4006	-0.8608		128.9	1.8374		129.2	0.074779		44.8	0.007205	0.105104	0.10865	0.013045		45.1	0.024
129	-0.5803	-0.633	-0.3969	-0.8593		129	1.8364		129.3	-0.00708		44.85	0.007213	0.105221	0.108771	0.013059		45.15	0.024026
129.1	-0.5822	-0.6314	-0.3957	-0.8599		129.1	1.8376		129.4	0.539438		44.9	0.007221	0.105338	0.108893	0.013074		45.2	0.024052
129.2	-0.5806	-0.6332	-0.3963	-0.8608		129.2	1.8345		129.5	0.4073		44.95	0.007229	0.105455	0.109014	0.013089		45.25	0.024078
129.3	-0.5808	-0.6399	-0.4	-0.8601		129.3	1.8369		129.6	0.22		45	0.007237	0.105572	0.109135	0.013103		45.3	0.024103
129.4	-0.5776	-0.6432	-0.4022	-0.8618		129.4	1.8355		129.7	0.152307		45.05	0.007245	0.105689	0.109257	0.013118		45.35	0.024129
129.5	-0.5775	-0.6393	-0.3988	-0.8604		129.5	1.836		129.8	0.166793		45.1	0.007253	0.105806	0.109378	0.013132		45.4	0.024155
129.6	-0.5779	-0.6411	-0.3995	-0.8567		129.6	1.8403		129.9	0.205798		45.15	0.007261	0.105923	0.109499	0.013147		45.45	0.02418
129.7	-0.575	-0.6421	-0.404	-0.8578		129.7	1.8325		130	0.2078		45.2	0.007269	0.10604	0.109621	0.013162		45.5	0.024206
129.8	-0.5728	-0.6454	-0.409	-0.8594		129.8	1.833		130.1	0.2172		45.25	0.007277	0.106157	0.109742	0.013176		45.55	0.024232
129.9	-0.5757	-0.6456	-0.4125	-0.8581		129.9	1.8354		130.2	0.2249		45.3	0.007286	0.106274	0.109863	0.013191		45.6	0.024258
130	-0.5755	-0.6506	-0.4064	-0.8598		130	1.8314		130.3	0.2094		45.35	0.007294	0.106391	0.109985	0.013205		45.65	0.024283
130.1	-0.5787	-0.6508	-0.4042	-0.8646		130.1	1.8279		130.4	0.2438		45.4	0.007302	0.106508	0.110106	0.01322		45.7	0.024309
130.2	-0.5758	-0.6476	-0.4054	-0.8643		130.2	1.8229		130.5	0.2068		45.45	0.00731	0.106625	0.110228	0.013235		45.75	0.024335
130.3	-0.5778	-0.6499	-0.4032	-0.861		130.3	1.8257		130.6	0.2385		45.5	0.007318	0.106742	0.110349	0.013249		45.8	0.02436
130.4	-0.5749	-0.6538	-0.4018	-0.8641		130.4	1.8267		130.7	0.231601		45.55	0.007326	0.106859	0.11047	0.013264		45.85	0.024386
130.5	-0.579	-0.6521	-0.3982	-0.8627		130.5	1.8293		130.8	0.248199		45.6	0.007334	0.106976	0.110592	0.013278		45.9	0.024412
130.6	-0.5807	-0.6547	-0.3929	-0.8639		130.6	1.8308		130.9	0.2235		45.65	0.007342	0.107093	0.110713	0.013293		45.95	0.024438
130.7	-0.5798	-0.6548	-0.3922	-0.8628		130.7	1.8354		131	0.2076		45.7	0.00735	0.10721	0.110834	0.013307		46	0.024463
130.8	-0.5787	-0.6536	-0.3907	-0.8641		130.8	1.8371		131.1	0.2174		45.75	0.007358	0.107327	0.110956	0.013322		46.05	0.024489
130.9	-0.575	-0.6499	-0.3931	-0.8665		130.9	1.8387		131.2	0.224403		45.8	0.007366	0.107444	0.111077	0.013337		46.1	0.024515
131	-0.5774	-0.6433	-0.3939	-0.8681		131	1.8326		131.3	0.237597		45.85	0.007374	0.107561	0.111198	0.013351		46.15	0.02454
131.1	-0.578	-0.6452	-0.4003	-0.8735		131.1	1.8285		131.4	0.231999		45.9	0.007382	0.107678	0.11132	0.013366		46.2	0.024566
131.2	-0.5813	-0.6416	-0.4006	-0.8746		131.2	1.8293		131.5	0.2387		45.95	0.00739	0.107795	0.111441	0.01338		46.25	0.024592
131.3	-0.5796	-0.6406	-0.398	-0.8766		131.3	1.8276		131.6	0.2504		46	0.007398	0.107912	0.111562	0.013395		46.3	0.024618
131.4	-0.583	-0.635	-0.3966	-0.8748		131.4	1.8315		131.7	0.254901		46.05	0.007406	0.108029	0.111684	0.01341		46.35	0.024643
131.5	-0.5824	-0.63	-0.3976	-0.8809		131.5	1.8309		131.8	0.272299		46.1	0.007414	0.108146	0.111805	0.013424		46.4	0.024669
131.6	-0.5817	-0.6261	-0.3951	-0.877		131.6	1.8343		131.9	0.258801		46.15	0.007422	0.108263	0.111926	0.013439		46.45	0.024695
131.7	-0.5794	-0.6209	-0.3951	-0.8771		131.7	1.8359		132	0.2625		46.2	0.00743	0.10838	0.112048	0.013453		46.5	0.02472
131.8	-0.579	-0.6166	-0.3908	-0.8779		131.8	1.8311		132.1	0.2416		46.25	0.007439	0.108497	0.112169	0.013468		46.55	0.024746
131.9	-0.5752	-0.6136	-0.3903	-0.8784		131.9	1.8305		132.2	0.240801		46.3	0.007447	0.108614	0.112291	0.013482		46.6	0.024772
132	-0.5741	-0.6152	-0.3925	-0.8785		132	1.8289		132.3	0.261699		46.35	0.007455	0.108731	0.112412	0.013497		46.65	0.024797
132.1	-0.5734	-0.6189	-0.3948	-0.8745		132.1	1.8283		132.4	0.2673		46.4	0.007463	0.108848	0.112533	0.013512		46.7	0.024823
132.2	-0.5717	-0.6194	-0.3896	-0.8711		132.2	1.8293		132.5	0.2553		46.45	0.007471	0.108965	0.112655	0.013526		46.75	0.024849
132.3	-0.5736	-0.6178	-0.3873	-0.8716		132.3	1.8326		132.6	0.2505		46.5	0.007479	0.109082	0.112776	0.013541		46.8	0.024874
132.4	-0.571	-0.6171	-0.3878	-0.8687		132.4	1.8344		132.7	0.270607		46.55	0.007487	0.109198	0.112897	0.013555		46.85	0.0249
132.5	-0.5712	-0.6192	-0.3834	-0.865		132.5	1.8347		132.8	0.325993		46.6	0.007495	0.109315	0.113019	0.01357		46.9	0.024926
132.6	-0.5747	-0.6201	-0.3885	-0.8669		132.6	1.8365		132.9	0.229599		46.65	0.007503	0.109432	0.11314	0.013585		46.95	0.024951
132.7	-0.5752	-0.6172	-0.3863	-0.869		132.7	1.8348		133	0.2587		46.7	0.007511	0.109549	0.113261	0.013599		47	0.024977
132.8	-0.5757	-0.6156	-0.3853	-0.8678		132.8	1.8306		133.1	0.253		46.75	0.007519	0.109666	0.113383	0.013614		47.05	0.025003
132.9	-0.5754	-0.6137	-0.3863	-0.8689		132.9	1.8312		133.2	0.232704		46.8	0.007527	0.109783	0.113504	0.013628		47.1	0.025028
133	-0.5717	-0.6096	-0.3908	-0.8694		133	1.8302		133.3	0.149196		46.85	0.007535	0.1099	0.113625	0.013643		47.15	0.025054
133.1	-0.5691	-0.6068	-0.3916	-0.8673		133.1	1.8265		133.4	0.666791		46.9	0.007543	0.110017	0.113747	0.013658		47.2	0.02508
133.2	-0.5667	-0.6119	-0.393	-0.8615		133.2	1.8323		133.5	0.2839		46.95	0.007551	0.110134	0.113868	0.013672		47.25	0.025105
133.3	-0.568	-0.6166	-0.3927	-0.8663		133.3	1.8365		133.6	0.4338		47	0.007559	0.110251	0.113989	0.013687		47.3	0.025131
133.4	-0.567	-0.6181	-0.3912	-0.8642		133.4	1.8384		133.7	0.181288		47.05	0.007567	0.110368	0.114111	0.013701		47.35	0.025157
133.5	-0.5679	-0.6163	-0.3904	-0.8636		133.5	1.8407		133.8	0.155412		47.1	0.007575	0.110485	0.114232	0.013716		47.4	0.025182
133.6	-0.5687	-0.6153	-0.3913	-0.8664		133.6	1.8358		133.9	-1.8242		47.15	0.007583	0.110602	0.114353	0.01373		47.45	0.025208
133.7	-0.5662	-0.6148	-0.3927	-0.865		133.7	1.8384		134	-0.7843		47.2	0.007592	0.110719	0.114475	0.013745		47.5	0.025234
133.8	-0.5637	-0.6152	-0.3915	-0.8673		133.8	1.8406		134.1	0.0321		47.25	0.0076	0.110836	0.114596	0.01376		47.55	0.025259
133.9	-0.5634	-0.6165	-0.3917	-0.8678		133.9	1.8408		134.2	0.084181		47.3	0.007608	0.110953	0.114717	0.013774		47.6	0.025285
134	-0.5653	-0.6192	-0.3914	-0.8691		134	1.8425		134.3	0.017819		47.35	0.007616	0.11107	0.114839	0.013789		47.65	0.025311
134.1	-0.5685	-0.6175	-0.3949	-0.8697		134.1	1.844		134.4	-0.10468		47.4	0.007624	0.111187	0.11496	0.013803		47.7	0.025336
134.2	-0.5679	-0.6212	-0.3985	-0.8706		134.2	1.8454		134.5	-0.159		47.45	0.007632	0.111304	0.115081	0.013818		47.75	0.025362
134.3	-0.5699	-0.6167	-0.3978	-0.8701		134.3	1.8502		134.6	-0.2062		47.5	0.00764	0.111421	0.115203	0.013833		47.8	0.025387
134.4	-0.5702	-0.6147	-0.3956	-0.8726		134.4	1.8474		134.7	-0.25971		47.55	0.007648	0.111538	0.115324	0.013847		47.85	0.025413
134.5	-0.5696	-0.6147	-0.393	-0.8711		134.5	1.8462		134.8	-0.25709		47.6	0.007656	0.111655	0.115445	0.013862		47.9	0.025439
134.6	-0.5691	-0.6163	-0.3928	-0.8674		134.6	1.8455		134.9	-0.1939		47.65	0.007664	0.111772	0.115567	0.013876		47.95	0.025464
134.7	-0.5693	-0.617	-0.3912	-0.8664		134.7	1.8469		135	-0.2415		47.7	0.007672	0.111889	0.115688	0.013891		48	0.02549
134.8	-0.573	-0.6204	-0.3873	-0.8703		134.8	1.8459		135.1	-0.1828		47.75	0.00768	0.112006	0.11581	0.013906		48.05	0.025516
134.9	-0.5753	-0.6172	-0.3898	-0.867		134.9	1.8401		135.2	-0.20629		47.8	0.007688	0.112123	0.115931	0.01392		48.1	0.025541
135	-0.5731	-0.6168	-0.3871	-0.857		135	1.8429		135.3	-0.15411		47.85	0.007696	0.11224	0.116052	0.013935		48.15	0.025567
135.1	-0.5772	-0.6158	-0.3883	-0.8587		135.1	1.8436		135.4	-0.1579		47.9	0.007704	0.112356	0.116174	0.013949		48.2	0.025592
135.2	-0.5767	-0.621	-0.3931	-0.8598		135.2	1.8469		135.5	-0.1321		47.95	0.007712	0.112473	0.116295	0.013964		48.25	0.025618
135.3	-0.5796	-0.6229	-0.3969	-0.8619		135.3	1.8524		135.6	0.0209		48	0.00772	0.11259	0.116416	0.013978		48.3	0.025644
135.4	-0.5807	-0.6207	-0.3946	-0.8634		135.4	1.8507		135.7	0.763076		48.05	0.007728	0.112707	0.116538	0.013993		48.35	0.025669
135.5	-0.5845	-0.6196	-0.3957	-0.8633		135.5	1.8515		135.8	0.990724		48.1	0.007736	0.112824	0.116659	0.014008		48.4	0.025695
135.6	-0.5844	-0.6208	-0.399	-0.866		135.6	1.8519		135.9	-0.20575		48.15	0.007745	0.112941	0.11678	0.014022		48.45	0.025721
135.7	-0.5854	-0.6217	-0.3971	-0.8699		135.7	1.8485		136	0.1141		48.2	0.007753	0.113058	0.116902	0.014037		48.5	0.025746
135.8	-0.5871	-0.6188	-0.3946	-0.8693		135.8	1.8513		136.1	0.4125		48.25	0.007761	0.113175	0.117023	0.014051		48.55	0.025772
135.9	-0.5906	-0.6131	-0.3941	-0.864		135.9	1.8529		136.2	0.362294		48.3	0.007769	0.113292	0.117144	0.014066		48.6	0.025797
136	-0.5942	-0.615	-0.3929	-0.8603		136	1.8489		136.3	0.242106		48.35	0.007777	0.113409	0.117266	0.014081		48.65	0.025823
136.1	-0.5929	-0.6098	-0.3997	-0.8567		136.1	1.8498		136.4	0.177908		48.4	0.007785	0.113526	0.117387	0.014095		48.7	0.025849
136.2	-0.5862	-0.6071	-0.404	-0.857		136.2	1.8496		136.5	0.1425		48.45	0.007793	0.113643	0.117508	0.01411		48.75	0.025874
136.3	-0.5878	-0.6104	-0.3998	-0.8596		136.3	1.8526		136.6	0.0941		48.5	0.007801	0.11376	0.11763	0.014124		48.8	0.0259
136.4	-0.5889	-0.6086	-0.4051	-0.863		136.4	1.8516		136.7	0.147499		48.55	0.007809	0.113877	0.117751	0.014139		48.85	0.025925
136.5	-0.5869	-0.6111	-0.4069	-0.8575		136.5	1.8527		136.8	0.141801		48.6	0.007817	0.113994	0.117872	0.014154		48.9	0.025951
136.6	-0.5836	-0.6091	-0.4064	-0.8598		136.6	1.851		136.9	0.142199		48.65	0.007825	0.114111	0.117994	0.014168		48.95	0.025977
136.7	-0.589	-0.6096	-0.4122	-0.8631		136.7	1.8466		137	0.1459		48.7	0.007833	0.114227	0.118115	0.014183		49	0.026002
136.8	-0.5908	-0.6089	-0.4158	-0.8622		136.8	1.8433		137.1	0.1586		48.75	0.007841	0.114344	0.118236	0.014197		49.05	0.026028
136.9	-0.5934	-0.6134	-0.4182	-0.8614		136.9	1.8412		137.2	0.2053		48.8	0.007849	0.114461	0.118358	0.014212		49.1	0.026053
137	-0.5954	-0.6183	-0.4163	-0.8577		137	1.8395		137.3	0.2019		48.85	0.007857	0.114578	0.118479	0.014226		49.15	0.026079
137.1	-0.5961	-0.6223	-0.4158	-0.8524		137.1	1.8434		137.4	0.205197		48.9	0.007865	0.114695	0.1186	0.014241		49.2	0.026104
137.2	-0.5991	-0.6242	-0.4122	-0.8492		137.2	1.8432		137.5	0.2012		48.95	0.007873	0.114812	0.118721	0.014256		49.25	0.02613
137.3	-0.6001	-0.6237	-0.4148	-0.8506		137.3	1.8423		137.6	0.1914		49	0.007881	0.114929	0.118843	0.01427		49.3	0.026156
137.4	-0.6004	-0.6245	-0.4149	-0.8474		137.4	1.8418		137.7	0.167301		49.05	0.007889	0.115046	0.118964	0.014285		49.35	0.026181
137.5	-0.6003	-0.6264	-0.416	-0.8487		137.5	1.8411		137.8	0.187499		49.1	0.007898	0.115163	0.119085	0.014299		49.4	0.026207
137.6	-0.6012	-0.6275	-0.4159	-0.8471		137.6	1.8429		137.9	0.177498		49.15	0.007906	0.11528	0.119207	0.014314		49.45	0.026232
137.7	-0.6004	-0.6284	-0.4169	-0.8476		137.7	1.8419		138	0.2027		49.2	0.007914	0.115397	0.119328	0.014329		49.5	0.026258
137.8	-0.5986	-0.6322	-0.4149	-0.8464		137.8	1.8453		138.1	0.2153		49.25	0.007922	0.115514	0.119449	0.014343		49.55	0.026283
137.9	-0.599	-0.6312	-0.4153	-0.8475		137.9	1.8471		138.2	0.230299		49.3	0.00793	0.11563	0.119571	0.014358		49.6	0.026309
138	-0.5994	-0.629	-0.418	-0.8421		138	1.8448		138.3	0.226401		49.35	0.007938	0.115747	0.119692	0.014372		49.65	0.026335
138.1	-0.6018	-0.6304	-0.4177	-0.8412		138.1	1.8391		138.4	0.233398		49.4	0.007946	0.115864	0.119813	0.014387		49.7	0.02636
138.2	-0.6024	-0.6291	-0.419	-0.8428		138.2	1.8394		138.5	0.2393		49.45	0.007954	0.115981	0.119935	0.014401		49.75	0.026386
138.3	-0.6007	-0.6298	-0.4205	-0.8486		138.3	1.8404		138.6	0.2408		49.5	0.007962	0.116098	0.120056	0.014416		49.8	0.026411
138.4	-0.6009	-0.6282	-0.4259	-0.8414		138.4	1.8402		138.7	0.235903		49.55	0.00797	0.116215	0.120177	0.014431		49.85	0.026437
138.5	-0.6042	-0.6234	-0.4226	-0.8443		138.5	1.8354		138.8	0.254497		49.6	0.007978	0.116332	0.120299	0.014445		49.9	0.026462
138.6	-0.6029	-0.6203	-0.4261	-0.8454		138.6	1.8346		138.9	0.234201		49.65	0.007986	0.116449	0.12042	0.01446		49.95	0.026488
138.7	-0.599	-0.6218	-0.4229	-0.8444		138.7	1.8352		139	0.2342		49.7	0.007994	0.116566	0.120541	0.014474		50	0.026513
138.8	-0.5987	-0.6251	-0.4225	-0.8402		138.8	1.8385		139.1	0.2225		49.75	0.008002	0.116683	0.120663	0.014489		50.05	0.026539
138.9	-0.5977	-0.6298	-0.4237	-0.841		138.9	1.842		139.2	0.230799		49.8	0.00801	0.1168	0.120784	0.014504		50.1	0.026565
139	-0.597	-0.6271	-0.4225	-0.844		139	1.8397		139.3	0.227801		49.85	0.008018	0.116916	0.120905	0.014518		50.15	0.02659
139.1	-0.5978	-0.6303	-0.4208	-0.8413		139.1	1.8365		139.4	0.231899		49.9	0.008026	0.117033	0.121027	0.014533		50.2	0.026616
139.2	-0.5981	-0.6289	-0.4197	-0.8438		139.2	1.8415		139.5	0.2358		49.95	0.008034	0.11715	0.121148	0.014547		50.25	0.026641
139.3	-0.5992	-0.626	-0.42	-0.8438		139.3	1.8424		139.6	0.2413		50	0.008042	0.117267	0.121269	0.014562		50.3	0.026667
139.4	-0.5989	-0.6206	-0.4173	-0.8432		139.4	1.841		139.7	0.2557		50.05	0.008051	0.117384	0.121391	0.014577		50.35	0.026692
139.5	-0.5985	-0.6185	-0.4177	-0.845		139.5	1.8404		139.8	0.2705		50.1	0.008059	0.117501	0.121512	0.014591		50.4	0.026718
139.6	-0.5991	-0.6183	-0.4188	-0.8418		139.6	1.8372		139.9	0.2755		50.15	0.008067	0.117618	0.121633	0.014606		50.45	0.026743
139.7	-0.6021	-0.619	-0.4176	-0.8377		139.7	1.8384		140	0.2657		50.2	0.008075	0.117735	0.121755	0.01462		50.5	0.026769
139.8	-0.6033	-0.6198	-0.4155	-0.8364		139.8	1.8344		140.1	0.2687		50.25	0.008083	0.117852	0.121876	0.014635		50.55	0.026794
139.9	-0.6068	-0.6206	-0.4178	-0.8328		139.9	1.8337		140.2	0.2656		50.3	0.008091	0.117968	0.121997	0.014649		50.6	0.02682
140	-0.6036	-0.6185	-0.419	-0.8328		140	1.8345		140.3	0.2667		50.35	0.008099	0.118085	0.122119	0.014664		50.65	0.026845
140.1	-0.6051	-0.6145	-0.418	-0.832		140.1	1.8357		140.4	0.2678		50.4	0.008107	0.118202	0.12224	0.014679		50.7	0.026871
140.2	-0.605	-0.6119	-0.4164	-0.8319		140.2	1.8316		140.5	0.272		50.45	0.008115	0.118319	0.122361	0.014693		50.75	0.026896
140.3	-0.6015	-0.6117	-0.4148	-0.8304		140.3	1.8329		140.6	0.2661		50.5	0.008123	0.118436	0.122483	0.014708		50.8	0.026922
140.4	-0.5957	-0.6142	-0.4162	-0.829		140.4	1.8311		140.7	0.2605		50.55	0.008131	0.118553	0.122604	0.014722		50.85	0.026948
140.5	-0.5935	-0.6157	-0.4199	-0.8318		140.5	1.8363		140.8	0.2564		50.6	0.008139	0.11867	0.122725	0.014737		50.9	0.026973
140.6	-0.5951	-0.6144	-0.4226	-0.8312		140.6	1.8386		140.9	0.272701		50.65	0.008147	0.118787	0.122846	0.014752		50.95	0.026999
140.7	-0.5934	-0.6176	-0.4224	-0.8307		140.7	1.8394		141	0.258		50.7	0.008155	0.118904	0.122968	0.014766		51	0.027024
140.8	-0.59	-0.6156	-0.4237	-0.828		140.8	1.8351		141.1	0.2517		50.75	0.008163	0.11902	0.123089	0.014781		51.05	0.02705
140.9	-0.584	-0.6119	-0.4258	-0.8275		140.9	1.8322		141.2	0.267298		50.8	0.008171	0.119137	0.12321	0.014795		51.1	0.027075
141	-0.5846	-0.6129	-0.4278	-0.8292		141	1.8335		141.3	0.273102		50.85	0.008179	0.119254	0.123332	0.01481		51.15	0.027101
141.1	-0.5878	-0.615	-0.4319	-0.8366		141.1	1.8324		141.4	0.279399		50.9	0.008187	0.119371	0.123453	0.014825		51.2	0.027126
141.2	-0.5834	-0.6108	-0.4315	-0.8355		141.2	1.8311		141.5	0.2504		50.95	0.008195	0.119488	0.123574	0.014839		51.25	0.027152
141.3	-0.5841	-0.6121	-0.4285	-0.8367		141.3	1.8302		141.6	0.2299		51	0.008204	0.119605	0.123696	0.014854		51.3	0.027177
141.4	-0.5842	-0.6095	-0.4261	-0.833		141.4	1.8246		141.7	0.189035		51.05	0.008212	0.119722	0.123817	0.014868		51.35	0.027203
141.5	-0.5846	-0.6112	-0.4246	-0.8372		141.5	1.829		141.8	0.398565		51.1	0.00822	0.119839	0.123938	0.014883		51.4	0.027228
141.6	-0.5841	-0.6111	-0.423	-0.8367		141.6	1.8308		141.9	0.510592		51.15	0.008228	0.119955	0.12406	0.014897		51.45	0.027254
141.7	-0.5835	-0.6137	-0.4238	-0.8318		141.7	1.8327		142	1.005		51.2	0.008236	0.120072	0.124181	0.014912		51.5	0.027279
141.8	-0.5839	-0.6121	-0.4213	-0.8332		141.8	1.8353		142.1	0.4297		51.25	0.008244	0.120189	0.124302	0.014927		51.55	0.027305
141.9	-0.5819	-0.6166	-0.4222	-0.8342		141.9	1.8337		142.2	0.68474		51.3	0.008252	0.120306	0.124424	0.014941		51.6	0.02733
142	-0.5814	-0.6173	-0.4192	-0.8439		142	1.8341		142.3	0.38756		51.35	0.00826	0.120423	0.124545	0.014956		51.65	0.027356
142.1	-0.5786	-0.6161	-0.4188	-0.8479		142.1	1.8426		142.4	0.228114		51.4	0.008268	0.12054	0.124666	0.01497		51.7	0.027381
142.2	-0.5778	-0.6198	-0.4163	-0.8536		142.2	1.8451		142.5	-1.3681		51.45	0.008276	0.120657	0.124787	0.014985		51.75	0.027407
142.3	-0.5813	-0.6179	-0.4133	-0.8537		142.3	1.847		142.6	-0.9719		51.5	0.008284	0.120773	0.124909	0.015		51.8	0.027432
142.4	-0.5845	-0.6152	-0.4174	-0.8489		142.4	1.8475		142.7	-0.04871		51.55	0.008292	0.12089	0.12503	0.015014		51.85	0.027457
142.5	-0.5834	-0.6119	-0.416	-0.8462		142.5	1.8427		142.8	0.015314		51.6	0.0083	0.121007	0.125151	0.015029		51.9	0.027483
142.6	-0.5874	-0.6113	-0.4145	-0.8469		142.6	1.8387		142.9	-0.06236		51.65	0.008308	0.121124	0.125273	0.015043		51.95	0.027508
142.7	-0.587	-0.6081	-0.4169	-0.8448		142.7	1.8374		143	-0.3345		51.7	0.008316	0.121241	0.125394	0.015058		52	0.027534
142.8	-0.5801	-0.6044	-0.4174	-0.8426		142.8	1.8373		143.1	-0.3212		51.75	0.008324	0.121358	0.125515	0.015072		52.05	0.027559
142.9	-0.5774	-0.6048	-0.4138	-0.8409		142.9	1.8372		143.2	-0.36879		51.8	0.008332	0.121475	0.125637	0.015087		52.1	0.027585
143	-0.5741	-0.6005	-0.4137	-0.8448		143	1.8398		143.3	-0.15351		51.85	0.00834	0.121591	0.125758	0.015102		52.15	0.02761
143.1	-0.5729	-0.601	-0.4144	-0.8497		143.1	1.8411		143.4	-0.14829		51.9	0.008348	0.121708	0.125879	0.015116		52.2	0.027636
143.2	-0.5691	-0.599	-0.4152	-0.8502		143.2	1.8446		143.5	-0.1846		51.95	0.008356	0.121825	0.126001	0.015131		52.25	0.027661
143.3	-0.5686	-0.5964	-0.4139	-0.8438		143.3	1.8458		143.6	-0.1626		52	0.008365	0.121942	0.126122	0.015145		52.3	0.027687
143.4	-0.5649	-0.5946	-0.4128	-0.8403		143.4	1.8436		143.7	-0.1117		52.05	0.008373	0.122059	0.126243	0.01516		52.35	0.027712
143.5	-0.5616	-0.5924	-0.4154	-0.8427		143.5	1.8493		143.8	-0.12		52.1	0.008381	0.122176	0.126364	0.015175		52.4	0.027738
143.6	-0.5578	-0.5958	-0.4135	-0.8436		143.6	1.8509		143.9	-0.071		52.15	0.008389	0.122292	0.126486	0.015189		52.45	0.027763
143.7	-0.5601	-0.5921	-0.4141	-0.8448		143.7	1.855		144	-0.0909		52.2	0.008397	0.122409	0.126607	0.015204		52.5	0.027789
143.8	-0.5647	-0.595	-0.4119	-0.8482		143.8	1.8533		144.1	-0.0941		52.25	0.008405	0.122526	0.126728	0.015218		52.55	0.027814
143.9	-0.565	-0.598	-0.4137	-0.8472		143.9	1.8511		144.2	-0.0961		52.3	0.008413	0.122643	0.12685	0.015233		52.6	0.027839
144	-0.5574	-0.6004	-0.415	-0.849		144	1.851		144.3	-0.0793		52.35	0.008421	0.12276	0.126971	0.015248		52.65	0.027865
144.1	-0.5578	-0.6025	-0.4126	-0.8449		144.1	1.8558		144.4	-0.0657		52.4	0.008429	0.122877	0.127092	0.015262		52.7	0.02789
144.2	-0.5529	-0.6024	-0.4103	-0.8446		144.2	1.8618		144.5	-0.0698		52.45	0.008437	0.122994	0.127214	0.015277		52.75	0.027916
144.3	-0.5527	-0.5998	-0.405	-0.8458		144.3	1.865		144.6	-0.0536		52.5	0.008445	0.12311	0.127335	0.015291		52.8	0.027941
144.4	-0.5531	-0.5985	-0.4035	-0.8424		144.4	1.8646		144.7	-0.0373		52.55	0.008453	0.123227	0.127456	0.015306		52.85	0.027967
144.5	-0.5498	-0.5958	-0.4	-0.8475		144.5	1.8631		144.8	-0.0511		52.6	0.008461	0.123344	0.127577	0.01532		52.9	0.027992
144.6	-0.5475	-0.6002	-0.3983	-0.8491		144.6	1.8677		144.9	-0.065		52.65	0.008469	0.123461	0.127699	0.015335		52.95	0.028018
144.7	-0.5479	-0.5996	-0.3944	-0.8496		144.7	1.8687		145	-0.0782		52.7	0.008477	0.123578	0.12782	0.01535		53	0.028043
144.8	-0.5474	-0.598	-0.3885	-0.8523		144.8	1.8665		145.1	-0.0712		52.75	0.008485	0.123695	0.127941	0.015364		53.05	0.028068
144.9	-0.5488	-0.5949	-0.3868	-0.856		144.9	1.8618		145.2	-0.0807		52.8	0.008493	0.123811	0.128063	0.015379		53.1	0.028094
145	-0.5461	-0.5918	-0.3849	-0.8538		145	1.859		145.3	-0.0819		52.85	0.008501	0.123928	0.128184	0.015393		53.15	0.028119
145.1	-0.5473	-0.5949	-0.3884	-0.852		145.1	1.8601		145.4	-0.0659		52.9	0.008509	0.124045	0.128305	0.015408		53.2	0.028145
145.2	-0.5471	-0.5963	-0.39	-0.8499		145.2	1.8685		145.5	-0.054		52.95	0.008518	0.124162	0.128427	0.015423		53.25	0.02817
145.3	-0.5498	-0.5942	-0.3894	-0.8477		145.3	1.8645		145.6	-0.036		53	0.008526	0.124279	0.128548	0.015437		53.3	0.028196
145.4	-0.5568	-0.5957	-0.3884	-0.8501		145.4	1.8626		145.7	-0.0397		53.05	0.008534	0.124395	0.128669	0.015452		53.35	0.028221
145.5	-0.5584	-0.5967	-0.3914	-0.8484		145.5	1.8607		145.8	-0.0355		53.1	0.008542	0.124512	0.12879	0.015466		53.4	0.028246
145.6	-0.5588	-0.5969	-0.3915	-0.8508		145.6	1.8609		145.9	-0.0477		53.15	0.00855	0.124629	0.128912	0.015481		53.45	0.028272
145.7	-0.5516	-0.5999	-0.3855	-0.8528		145.7	1.8632		146	-0.032		53.2	0.008558	0.124746	0.129033	0.015495		53.5	0.028297
145.8	-0.5526	-0.6005	-0.3873	-0.8515		145.8	1.8597		146.1	-0.0213		53.25	0.008566	0.124863	0.129154	0.01551		53.55	0.028323
145.9	-0.5518	-0.5992	-0.3874	-0.8502		145.9	1.8633		146.2	-0.0217		53.3	0.008574	0.12498	0.129276	0.015525		53.6	0.028348
146	-0.5484	-0.5942	-0.3857	-0.8497		146	1.8636		146.3	-0.0159		53.35	0.008582	0.125096	0.129397	0.015539		53.65	0.028373
146.1	-0.5473	-0.5915	-0.3813	-0.8477		146.1	1.8621		146.4	-0.0197		53.4	0.00859	0.125213	0.129518	0.015554		53.7	0.028399
146.2	-0.5455	-0.5881	-0.3775	-0.8504		146.2	1.8603		146.5	-0.0161		53.45	0.008598	0.12533	0.12964	0.015568		53.75	0.028424
146.3	-0.5447	-0.5879	-0.3738	-0.8523		146.3	1.8604		146.6	-0.0042		53.5	0.008606	0.125447	0.129761	0.015583		53.8	0.02845
146.4	-0.5464	-0.5889	-0.3758	-0.8545		146.4	1.8617		146.7	-0.0005		53.55	0.008614	0.125564	0.129882	0.015598		53.85	0.028475
146.5	-0.5453	-0.585	-0.3749	-0.8533		146.5	1.8651		146.8	-0.0108		53.6	0.008622	0.12568	0.130003	0.015612		53.9	0.0285
146.6	-0.5405	-0.5824	-0.3731	-0.8476		146.6	1.8619		146.9	-0.0124		53.65	0.00863	0.125797	0.130125	0.015627		53.95	0.028526
146.7	-0.5344	-0.5798	-0.3683	-0.8517		146.7	1.8598		147	-0.0087		53.7	0.008638	0.125914	0.130246	0.015641		54	0.028551
146.8	-0.5348	-0.5741	-0.3698	-0.8523		146.8	1.8579		147.1	-0.0101		53.75	0.008646	0.126031	0.130367	0.015656		54.05	0.028577
146.9	-0.5357	-0.5746	-0.3665	-0.8555		146.9	1.8631		147.2	-0.0089		53.8	0.008654	0.126148	0.130489	0.015671		54.1	0.028602
147	-0.5379	-0.5717	-0.3649	-0.8549		147	1.8654		147.3	-0.006		53.85	0.008662	0.126264	0.13061	0.015685		54.15	0.028627
147.1	-0.5374	-0.5678	-0.3612	-0.8575		147.1	1.8679		147.4	-0.0108		53.9	0.00867	0.126381	0.130731	0.0157		54.2	0.028653
147.2	-0.5389	-0.5642	-0.3614	-0.8569		147.2	1.8711		147.5	0.0017		53.95	0.008679	0.126498	0.130852	0.015714		54.25	0.028678
147.3	-0.5382	-0.5607	-0.3639	-0.8597		147.3	1.871		147.6	0.0045		54	0.008687	0.126615	0.130974	0.015729		54.3	0.028704
147.4	-0.5409	-0.5611	-0.3647	-0.8566		147.4	1.8692		147.7	0.0089		54.05	0.008695	0.126732	0.131095	0.015743		54.35	0.028729
147.5	-0.5396	-0.5612	-0.3644	-0.8599		147.5	1.8719		147.8	0.0115		54.1	0.008703	0.126848	0.131216	0.015758		54.4	0.028754
147.6	-0.5374	-0.5571	-0.3628	-0.8558		147.6	1.8666		147.9	0.007801		54.15	0.008711	0.126965	0.131338	0.015773		54.45	0.02878
147.7	-0.5353	-0.557	-0.3618	-0.8574		147.7	1.8635		148	0.007		54.2	0.008719	0.127082	0.131459	0.015787		54.5	0.028805
147.8	-0.5306	-0.5548	-0.3598	-0.8555		147.8	1.8608		148.1	0.0159		54.25	0.008727	0.127199	0.13158	0.015802		54.55	0.02883
147.9	-0.529	-0.557	-0.3645	-0.8481		147.9	1.8556		148.2	0.015		54.3	0.008735	0.127316	0.131701	0.015816		54.6	0.028856
148	-0.5335	-0.5546	-0.367	-0.847		148	1.856		148.3	0.0172		54.35	0.008743	0.127432	0.131823	0.015831		54.65	0.028881
148.1	-0.5322	-0.5576	-0.3688	-0.843		148.1	1.8536		148.4	0.0202		54.4	0.008751	0.127549	0.131944	0.015846		54.7	0.028907
148.2	-0.5358	-0.5586	-0.3657	-0.8408		148.2	1.8509		148.5	0.0231		54.45	0.008759	0.127666	0.132065	0.01586		54.75	0.028932
148.3	-0.539	-0.557	-0.3643	-0.8385		148.3	1.849		148.6	0.0225		54.5	0.008767	0.127783	0.132187	0.015875		54.8	0.028957
148.4	-0.5393	-0.559	-0.3621	-0.836		148.4	1.8453		148.7	0.025301		54.55	0.008775	0.1279	0.132308	0.015889		54.85	0.028983
148.5	-0.5341	-0.5609	-0.3641	-0.834		148.5	1.8453		148.8	0.031499		54.6	0.008783	0.128016	0.132429	0.015904		54.9	0.029008
148.6	-0.5356	-0.5635	-0.3645	-0.8327		148.6	1.8473		148.9	0.0351		54.65	0.008791	0.128133	0.13255	0.015918		54.95	0.029033
148.7	-0.535	-0.5643	-0.3635	-0.8359		148.7	1.8493		149	0.038		54.7	0.008799	0.12825	0.132672	0.015933		55	0.029059
148.8	-0.5369	-0.5671	-0.3642	-0.8323		148.8	1.8511		149.1	0.0424		54.75	0.008807	0.128367	0.132793	0.015948		55.05	0.029084
148.9	-0.5434	-0.5707	-0.3602	-0.8284		148.9	1.8552		149.2	0.0424		54.8	0.008815	0.128483	0.132914	0.015962		55.1	0.029109
149	-0.5421	-0.5685	-0.3624	-0.8301		149	1.8562		149.3	0.0447		54.85	0.008823	0.1286	0.133036	0.015977		55.15	0.029135
149.1	-0.5438	-0.5768	-0.3615	-0.8257		149.1	1.8558		149.4	0.051099		54.9	0.008831	0.128717	0.133157	0.015991		55.2	0.02916
149.2	-0.5487	-0.578	-0.358	-0.8245		149.2	1.8534		149.5	0.0519		54.95	0.00884	0.128834	0.133278	0.016006		55.25	0.029186
149.3	-0.5511	-0.5773	-0.3592	-0.8267		149.3	1.8482		149.6	0.0519		55	0.008848	0.128951	0.133399	0.016021		55.3	0.029211
149.4	-0.5498	-0.5842	-0.3611	-0.8367		149.4	1.8487		149.7	0.0504		55.05	0.008856	0.129067	0.133521	0.016035		55.35	0.029236
149.5	-0.5541	-0.5844	-0.36	-0.8372		149.5	1.8491		149.8	0.0501		55.1	0.008864	0.129184	0.133642	0.01605		55.4	0.029262
149.6	-0.5577	-0.5843	-0.3578	-0.8332		149.6	1.8408		149.9	0.051		55.15	0.008872	0.129301	0.133763	0.016064		55.45	0.029287
149.7	-0.563	-0.5799	-0.3535	-0.8317		149.7	1.8351		150	0.0508		55.2	0.00888	0.129418	0.133885	0.016079		55.5	0.029312
149.8	-0.5608	-0.5809	-0.3519	-0.8293		149.8	1.8299		150.1	0.0468		55.25	0.008888	0.129534	0.134006	0.016094		55.55	0.029338
149.9	-0.5579	-0.5818	-0.3531	-0.8284		149.9	1.8308		150.2	0.0441		55.3	0.008896	0.129651	0.134127	0.016108		55.6	0.029363
150	-0.5547	-0.5799	-0.3532	-0.8327		150	1.8325		150.3	0.0476		55.35	0.008904	0.129768	0.134248	0.016123		55.65	0.029388
150.1	-0.5589	-0.5794	-0.3565	-0.8298		150.1	1.8321		150.4	0.045001		55.4	0.008912	0.129885	0.13437	0.016137		55.7	0.029414
150.2	-0.5578	-0.5784	-0.356	-0.8369		150.2	1.8257		150.5	0.0428		55.45	0.00892	0.130001	0.134491	0.016152		55.75	0.029439
150.3	-0.5602	-0.574	-0.3556	-0.8388		150.3	1.8249		150.6	0.0481		55.5	0.008928	0.130118	0.134612	0.016166		55.8	0.029464
150.4	-0.5592	-0.5708	-0.359	-0.8418		150.4	1.8252		150.7	0.055801		55.55	0.008936	0.130235	0.134734	0.016181		55.85	0.02949
150.5	-0.5625	-0.5766	-0.3608	-0.85		150.5	1.8242		150.8	0.064499		55.6	0.008944	0.130352	0.134855	0.016196		55.9	0.029515
150.6	-0.5628	-0.5782	-0.3623	-0.8489		150.6	1.8218		150.9	0.0608		55.65	0.008952	0.130468	0.134976	0.01621		55.95	0.02954
150.7	-0.563	-0.5737	-0.3617	-0.8476		150.7	1.8199		151	0.0593		55.7	0.00896	0.130585	0.135097	0.016225		56	0.029566
150.8	-0.5642	-0.5777	-0.3636	-0.8499		150.8	1.8211		151.1	0.058		55.75	0.008968	0.130702	0.135219	0.016239		56.05	0.029591
150.9	-0.5697	-0.5762	-0.3696	-0.8476		150.9	1.8221		151.2	0.0542		55.8	0.008976	0.130819	0.13534	0.016254		56.1	0.029616
151	-0.5702	-0.5761	-0.3706	-0.8444		151	1.8218		151.3	0.055		55.85	0.008984	0.130936	0.135461	0.016269		56.15	0.029641
151.1	-0.5757	-0.5778	-0.3715	-0.8453		151.1	1.8229		151.4	0.0557		55.9	0.008992	0.131052	0.135582	0.016283		56.2	0.029667
151.2	-0.5741	-0.5761	-0.3673	-0.8403		151.2	1.8216		151.5	0.0518		55.95	0.009001	0.131169	0.135704	0.016298		56.25	0.029692
151.3	-0.5766	-0.5767	-0.3657	-0.8435		151.3	1.8156		151.6	0.0527		56	0.009009	0.131286	0.135825	0.016312		56.3	0.029717
151.4	-0.5739	-0.5765	-0.3666	-0.8463		151.4	1.8169		151.7	0.054199		56.05	0.009017	0.131403	0.135946	0.016327		56.35	0.029743
151.5	-0.5691	-0.5744	-0.3649	-0.847		151.5	1.8171		151.8	0.050301		56.1	0.009025	0.131519	0.136068	0.016341		56.4	0.029768
151.6	-0.5657	-0.5765	-0.365	-0.8495		151.6	1.817		151.9	0.0556		56.15	0.009033	0.131636	0.136189	0.016356		56.45	0.029793
151.7	-0.568	-0.5761	-0.3684	-0.8476		151.7	1.8172		152	0.0579		56.2	0.009041	0.131753	0.13631	0.016371		56.5	0.029819
151.8	-0.5713	-0.572	-0.3697	-0.8498		151.8	1.8152		152.1	0.0561		56.25	0.009049	0.131869	0.136431	0.016385		56.55	0.029844
151.9	-0.5674	-0.5709	-0.3645	-0.8526		151.9	1.8158		152.2	0.0552		56.3	0.009057	0.131986	0.136553	0.0164		56.6	0.029869
152	-0.5655	-0.5723	-0.3634	-0.8518		152	1.8127		152.3	0.0581		56.35	0.009065	0.132103	0.136674	0.016414		56.65	0.029894
152.1	-0.5705	-0.5744	-0.3659	-0.8533		152.1	1.8113		152.4	0.062099		56.4	0.009073	0.13222	0.136795	0.016429		56.7	0.02992
152.2	-0.5691	-0.5794	-0.368	-0.8578		152.2	1.8107		152.5	0.0603		56.45	0.009081	0.132336	0.136916	0.016444		56.75	0.029945
152.3	-0.5687	-0.5831	-0.3745	-0.852		152.3	1.8149		152.6	0.0636		56.5	0.009089	0.132453	0.137038	0.016458		56.8	0.02997
152.4	-0.5646	-0.5763	-0.3802	-0.851		152.4	1.8172		152.7	0.0618		56.55	0.009097	0.13257	0.137159	0.016473		56.85	0.029996
152.5	-0.5639	-0.5734	-0.3774	-0.8502		152.5	1.8136		152.8	0.0581		56.6	0.009105	0.132687	0.13728	0.016487		56.9	0.030021
152.6	-0.5664	-0.5751	-0.3764	-0.8503		152.6	1.8108		152.9	0.0629		56.65	0.009113	0.132803	0.137402	0.016502		56.95	0.030046
152.7	-0.5714	-0.5772	-0.3744	-0.8482		152.7	1.811		153	0.0661		56.7	0.009121	0.13292	0.137523	0.016517		57	0.030071
152.8	-0.5734	-0.5758	-0.3772	-0.8476		152.8	1.8126		153.1	0.0657		56.75	0.009129	0.133037	0.137644	0.016531		57.05	0.030097
152.9	-0.5732	-0.5756	-0.3771	-0.8477		152.9	1.8165		153.2	0.0713		56.8	0.009137	0.133154	0.137765	0.016546		57.1	0.030122
153	-0.576	-0.5747	-0.3806	-0.8462		153	1.8113		153.3	0.0668		56.85	0.009145	0.13327	0.137887	0.01656		57.15	0.030147
153.1	-0.5745	-0.5792	-0.3764	-0.8472		153.1	1.8084		153.4	0.0674		56.9	0.009153	0.133387	0.138008	0.016575		57.2	0.030173
153.2	-0.5757	-0.5829	-0.3793	-0.8491		153.2	1.8115		153.5	0.0642		56.95	0.009162	0.133504	0.138129	0.016589		57.25	0.030198
153.3	-0.5734	-0.5831	-0.3754	-0.851		153.3	1.8111		153.6	0.0591		57	0.00917	0.133621	0.13825	0.016604		57.3	0.030223
153.4	-0.5741	-0.5834	-0.3737	-0.8498		153.4	1.8108		153.7	0.059001		57.05	0.009178	0.133737	0.138372	0.016619		57.35	0.030248
153.5	-0.5705	-0.5802	-0.373	-0.8492		153.5	1.8106		153.8	0.060499		57.1	0.009186	0.133854	0.138493	0.016633		57.4	0.030274
153.6	-0.5713	-0.5764	-0.3724	-0.8436		153.6	1.8097		153.9	0.0623		57.15	0.009194	0.133971	0.138614	0.016648		57.45	0.030299
153.7	-0.5727	-0.5781	-0.374	-0.8419		153.7	1.8108		154	0.0619		57.2	0.009202	0.134087	0.138736	0.016662		57.5	0.030324
153.8	-0.5741	-0.5802	-0.378	-0.842		153.8	1.8143		154.1	0.0557		57.25	0.00921	0.134204	0.138857	0.016677		57.55	0.030349
153.9	-0.5792	-0.5812	-0.3814	-0.8497		153.9	1.817		154.2	0.052001		57.3	0.009218	0.134321	0.138978	0.016692		57.6	0.030375
154	-0.5788	-0.5786	-0.3798	-0.8528		154	1.8194		154.3	0.055699		57.35	0.009226	0.134438	0.139099	0.016706		57.65	0.0304
154.1	-0.5763	-0.5824	-0.38	-0.8559		154.1	1.8187		154.4	0.0594		57.4	0.009234	0.134554	0.139221	0.016721		57.7	0.030425
154.2	-0.5809	-0.5829	-0.3778	-0.857		154.2	1.818		154.5	0.0526		57.45	0.009242	0.134671	0.139342	0.016735		57.75	0.03045
154.3	-0.5791	-0.5861	-0.3796	-0.8557		154.3	1.8145		154.6	0.0511		57.5	0.00925	0.134788	0.139463	0.01675		57.8	0.030476
154.4	-0.578	-0.5841	-0.3792	-0.853		154.4	1.8138		154.7	0.0488		57.55	0.009258	0.134904	0.139584	0.016764		57.85	0.030501
154.5	-0.5763	-0.5859	-0.3798	-0.8514		154.5	1.8134		154.8	0.05		57.6	0.009266	0.135021	0.139706	0.016779		57.9	0.030526
154.6	-0.5768	-0.5837	-0.3763	-0.8533		154.6	1.8108		154.9	0.0526		57.65	0.009274	0.135138	0.139827	0.016794		57.95	0.030551
154.7	-0.5725	-0.5819	-0.3726	-0.8534		154.7	1.8092		155	0.0467		57.7	0.009282	0.135255	0.139948	0.016808		58	0.030577
154.8	-0.5742	-0.5803	-0.369	-0.8525		154.8	1.8084		155.1	0.0416		57.75	0.00929	0.135371	0.140069	0.016823		58.05	0.030602
154.9	-0.5729	-0.5756	-0.3637	-0.8547		154.9	1.8052		155.2	0.041001		57.8	0.009298	0.135488	0.140191	0.016837		58.1	0.030627
155	-0.5639	-0.5741	-0.3638	-0.8563		155	1.803		155.3	0.051299		57.85	0.009306	0.135605	0.140312	0.016852		58.15	0.030652
155.1	-0.5662	-0.5789	-0.3636	-0.8546		155.1	1.7999		155.4	0.0426		57.9	0.009314	0.135721	0.140433	0.016867		58.2	0.030678
155.2	-0.5668	-0.5756	-0.3622	-0.8545		155.2	1.8011		155.5	0.0324		57.95	0.009323	0.135838	0.140554	0.016881		58.25	0.030703
155.3	-0.5634	-0.5728	-0.3663	-0.8531		155.3	1.8038		155.6	0.0317		58	0.009331	0.135955	0.140676	0.016896		58.3	0.030728
155.4	-0.5643	-0.5752	-0.3662	-0.8504		155.4	1.8062		155.7	0.029201		58.05	0.009339	0.136071	0.140797	0.01691		58.35	0.030753
155.5	-0.5602	-0.5702	-0.3674	-0.8456		155.5	1.8024		155.8	0.032799		58.1	0.009347	0.136188	0.140918	0.016925		58.4	0.030779
155.6	-0.5581	-0.5701	-0.3705	-0.8468		155.6	1.8018		155.9	0.029299		58.15	0.009355	0.136305	0.14104	0.01694		58.45	0.030804
155.7	-0.5559	-0.5693	-0.3705	-0.8522		155.7	1.8058		156	0.0141		58.2	0.009363	0.136422	0.141161	0.016954		58.5	0.030829
155.8	-0.5564	-0.5719	-0.3743	-0.8539		155.8	1.8063		156.1	0.0166		58.25	0.009371	0.136538	0.141282	0.016969		58.55	0.030854
155.9	-0.5579	-0.5726	-0.3755	-0.8518		155.9	1.8061		156.2	0.020401		58.3	0.009379	0.136655	0.141403	0.016983		58.6	0.030879
156	-0.5565	-0.5694	-0.3738	-0.8519		156	1.8077		156.3	0.031199		58.35	0.009387	0.136772	0.141525	0.016998		58.65	0.030905
156.1	-0.5588	-0.5722	-0.373	-0.8492		156.1	1.8074		156.4	0.049898		58.4	0.009395	0.136888	0.141646	0.017012		58.7	0.03093
156.2	-0.5606	-0.5709	-0.3689	-0.8509		156.2	1.8058		156.5	0.0522		58.45	0.009403	0.137005	0.141767	0.017027		58.75	0.030955
156.3	-0.5615	-0.5703	-0.3696	-0.8496		156.3	1.8115		156.6	0.044		58.5	0.009411	0.137122	0.141888	0.017042		58.8	0.03098
156.4	-0.5648	-0.5712	-0.3662	-0.8467		156.4	1.8125		156.7	0.0422		58.55	0.009419	0.137238	0.14201	0.017056		58.85	0.031006
156.5	-0.5659	-0.5742	-0.3611	-0.8441		156.5	1.81		156.8	0.0442		58.6	0.009427	0.137355	0.142131	0.017071		58.9	0.031031
156.6	-0.562	-0.5719	-0.3594	-0.8377		156.6	1.8072		156.9	0.039601		58.65	0.009435	0.137472	0.142252	0.017085		58.95	0.031056
156.7	-0.564	-0.5763	-0.3564	-0.8393		156.7	1.8143		157	0.0432		58.7	0.009443	0.137588	0.142373	0.0171		59	0.031081
156.8	-0.5641	-0.5756	-0.3599	-0.841		156.8	1.8187		157.1	0.0467		58.75	0.009451	0.137705	0.142495	0.017115		59.05	0.031106
156.9	-0.5646	-0.5727	-0.3594	-0.8372		156.9	1.8186		157.2	0.054599		58.8	0.009459	0.137822	0.142616	0.017129		59.1	0.031132
157	-0.5602	-0.5729	-0.3562	-0.8403		157	1.8189		157.3	0.054501		58.85	0.009467	0.137939	0.142737	0.017144		59.15	0.031157
157.1	-0.5568	-0.5704	-0.3561	-0.8423		157.1	1.8209		157.4	0.057201		58.9	0.009475	0.138055	0.142858	0.017158		59.2	0.031182
157.2	-0.5566	-0.5669	-0.3558	-0.8443		157.2	1.821		157.5	0.0668		58.95	0.009484	0.138172	0.14298	0.017173		59.25	0.031207
157.3	-0.5588	-0.5601	-0.3577	-0.8478		157.3	1.8203		157.6	0.0675		59	0.009492	0.138289	0.143101	0.017187		59.3	0.031232
157.4	-0.5552	-0.5587	-0.3563	-0.8488		157.4	1.8252		157.7	0.078099		59.05	0.0095	0.138405	0.143222	0.017202		59.35	0.031258
157.5	-0.5563	-0.5602	-0.3531	-0.85		157.5	1.8248		157.8	0.0832		59.1	0.009508	0.138522	0.143343	0.017217		59.4	0.031283
157.6	-0.5584	-0.5626	-0.3514	-0.8479		157.6	1.8222		157.9	0.084201		59.15	0.009516	0.138639	0.143465	0.017231		59.45	0.031308
157.7	-0.563	-0.558	-0.3453	-0.8441		157.7	1.8225		158	0.0853		59.2	0.009524	0.138755	0.143586	0.017246		59.5	0.031333
157.8	-0.5611	-0.5581	-0.342	-0.8441		157.8	1.8241		158.1	0.08		59.25	0.009532	0.138872	0.143707	0.01726		59.55	0.031358
157.9	-0.5665	-0.5637	-0.3434	-0.8421		157.9	1.8279		158.2	0.084999		59.3	0.00954	0.138989	0.143828	0.017275		59.6	0.031383
158	-0.5729	-0.5632	-0.3441	-0.8426		158	1.8263		158.3	0.086201		59.35	0.009548	0.139105	0.14395	0.01729		59.65	0.031409
158.1	-0.5779	-0.5586	-0.3447	-0.8445		158.1	1.8285		158.4	0.0878		59.4	0.009556	0.139222	0.144071	0.017304		59.7	0.031434
158.2	-0.5787	-0.563	-0.3428	-0.8459		158.2	1.8285		158.5	0.0844		59.45	0.009564	0.139339	0.144192	0.017319		59.75	0.031459
158.3	-0.5846	-0.5633	-0.3412	-0.8436		158.3	1.8295		158.6	0.0843		59.5	0.009572	0.139455	0.144313	0.017333		59.8	0.031484
158.4	-0.5873	-0.5615	-0.339	-0.8468		158.4	1.8274		158.7	0.0922		59.55	0.00958	0.139572	0.144435	0.017348		59.85	0.031509
158.5	-0.5875	-0.5645	-0.3387	-0.8455		158.5	1.8278		158.8	0.1024		59.6	0.009588	0.139689	0.144556	0.017362		59.9	0.031535
158.6	-0.5893	-0.5698	-0.3354	-0.844		158.6	1.8309		158.9	0.103501		59.65	0.009596	0.139805	0.144677	0.017377		59.95	0.03156
158.7	-0.5874	-0.5714	-0.334	-0.8458		158.7	1.8312		159	0.1086		59.7	0.009604	0.139922	0.144798	0.017392		60	0.031585
158.8	-0.5911	-0.5696	-0.3305	-0.8507		158.8	1.828		159.1	0.1044		59.75	0.009612	0.140039	0.14492	0.017406		60.05	0.03161
158.9	-0.597	-0.5724	-0.3295	-0.8497		158.9	1.8245		159.2	0.100197		59.8	0.00962	0.140155	0.145041	0.017421		60.1	0.031635
159	-0.5999	-0.5751	-0.3257	-0.8489		159	1.8197		159.3	0.079803		59.85	0.009628	0.140272	0.145162	0.017435		60.15	0.03166
159.1	-0.6001	-0.5768	-0.3219	-0.8468		159.1	1.8218		159.4	0.062404		59.9	0.009636	0.140389	0.145283	0.01745		60.2	0.031686
159.2	-0.6038	-0.5776	-0.3208	-0.8441		159.2	1.8207		159.5	0.0583		59.95	0.009645	0.140505	0.145405	0.017465		60.25	0.031711
159.3	-0.6039	-0.579	-0.3197	-0.8403		159.3	1.8178		159.6	0.0582		60	0.009653	0.140622	0.145526	0.017479		60.3	0.031736
159.4	-0.6064	-0.5845	-0.3162	-0.8327		159.4	1.8143		159.7	0.063		60.05	0.009661	0.140738	0.145647	0.017494		60.35	0.031761
159.5	-0.6098	-0.5846	-0.3158	-0.8316		159.5	1.8092		159.8	0.0706		60.1	0.009669	0.140855	0.145768	0.017508		60.4	0.031786
159.6	-0.6089	-0.5873	-0.3135	-0.836		159.6	1.8084		159.9	0.0732		60.15	0.009677	0.140972	0.14589	0.017523		60.45	0.031811
159.7	-0.6062	-0.5923	-0.3098	-0.8369		159.7	1.8085		160	0.0804		60.2	0.009685	0.141088	0.146011	0.017538		60.5	0.031836
159.8	-0.6028	-0.5928	-0.3083	-0.838		159.8	1.8107		160.1	0.0855		60.25	0.009693	0.141205	0.146132	0.017552		60.55	0.031862
159.9	-0.6041	-0.5856	-0.3066	-0.8364		159.9	1.8102		160.2	0.1002		60.3	0.009701	0.141322	0.146253	0.017567		60.6	0.031887
160	-0.6002	-0.5814	-0.3068	-0.83		160	1.8088		160.3	0.1052		60.35	0.009709	0.141438	0.146374	0.017581		60.65	0.031912
160.1	-0.604	-0.5828	-0.3087	-0.8344		160.1	1.8099		160.4	0.1131		60.4	0.009717	0.141555	0.146496	0.017596		60.7	0.031937
160.2	-0.6044	-0.5783	-0.3088	-0.8248		160.2	1.8098		160.5	0.1155		60.45	0.009725	0.141672	0.146617	0.01761		60.75	0.031962
160.3	-0.6016	-0.575	-0.3115	-0.8204		160.3	1.8114		160.6	0.1033		60.5	0.009733	0.141788	0.146738	0.017625		60.8	0.031987
[truncated: 238,506+ more rows]

## Sheet: Data for Fig 6
raw values to plot Biacore sensorgrams are displayed in the blue headed tables. The red headed tables display the curves generated from a 1:1 binding model in Biacore evaluation software
	Sensorgram						Sensorgram				Curve Fit from a 1:1 binding model					Curve Fit from a 1:1 binding model
Time (seconds)	K8	K57	K60	K92	K136		Time (seconds)	K149		Time (Seconds)	K8	K57	K92	K136		Time (seconds)	K149		Note: K60 was a non-binder and so was not fitted to a binding model
-39.4	0.489535	1.37432	0.206007	0.645545	0.57971		-39	-1.1545		-39.4	0	0	0	0		-39	0
-39.3	1.2926	1.3158	0.4183	1.5974	0.952		-38.9	-1.1169		-39.35	0	0	0	0		-38.95	0
-39.2	1.1061	1.3513	0.4228	1.1977	0.8155		-38.8	-0.9374		-39.3	0	0	0	0		-38.9	0
-39.1	0.4632	0.3952	0.1566	0.74	0.7573		-38.7	-0.9666		-39.25	0	0	0	0		-38.85	0
-39	0.1366	1.0148	0.1568	0.8193	0.6831		-38.6	-0.8322		-39.2	0	0	0	0		-38.8	0
-38.9	0.612165	1.16878	0.388599	0.658187	0.840086		-38.5	-0.6205		-39.15	0	0	0	0		-38.75	0
-38.8	-0.2531	0.6684	0.3926	0.2287	0.4908		-38.4	-0.5469		-39.1	0	0	0	0		-38.7	0
-38.7	-0.0508	0.7465	0.6836	0.4778	0.4821		-38.3	-0.5354		-39.05	0	0	0	0		-38.65	0
-38.6	0.0991	0.7227	0.4569	0.487	0.4889		-38.2	-0.5712		-39	0	0	0	0		-38.6	0
-38.5	0.1693	0.7389	0.4203	0.4308	0.515		-38.1	-0.5843		-38.95	0	0	0	0		-38.55	0
-38.4	0.140199	0.735801	0.166303	0.438401	0.5519		-38	-0.582		-38.9	0	0	0	0		-38.5	0
-38.3	0.0968	0.7145	0.4706	0.4488	0.5563		-37.9	-0.5595		-38.85	0	0	0	0		-38.45	0
-38.2	0.1084	0.7336	0.4868	0.4612	0.6507		-37.8	-0.5643		-38.8	0	0	0	0		-38.4	0
-38.1	0.135	0.7805	0.3094	0.5678	0.699		-37.7	-0.5844		-38.75	0	0	0	0		-38.35	0
-38	0.1969	0.8979	0.563	0.6784	0.7444		-37.6	-0.5962		-38.7	0	0	0	0		-38.3	0
-37.9	0.4305	1.0124	0.7726	0.928601	0.995697		-37.5	-0.6033		-38.65	0	0	0	0		-38.25	0
-37.8	0.1763	0.6128	0.2575	0.6518	0.4597		-37.4	-0.449		-38.6	0	0	0	0		-38.2	0
-37.7	0.2306	0.6018	0.2732	0.601	0.465		-37.3	-0.6843		-38.55	0	0	0	0		-38.15	0
-37.6	0.1046	0.347	-0.022	0.2497	0.0637		-37.2	-0.7026		-38.5	0	0	0	0		-38.1	0
-37.5	-0.0159	0.5619	0.2681	0.3619	0.4315		-37.1	-0.6675		-38.45	0	0	0	0		-38.05	0
-37.4	-0.571999	-0.03629	-0.0473	-0.2633	0.055794		-37	-0.6673		-38.4	0	0	0	0		-38	0
-37.3	-0.7878	-0.1835	-0.3441	-0.4505	-0.4719		-36.9	-1.0172		-38.35	0	0	0	0		-37.95	0
-37.2	-0.8036	0.0355	-0.2692	-0.2873	-0.3682		-36.8	-1.7862		-38.3	0	0	0	0		-37.9	0
-37.1	-0.4246	0.7233	0.0357	0.0825	0.0691		-36.7	-1.5246		-38.25	0	0	0	0		-37.85	0
-37	-0.1559	0.9102	0.3802	0.4105	0.4885		-36.6	-1.397		-38.2	0	0	0	0		-37.8	0
-36.9	0.0156	0.812095	0.575697	0.630598	0.673202		-36.5	-1.3505		-38.15	0	0	0	0		-37.75	0
-36.8	0.0598	0.7802	0.571	0.6034	0.7869		-36.4	-1.2946		-38.1	0	0	0	0		-37.7	0
-36.7	0.1194	0.7299	0.5087	0.5342	0.7658		-36.3	-1.2446		-38.05	0	0	0	0		-37.65	0
-36.6	0.1649	0.7421	0.5109	0.4542	0.7372		-36.2	-1.2324		-38	0	0	0	0		-37.6	0
-36.5	0.2042	0.7081	0.5822	0.4422	0.7089		-36.1	-1.1623		-37.95	0	0	0	0		-37.55	0
-36.4	0.182899	0.740302	0.6117	0.427701	0.7414		-36	-1.071		-37.9	0	0	0	0		-37.5	0
-36.3	0.1673	0.8065	0.6308	0.4503	0.7583		-35.9	-1.086		-37.85	0	0	0	0		-37.45	0
-36.2	0.2014	0.8182	0.6279	0.462	0.8348		-35.8	-1.002		-37.8	0	0	0	0		-37.4	0
-36.1	0.1999	0.8281	0.673	0.4813	0.8371		-35.7	-0.9715		-37.75	0	0	0	0		-37.35	0
-36	0.1889	0.8372	0.6933	0.5154	0.8374		-35.6	-0.9713		-37.7	0	0	0	0		-37.3	0
-35.9	0.210301	0.864101	0.718102	0.484401	0.850401		-35.5	-0.9503		-37.65	0	0	0	0		-37.25	0
-35.8	0.2316	0.8937	0.7569	0.5067	0.8849		-35.4	-0.9147		-37.6	0	0	0	0		-37.2	0
-35.7	0.2428	0.9203	0.7462	0.5481	0.9113		-35.3	-0.8901		-37.55	0	0	0	0		-37.15	0
-35.6	0.2484	0.9255	0.7398	0.5533	0.9202		-35.2	-0.8415		-37.5	0	0	0	0		-37.1	0
-35.5	0.2751	0.9069	0.743	0.5733	0.9446		-35.1	-0.8146		-37.45	0	0	0	0		-37.05	0
-35.4	0.268799	0.9372	0.7185	0.572801	0.944201		-35	-0.7729		-37.4	0	0	0	0		-37	0
-35.3	0.2475	0.9211	0.7169	0.5991	0.9761		-34.9	-0.7901		-37.35	0	0	0	0		-36.95	0
-35.2	0.2603	0.9377	0.722	0.5974	0.9664		-34.8	-0.7488		-37.3	0	0	0	0		-36.9	0
-35.1	0.2797	0.9632	0.724	0.619	0.9539		-34.7	-0.7355		-37.25	0	0	0	0		-36.85	0
-35	0.2944	0.9465	0.7037	0.5952	0.9535		-34.6	-0.696		-37.2	0	0	0	0		-36.8	0
-34.9	0.3166	0.9676	0.7069	0.6156	0.9445		-34.5	-0.6797		-37.15	0	0	0	0		-36.75	0
-34.8	0.3124	0.9631	0.7074	0.6153	0.9518		-34.4	-0.6285		-37.1	0	0	0	0		-36.7	0
-34.7	0.3226	0.9479	0.707	0.6135	0.9404		-34.3	-0.6296		-37.05	0	0	0	0		-36.65	0
-34.6	0.3443	0.9563	0.689	0.6031	0.9575		-34.2	-0.6015		-37	0	0	0	0		-36.6	0
-34.5	0.355	0.9509	0.6912	0.612	0.9619		-34.1	-0.5895		-36.95	0	0	0	0		-36.55	0
-34.4	0.3633	0.929099	0.6875	0.5845	0.9677		-34	-0.577		-36.9	0	0	0	0		-36.5	0
-34.3	0.388	0.9162	0.7001	0.5815	0.9609		-33.9	-0.5645		-36.85	0	0	0	0		-36.45	0
-34.2	0.3917	0.9138	0.693	0.5983	0.9641		-33.8	-0.5215		-36.8	0	0	0	0		-36.4	0
-34.1	0.3965	0.9109	0.6877	0.5854	0.9588		-33.7	-0.5225		-36.75	0	0	0	0		-36.35	0
-34	0.4032	0.9001	0.677	0.593	0.9557		-33.6	-0.5091		-36.7	0	0	0	0		-36.3	0
-33.9	0.4175	0.909299	0.666699	0.5909	0.948		-33.5	-0.5194		-36.65	0	0	0	0		-36.25	0
-33.8	0.4211	0.8859	0.6384	0.5964	0.9563		-33.4	-0.508		-36.6	0	0	0	0		-36.2	0
-33.7	0.4323	0.8717	0.6448	0.6099	0.9404		-33.3	-0.4983		-36.55	0	0	0	0		-36.15	0
-33.6	0.4462	0.856	0.6376	0.6096	0.952		-33.2	-0.5		-36.5	0	0	0	0		-36.1	0
-33.5	0.461	0.8356	0.6186	0.5997	0.9548		-33.1	-0.4918		-36.45	0	0	0	0		-36.05	0
-33.4	0.465	0.8313	0.6172	0.6136	0.9462		-33	-0.4857		-36.4	0	0	0	0		-36	0
-33.3	0.4708	0.8236	0.6072	0.6371	0.9347		-32.9	-0.4763		-36.35	0	0	0	0		-35.95	0
-33.2	0.4795	0.8138	0.5863	0.6205	0.9432		-32.8	-0.4477		-36.3	0	0	0	0		-35.9	0
-33.1	0.4772	0.7891	0.5809	0.6255	0.9417		-32.7	-0.4529		-36.25	0	0	0	0		-35.85	0
-33	0.4846	0.7843	0.5727	0.6282	0.944		-32.6	-0.4316		-36.2	0	0	0	0		-35.8	0
-32.9	0.4893	0.786	0.581599	0.6152	0.9517		-32.5	-0.4229		-36.15	0	0	0	0		-35.75	0
-32.8	0.5005	0.7874	0.5728	0.6097	0.9452		-32.4	-0.4125		-36.1	0	0	0	0		-35.7	0
-32.7	0.4912	0.7793	0.5695	0.6002	0.9381		-32.3	-0.3871		-36.05	0	0	0	0		-35.65	0
-32.6	0.4782	0.7737	0.5631	0.5929	0.9351		-32.2	-0.3826		-36	0	0	0	0		-35.6	0
-32.5	0.4636	0.7681	0.5587	0.5898	0.932		-32.1	-0.3646		-35.95	0	0	0	0		-35.55	0
-32.4	0.4649	0.758899	0.5457	0.5855	0.9278		-32	-0.3607		-35.9	0	0	0	0		-35.5	0
-32.3	0.4636	0.7445	0.54	0.5807	0.9244		-31.9	-0.3513		-35.85	0	0	0	0		-35.45	0
-32.2	0.4592	0.7306	0.5286	0.5765	0.9184		-31.8	-0.3435		-35.8	0	0	0	0		-35.4	0
-32.1	0.4578	0.7269	0.5328	0.5687	0.9137		-31.7	-0.3472		-35.75	0	0	0	0		-35.35	0
-32	0.4581	0.7275	0.536	0.5655	0.9106		-31.6	-0.3511		-35.7	0	0	0	0		-35.3	0
-31.9	0.4608	0.7202	0.5354	0.5559	0.9066		-31.5	-0.3494		-35.65	0	0	0	0		-35.25	0
-31.8	0.4617	0.7078	0.5413	0.5519	0.9075		-31.4	-0.3446		-35.6	0	0	0	0		-35.2	0
-31.7	0.4624	0.7053	0.5378	0.5491	0.8986		-31.3	-0.3327		-35.55	0	0	0	0		-35.15	0
-31.6	0.4584	0.6945	0.5344	0.5414	0.8961		-31.2	-0.3303		-35.5	0	0	0	0		-35.1	0
-31.5	0.4582	0.6857	0.5336	0.538	0.8994		-31.1	-0.3178		-35.45	0	0	0	0		-35.05	0
-31.4	0.45	0.678	0.5335	0.5355	0.8968		-31	-0.3075		-35.4	0	0	0	0		-35	0
-31.3	0.4489	0.6653	0.533	0.5305	0.8874		-30.9	-0.2976		-35.35	0	0	0	0		-34.95	0
-31.2	0.4478	0.6496	0.5268	0.5236	0.8792		-30.8	-0.2886		-35.3	0	0	0	0		-34.9	0
-31.1	0.4541	0.6385	0.5269	0.5189	0.8643		-30.7	-0.281		-35.25	0	0	0	0		-34.85	0
-31	0.4538	0.6315	0.5251	0.5195	0.8567		-30.6	-0.2782		-35.2	0	0	0	0		-34.8	0
-30.9	0.4497	0.6222	0.5259	0.5152	0.858		-30.5	-0.2786		-35.15	0	0	0	0		-34.75	0
-30.8	0.4476	0.6145	0.5198	0.5088	0.8512		-30.4	-0.2809		-35.1	0	0	0	0		-34.7	0
-30.7	0.4467	0.602	0.5175	0.5032	0.8454		-30.3	-0.2806		-35.05	0	0	0	0		-34.65	0
-30.6	0.4449	0.5942	0.5111	0.4994	0.8427		-30.2	-0.2779		-35	0	0	0	0		-34.6	0
-30.5	0.4431	0.5824	0.5065	0.4948	0.8355		-30.1	-0.2789		-34.95	0	0	0	0		-34.55	0
-30.4	0.4407	0.5747	0.5061	0.4875	0.8318		-30	-0.2815		-34.9	0	0	0	0		-34.5	0
-30.3	0.4378	0.5712	0.5035	0.4814	0.8313		-29.9	-0.2789		-34.85	0	0	0	0		-34.45	0
-30.2	0.4348	0.5624	0.5056	0.4782	0.8268		-29.8	-0.2756		-34.8	0	0	0	0		-34.4	0
-30.1	0.4322	0.5595	0.5033	0.4763	0.8202		-29.7	-0.2748		-34.75	0	0	0	0		-34.35	0
-30	0.4288	0.5562	0.5024	0.4762	0.8163		-29.6	-0.2715		-34.7	0	0	0	0		-34.3	0
-29.9	0.4214	0.5472	0.5006	0.4723	0.8121		-29.5	-0.2692		-34.65	0	0	0	0		-34.25	0
-29.8	0.4179	0.5387	0.4996	0.4722	0.8099		-29.4	-0.2681		-34.6	0	0	0	0		-34.2	0
-29.7	0.4195	0.5257	0.4946	0.4677	0.7994		-29.3	-0.2635		-34.55	0	0	0	0		-34.15	0
-29.6	0.4167	0.5196	0.4885	0.468	0.7889		-29.2	-0.2609		-34.5	0	0	0	0		-34.1	0
-29.5	0.4108	0.5143	0.4901	0.4702	0.789		-29.1	-0.2615		-34.45	0	0	0	0		-34.05	0
-29.4	0.4113	0.5125	0.4841	0.4669	0.7846		-29	-0.2531		-34.4	0	0	0	0		-34	0
-29.3	0.4056	0.5076	0.4797	0.4643	0.7775		-28.9	-0.2516		-34.35	0	0	0	0		-33.95	0
-29.2	0.4021	0.4995	0.4722	0.4586	0.7735		-28.8	-0.2514		-34.3	0	0	0	0		-33.9	0
-29.1	0.3991	0.496	0.4701	0.4562	0.7697		-28.7	-0.2467		-34.25	0	0	0	0		-33.85	0
-29	0.3977	0.4878	0.4683	0.4561	0.7682		-28.6	-0.2438		-34.2	0	0	0	0		-33.8	0
-28.9	0.396	0.4803	0.4725	0.4523	0.7654		-28.5	-0.2409		-34.15	0	0	0	0		-33.75	0
-28.8	0.3882	0.4713	0.4749	0.4437	0.7617		-28.4	-0.2341		-34.1	0	0	0	0		-33.7	0
-28.7	0.3784	0.4648	0.4807	0.437	0.7601		-28.3	-0.2331		-34.05	0	0	0	0		-33.65	0
-28.6	0.3769	0.462	0.4765	0.4366	0.7492		-28.2	-0.23		-34	0	0	0	0		-33.6	0
-28.5	0.3721	0.4592	0.4757	0.4313	0.74		-28.1	-0.2275		-33.95	0	0	0	0		-33.55	0
-28.4	0.3664	0.4592	0.4737	0.4272	0.7285		-28	-0.2225		-33.9	0	0	0	0		-33.5	0
-28.3	0.3615	0.4511	0.4678	0.4276	0.7239		-27.9	-0.2215		-33.85	0	0	0	0		-33.45	0
-28.2	0.3582	0.4467	0.4659	0.4262	0.7208		-27.8	-0.2166		-33.8	0	0	0	0		-33.4	0
-28.1	0.3595	0.4414	0.4628	0.4179	0.7168		-27.7	-0.2141		-33.75	0	0	0	0		-33.35	0
-28	0.3607	0.436	0.4608	0.4145	0.7095		-27.6	-0.212		-33.7	0	0	0	0		-33.3	0
-27.9	0.3615	0.4315	0.4629	0.4125	0.7038		-27.5	-0.2122		-33.65	0	0	0	0		-33.25	0
-27.8	0.3572	0.4302	0.4656	0.4086	0.6975		-27.4	-0.2089		-33.6	0	0	0	0		-33.2	0
-27.7	0.3583	0.4311	0.462	0.404	0.6886		-27.3	-0.2109		-33.55	0	0	0	0		-33.15	0
-27.6	0.3597	0.4248	0.4593	0.4011	0.6819		-27.2	-0.2069		-33.5	0	0	0	0		-33.1	0
-27.5	0.3591	0.4196	0.461	0.398	0.6746		-27.1	-0.2073		-33.45	0	0	0	0		-33.05	0
-27.4	0.3534	0.415	0.4651	0.3927	0.6661		-27	-0.2057		-33.4	0	0	0	0		-33	0
-27.3	0.3512	0.4043	0.462	0.3934	0.6602		-26.9	-0.2035		-33.35	0	0	0	0		-32.95	0
-27.2	0.3472	0.398	0.462	0.3882	0.6546		-26.8	-0.2019		-33.3	0	0	0	0		-32.9	0
-27.1	0.3458	0.3942	0.457	0.3844	0.6503		-26.7	-0.2013		-33.25	0	0	0	0		-32.85	0
-27	0.3449	0.3836	0.4593	0.3843	0.6466		-26.6	-0.2006		-33.2	0	0	0	0		-32.8	0
-26.9	0.3397	0.3758	0.4572	0.3803	0.6424		-26.5	-0.196		-33.15	0	0	0	0		-32.75	0
-26.8	0.3444	0.3735	0.4569	0.3775	0.6384		-26.4	-0.1935		-33.1	0	0	0	0		-32.7	0
-26.7	0.3418	0.371	0.4518	0.3776	0.6304		-26.3	-0.1949		-33.05	0	0	0	0		-32.65	0
-26.6	0.3452	0.3692	0.4502	0.3742	0.6254		-26.2	-0.1922		-33	0	0	0	0		-32.6	0
-26.5	0.3474	0.3609	0.4558	0.3687	0.6212		-26.1	-0.1927		-32.95	0	0	0	0		-32.55	0
-26.4	0.3426	0.3557	0.4556	0.3666	0.6156		-26	-0.1905		-32.9	0	0	0	0		-32.5	0
-26.3	0.3352	0.3494	0.4539	0.3654	0.6056		-25.9	-0.1874		-32.85	0	0	0	0		-32.45	0
-26.2	0.3315	0.3433	0.4466	0.3587	0.5976		-25.8	-0.1899		-32.8	0	0	0	0		-32.4	0
-26.1	0.3299	0.3387	0.4375	0.3561	0.5938		-25.7	-0.1863		-32.75	0	0	0	0		-32.35	0
-26	0.3314	0.3344	0.4366	0.3527	0.5909		-25.6	-0.1853		-32.7	0	0	0	0		-32.3	0
-25.9	0.3297	0.329	0.4342	0.3477	0.5886		-25.5	-0.182		-32.65	0	0	0	0		-32.25	0
-25.8	0.3262	0.3271	0.4306	0.343	0.5891		-25.4	-0.1802		-32.6	0	0	0	0		-32.2	0
-25.7	0.3242	0.3213	0.4229	0.3395	0.5879		-25.3	-0.1812		-32.55	0	0	0	0		-32.15	0
-25.6	0.321	0.3136	0.4226	0.3358	0.5823		-25.2	-0.1766		-32.5	0	0	0	0		-32.1	0
-25.5	0.3171	0.3101	0.4214	0.3335	0.5774		-25.1	-0.1741		-32.45	0	0	0	0		-32.05	0
-25.4	0.3194	0.3055	0.4194	0.3295	0.5753		-25	-0.1715		-32.4	0	0	0	0		-32	0
-25.3	0.3198	0.3023	0.4184	0.3251	0.5695		-24.9	-0.1707		-32.35	0	0	0	0		-31.95	0
-25.2	0.3172	0.3004	0.4156	0.3199	0.5647		-24.8	-0.1669		-32.3	0	0	0	0		-31.9	0
-25.1	0.3181	0.3047	0.4112	0.3186	0.5627		-24.7	-0.1655		-32.25	0	0	0	0		-31.85	0
-25	0.3147	0.3048	0.4022	0.3167	0.5553		-24.6	-0.1671		-32.2	0	0	0	0		-31.8	0
-24.9	0.3145	0.3046	0.4028	0.3148	0.5487		-24.5	-0.165		-32.15	0	0	0	0		-31.75	0
-24.8	0.3129	0.3026	0.4026	0.3116	0.5431		-24.4	-0.1651		-32.1	0	0	0	0		-31.7	0
-24.7	0.306	0.3027	0.4012	0.3116	0.5359		-24.3	-0.1654		-32.05	0	0	0	0		-31.65	0
-24.6	0.3029	0.3044	0.4014	0.3086	0.5326		-24.2	-0.1638		-32	0	0	0	0		-31.6	0
-24.5	0.3027	0.2974	0.3984	0.3029	0.5286		-24.1	-0.1631		-31.95	0	0	0	0		-31.55	0
-24.4	0.2978	0.2932	0.3961	0.3012	0.5284		-24	-0.1622		-31.9	0	0	0	0		-31.5	0
-24.3	0.2926	0.288	0.3948	0.3032	0.5246		-23.9	-0.1631		-31.85	0	0	0	0		-31.45	0
-24.2	0.2928	0.2839	0.3922	0.3031	0.52		-23.8	-0.1606		-31.8	0	0	0	0		-31.4	0
-24.1	0.2937	0.2788	0.3815	0.2956	0.5153		-23.7	-0.1624		-31.75	0	0	0	0		-31.35	0
-24	0.2897	0.273	0.3823	0.2919	0.5121		-23.6	-0.1588		-31.7	0	0	0	0		-31.3	0
-23.9	0.2864	0.2671	0.3814	0.2902	0.5086		-23.5	-0.1551		-31.65	0	0	0	0		-31.25	0
-23.8	0.2884	0.2604	0.3789	0.2871	0.5048		-23.4	-0.1524		-31.6	0	0	0	0		-31.2	0
-23.7	0.2853	0.2606	0.3784	0.2818	0.4997		-23.3	-0.1463		-31.55	0	0	0	0		-31.15	0
-23.6	0.2822	0.2616	0.3781	0.2814	0.4975		-23.2	-0.146		-31.5	0	0	0	0		-31.1	0
-23.5	0.278	0.2537	0.3803	0.2822	0.4941		-23.1	-0.1469		-31.45	0	0	0	0		-31.05	0
-23.4	0.2751	0.2509	0.3785	0.2798	0.4874		-23	-0.1422		-31.4	0	0	0	0		-31	0
-23.3	0.2649	0.2449	0.38	0.2794	0.4858		-22.9	-0.1427		-31.35	0	0	0	0		-30.95	0
-23.2	0.2591	0.2431	0.3765	0.2714	0.4783		-22.8	-0.142		-31.3	0	0	0	0		-30.9	0
-23.1	0.254	0.2415	0.3731	0.2676	0.4747		-22.7	-0.1399		-31.25	0	0	0	0		-30.85	0
-23	0.2498	0.2358	0.3727	0.2623	0.4745		-22.6	-0.1397		-31.2	0	0	0	0		-30.8	0
-22.9	0.2459	0.2368	0.3713	0.26	0.4678		-22.5	-0.1393		-31.15	0	0	0	0		-30.75	0
-22.8	0.2404	0.2337	0.3681	0.2609	0.4607		-22.4	-0.1382		-31.1	0	0	0	0		-30.7	0
-22.7	0.2408	0.2282	0.3645	0.2624	0.456		-22.3	-0.1433		-31.05	0	0	0	0		-30.65	0
-22.6	0.2384	0.222	0.3581	0.2594	0.451		-22.2	-0.1403		-31	0	0	0	0		-30.6	0
-22.5	0.228	0.2195	0.3607	0.255	0.4482		-22.1	-0.1442		-30.95	0	0	0	0		-30.55	0
-22.4	0.2291	0.2176	0.3604	0.2525	0.4457		-22	-0.1452		-30.9	0	0	0	0		-30.5	0
-22.3	0.2242	0.2111	0.3573	0.2468	0.4442		-21.9	-0.144		-30.85	0	0	0	0		-30.45	0
-22.2	0.2165	0.2063	0.3615	0.2399	0.4321		-21.8	-0.1432		-30.8	0	0	0	0		-30.4	0
-22.1	0.214	0.2068	0.3585	0.2354	0.4217		-21.7	-0.1437		-30.75	0	0	0	0		-30.35	0
-22	0.2112	0.1989	0.3602	0.229	0.4178		-21.6	-0.1405		-30.7	0	0	0	0		-30.3	0
-21.9	0.2056	0.1912	0.3629	0.2285	0.4155		-21.5	-0.1404		-30.65	0	0	0	0		-30.25	0
-21.8	0.2024	0.1917	0.3504	0.2287	0.4115		-21.4	-0.1388		-30.6	0	0	0	0		-30.2	0
-21.7	0.1964	0.1886	0.3482	0.2218	0.4117		-21.3	-0.1402		-30.55	0	0	0	0		-30.15	0
-21.6	0.1884	0.1828	0.3467	0.2112	0.4152		-21.2	-0.1389		-30.5	0	0	0	0		-30.1	0
-21.5	0.1788	0.1846	0.342	0.202	0.413		-21.1	-0.1425		-30.45	0	0	0	0		-30.05	0
-21.4	0.1642	0.1687	0.3478	0.1967	0.41		-21	-0.1378		-30.4	0	0	0	0		-30	0
-21.3	0.1522	0.1611	0.3407	0.1875	0.4033		-20.9	-0.1367		-30.35	0	0	0	0		-29.95	0
-21.2	0.1446	0.1588	0.3357	0.1838	0.3953		-20.8	-0.1464		-30.3	0	0	0	0		-29.9	0
-21.1	0.1407	0.1597	0.3427	0.184	0.3978		-20.7	-0.145		-30.25	0	0	0	0		-29.85	0
-21	0.1514	0.1592	0.3423	0.1821	0.3998		-20.6	-0.1388		-30.2	0	0	0	0		-29.8	0
-20.9	0.1581	0.1587	0.334	0.1831	0.3947		-20.5	-0.1463		-30.15	0	0	0	0		-29.75	0
-20.8	0.158	0.1676	0.3333	0.1749	0.3859		-20.4	-0.1454		-30.1	0	0	0	0		-29.7	0
-20.7	0.1578	0.1877	0.3408	0.1685	0.3727		-20.3	-0.1433		-30.05	0	0	0	0		-29.65	0
-20.6	0.1559	0.1799	0.3426	0.1686	0.3702		-20.2	-0.1444		-30	0	0	0	0		-29.6	0
-20.5	0.1481	0.1628	0.3269	0.1665	0.362		-20.1	-0.1458		-29.95	0	0	0	0		-29.55	0
-20.4	0.1416	0.1463	0.3225	0.1673	0.3516		-20	-0.1462		-29.9	0	0	0	0		-29.5	0
-20.3	0.1363	0.1388	0.3244	0.1645	0.3465		-19.9	-0.1472		-29.85	0	0	0	0		-29.45	0
-20.2	0.1288	0.1339	0.328	0.1652	0.3401		-19.8	-0.1396		-29.8	0	0	0	0		-29.4	0
-20.1	0.1093	0.1313	0.3228	0.173	0.3297		-19.7	-0.1411		-29.75	0	0	0	0		-29.35	0
-20	0.1084	0.1271	0.3178	0.1762	0.3258		-19.6	-0.1364		-29.7	0	0	0	0		-29.3	0
-19.9	0.1235	0.1278	0.3173	0.1825	0.3315		-19.5	-0.1376		-29.65	0	0	0	0		-29.25	0
-19.8	0.1163	0.1306	0.311	0.1796	0.3417		-19.4	-0.1312		-29.6	0	0	0	0		-29.2	0
-19.7	0.1201	0.1296	0.3071	0.1808	0.3401		-19.3	-0.1275		-29.55	0	0	0	0		-29.15	0
-19.6	0.1197	0.132	0.3046	0.185	0.3385		-19.2	-0.1306		-29.5	0	0	0	0		-29.1	0
-19.5	0.11	0.1244	0.2904	0.1831	0.3499		-19.1	-0.13		-29.45	0	0	0	0		-29.05	0
-19.4	0.1222	0.1073	0.2906	0.1778	0.3388		-19	-0.1271		-29.4	0	0	0	0		-29	0
-19.3	0.0879	0.0932	0.2864	0.1738	0.3223		-18.9	-0.1369		-29.35	0	0	0	0		-28.95	0
-19.2	0.0696999	0.0758	0.2766	0.1716	0.3172		-18.8	-0.1438		-29.3	0	0	0	0		-28.9	0
-19.1	0.0621997	0.0607	0.2822	0.1718	0.3131		-18.7	-0.1433		-29.25	0	0	0	0		-28.85	0
-19	0.0397	0.0635	0.2855	0.1717	0.3072		-18.6	-0.1339		-29.2	0	0	0	0		-28.8	0
-18.9	0.0429	0.0604	0.2732	0.1714	0.2803		-18.5	-0.1295		-29.15	0	0	0	0		-28.75	0
-18.8	0.0491	0.059	0.2726	0.1706	0.2568		-18.4	-0.1188		-29.1	0	0	0	0		-28.7	0
-18.7	0.0445999	0.0682	0.2725	0.17	0.2393		-18.3	-0.1113		-29.05	0	0	0	0		-28.65	0
-18.6	0.0375	0.0722	0.2541	0.1696	0.2353		-18.2	-0.1022		-29	0	0	0	0		-28.6	0
-18.5	0.0535	0.0624	0.2571	0.1633	0.2314		-18.1	-0.1019		-28.95	0	0	0	0		-28.55	0
-18.4	0.045	0.0515	0.2607	0.1528	0.235		-18	-0.1085		-28.9	0	0	0	0		-28.5	0
-18.3	0.0426	0.0436	0.2495	0.148	0.2271		-17.9	-0.1075		-28.85	0	0	0	0		-28.45	0
-18.2	0.0299999	0.0537	0.2501	0.1374	0.2333		-17.8	-0.0874		-28.8	0	0	0	0		-28.4	0
-18.1	0.0126998	0.0528	0.2491	0.1328	0.2185		-17.7	-0.0903		-28.75	0	0	0	0		-28.35	0
-18	-0.0074	0.0528	0.2418	0.1352	0.2172		-17.6	-0.0875		-28.7	0	0	0	0		-28.3	0
-17.9	-0.0034	0.0472	0.2389	0.1329	0.2355		-17.5	-0.0841		-28.65	0	0	0	0		-28.25	0
-17.8	0.0019	0.0405	0.2333	0.1254	0.2286		-17.4	-0.0862		-28.6	0	0	0	0		-28.2	0
-17.7	0.00399996	0.0541	0.2223	0.1228	0.2143		-17.3	-0.0817		-28.55	0	0	0	0		-28.15	0
-17.6	0.0176999	0.0785	0.2151	0.1208	0.2083		-17.2	-0.077		-28.5	0	0	0	0		-28.1	0
-17.5	0.0271	0.1001	0.2138	0.1144	0.2006		-17.1	-0.0728		-28.45	0	0	0	0		-28.05	0
-17.4	0.0465	0.1176	0.2179	0.1172	0.2036		-17	-0.0696		-28.4	0	0	0	0		-28	0
-17.3	0.029	0.1304	0.2121	0.1194	0.2037		-16.9	-0.0662		-28.35	0	0	0	0		-27.95	0
-17.2	0.0252998	0.1451	0.2033	0.1167	0.1986		-16.8	-0.0634		-28.3	0	0	0	0		-27.9	0
-17.1	0.0148001	0.1541	0.2006	0.1115	0.2174		-16.7	-0.0625		-28.25	0	0	0	0		-27.85	0
-17	0.0382	0.1538	0.1921	0.1059	0.2259		-16.6	-0.0654		-28.2	0	0	0	0		-27.8	0
-16.9	0.0554	0.1544	0.2004	0.1056	0.2291		-16.5	-0.0706		-28.15	0	0	0	0		-27.75	0
-16.8	0.0794	0.16	0.2051	0.108	0.2263		-16.4	-0.0705		-28.1	0	0	0	0		-27.7	0
-16.7	0.0891001	0.1619	0.2044	0.1043	0.2196		-16.3	-0.0668		-28.05	0	0	0	0		-27.65	0
-16.6	0.0732001	0.1701	0.2111	0.1054	0.2114		-16.2	-0.0701		-28	0	0	0	0		-27.6	0
-16.5	0.0673	0.1719	0.2156	0.1074	0.1925		-16.1	-0.0625		-27.95	0	0	0	0		-27.55	0
-16.4	0.0367	0.1666	0.2004	0.1083	0.1807		-16	-0.0656		-27.9	0	0	0	0		-27.5	0
-16.3	0.0259	0.1749	0.181	0.108	0.1687		-15.9	-0.0636		-27.85	0	0	0	0		-27.45	0
-16.2	0.0301998	0.1812	0.1897	0.1038	0.1709		-15.8	-0.055		-27.8	0	0	0	0		-27.4	0
-16.1	0.0329992	0.1866	0.214	0.1073	0.1779		-15.7	-0.0562		-27.75	0	0	0	0		-27.35	0
-16	-0.0072	0.1893	0.2204	0.1146	0.1934		-15.6	-0.0614		-27.7	0	0	0	0		-27.3	0
-15.9	-0.0071	0.1843	0.222	0.1178	0.2124		-15.5	-0.0607		-27.65	0	0	0	0		-27.25	0
-15.8	-0.0136	0.1916	0.2332	0.114	0.2337		-15.4	-0.0615		-27.6	0	0	0	0		-27.2	0
-15.7	-0.0232994	0.1894	0.2254	0.1112	0.2462		-15.3	-0.0508		-27.55	0	0	0	0		-27.15	0
-15.6	-0.00109943	0.1937	0.2163	0.1072	0.2409		-15.2	-0.0589		-27.5	0	0	0	0		-27.1	0
-15.5	0.0114	0.207	0.212	0.1007	0.2472		-15.1	-0.0537		-27.45	0	0	0	0		-27.05	0
-15.4	0.0224	0.2179	0.201	0.0905	0.2466		-15	-0.0399		-27.4	0	0	0	0		-27	0
-15.3	0.0359	0.2384	0.1908	0.0732	0.2466		-14.9	-0.0369		-27.35	0	0	0	0		-26.95	0
-15.2	0.0489001	0.2517	0.1712	0.0662	0.2286		-14.8	-0.0351		-27.3	0	0	0	0		-26.9	0
-15.1	0.0496999	0.2551	0.1551	0.06	0.2089		-14.7	-0.0428		-27.25	0	0	0	0		-26.85	0
-15	0.0494	0.2591	0.1345	0.0648	0.2104		-14.6	-0.0513		-27.2	0	0	0	0		-26.8	0
-14.9	0.0468	0.2606	0.1227	0.0647	0.2095		-14.5	-0.0454		-27.15	0	0	0	0		-26.75	0
-14.8	0.0341	0.2584	0.1204	0.0795	0.2032		-14.4	-0.0414		-27.1	0	0	0	0		-26.7	0
-14.7	0.0107	0.2572	0.1183	0.0823	0.2163		-14.3	-0.0425		-27.05	0	0	0	0		-26.65	0
-14.6	0.00370035	0.2585	0.1269	0.0989	0.2201		-14.2	-0.0298		-27	0	0	0	0		-26.6	0
-14.5	0.0167	0.2553	0.1303	0.0972	0.2258		-14.1	-0.0174		-26.95	0	0	0	0		-26.55	0
-14.4	0.0363	0.2636	0.1306	0.1004	0.2284		-14	0.0001		-26.9	0	0	0	0		-26.5	0
-14.3	0.0336	0.2604	0.125	0.1096	0.2394		-13.9	0.0077		-26.85	0	0	0	0		-26.45	0
-14.2	0.0237	0.2679	0.1196	0.0995	0.2455		-13.8	0.0133		-26.8	0	0	0	0		-26.4	0
-14.1	0.0235	0.2726	0.1011	0.0948	0.2491		-13.7	0.0142		-26.75	0	0	0	0		-26.35	0
-14	0.0408	0.2799	0.0828	0.0976	0.2511		-13.6	-0.0019		-26.7	0	0	0	0		-26.3	0
-13.9	0.0561	0.2613	0.0651	0.0899	0.2515		-13.5	-0.0187		-26.65	0	0	0	0		-26.25	0
-13.8	0.0545	0.2593	0.0678	0.0911	0.2487		-13.4	-0.0249		-26.6	0	0	0	0		-26.2	0
-13.7	0.0460999	0.2466	0.0515	0.087	0.2492		-13.3	-0.0239		-26.55	0	0	0	0		-26.15	0
-13.6	0.0342	0.2311	0.05	0.0885	0.2331		-13.2	-0.0207		-26.5	0	0	0	0		-26.1	0
-13.5	0.0376	0.2255	0.0469	0.0914	0.2267		-13.1	-0.016		-26.45	0	0	0	0		-26.05	0
-13.4	0.0441	0.2194	0.035	0.0937	0.2152		-13	0.0004		-26.4	0	0	0	0		-26	0
-13.3	0.0416	0.2035	0.03	0.0988	0.2036		-12.9	0.0038		-26.35	0	0	0	0		-25.95	0
-13.2	0.0489998	0.1949	0.0404	0.096	0.1946		-12.8	-0.0001		-26.3	0	0	0	0		-25.9	0
-13.1	0.0436999	0.1878	0.0446	0.0944	0.1811		-12.7	-0.0034		-26.25	0	0	0	0		-25.85	0
-13	0.0362	0.1827	0.053	0.0903	0.1818		-12.6	0.0017		-26.2	0	0	0	0		-25.8	0
-12.9	0.0279	0.1852	0.0611	0.0935	0.1753		-12.5	-0.0022		-26.15	0	0	0	0		-25.75	0
-12.8	0.0221	0.1823	0.056	0.1009	0.1698		-12.4	0.0042		-26.1	0	0	0	0		-25.7	0
-12.7	0.0245	0.1756	0.0582	0.1072	0.1547		-12.3	0.0008		-26.05	0	0	0	0		-25.65	0
-12.6	0.0222001	0.1746	0.0496	0.112	0.1567		-12.2	-0.0027		-26	0	0	0	0		-25.6	0
-12.5	0.0276	0.1755	0.0434	0.1116	0.1569		-12.1	-0.0062		-25.95	0	0	0	0		-25.55	0
-12.4	0.0212	0.1783	0.0308	0.1133	0.1646		-12	-0.0097		-25.9	0	0	0	0		-25.5	0
-12.3	0.0054	0.1684	0.0317	0.1149	0.1674		-11.9	-0.0112		-25.85	0	0	0	0		-25.45	0
-12.2	-0.0068002	0.1565	0.0393	0.1199	0.1582		-11.8	-0.0115		-25.8	0	0	0	0		-25.4	0
-12.1	-0.0123	0.1528	0.0494	0.1183	0.1531		-11.7	-0.0141		-25.75	0	0	0	0		-25.35	0
-12	-0.0074	0.146	0.0625	0.1127	0.1478		-11.6	-0.0142		-25.7	0	0	0	0		-25.3	0
-11.9	-0.0135	0.1358	0.0698	0.1111	0.1391		-11.5	-0.0195		-25.65	0	0	0	0		-25.25	0
-11.8	-0.0223	0.123	0.0729	0.1124	0.1324		-11.4	-0.0231		-25.6	0	0	0	0		-25.2	0
-11.7	-0.0239001	0.1186	0.0727	0.1152	0.1269		-11.3	-0.027		-25.55	0	0	0	0		-25.15	0
-11.6	-0.0183003	0.1128	0.073	0.1167	0.1255		-11.2	-0.0279		-25.5	0	0	0	0		-25.1	0
-11.5	-0.0297	0.1052	0.0768	0.1138	0.1195		-11.1	-0.0296		-25.45	0	0	0	0		-25.05	0
-11.4	-0.0359	0.0984	0.0777	0.1122	0.1149		-11	-0.0256		-25.4	0	0	0	0		-25	0
-11.3	-0.0465	0.0947	0.0798	0.1169	0.1052		-10.9	-0.0215		-25.35	0	0	0	0		-24.95	0
-11.2	-0.0504	0.0842	0.0828	0.113	0.0943		-10.8	-0.0189		-25.3	0	0	0	0		-24.9	0
-11.1	-0.0533	0.0803	0.0856	0.1173	0.0859		-10.7	-0.0131		-25.25	0	0	0	0		-24.85	0
-11	-0.0554	0.0745	0.0862	0.1159	0.0873		-10.6	-0.0106		-25.2	0	0	0	0		-24.8	0
-10.9	-0.0573	0.066	0.075	0.1115	0.0867		-10.5	-0.0077		-25.15	0	0	0	0		-24.75	0
-10.8	-0.0561	0.0607	0.0781	0.1047	0.08		-10.4	-0.0065		-25.1	0	0	0	0		-24.7	0
-10.7	-0.0475	0.0619	0.0809	0.106	0.0829		-10.3	-0.0037		-25.05	0	0	0	0		-24.65	0
-10.6	-0.0461001	0.0621	0.0797	0.0995	0.0807		-10.2	-0.0034		-25	0	0	0	0		-24.6	0
-10.5	-0.047	0.0653	0.0817	0.0929	0.076		-10.1	-0.0026		-24.95	0	0	0	0		-24.55	0
-10.4	-0.0508	0.0593	0.0724	0.0808	0.0763		-10	-0.0004		-24.9	0	0	0	0		-24.5	0
-10.3	-0.0534	0.0497	0.0694	0.0748	0.0741		-9.9	-0.0009		-24.85	0	0	0	0		-24.45	0
-10.2	-0.0520001	0.0541	0.0711	0.0719	0.0697		-9.8	-0.0004		-24.8	0	0	0	0		-24.4	0
-10.1	-0.0560001	0.0574	0.0746	0.0738	0.0675		-9.7	-0.0033		-24.75	0	0	0	0		-24.35	0
-10	-0.0579	0.0583	0.08	0.0746	0.0728		-9.6	-0.008		-24.7	0	0	0	0		-24.3	0
-9.9	-0.061	0.048	0.0851	0.0691	0.0744		-9.5	-0.0093		-24.65	0	0	0	0		-24.25	0
-9.8	-0.0683	0.0452	0.0844	0.0637	0.0724		-9.4	-0.0079		-24.6	0	0	0	0		-24.2	0
-9.7	-0.0693001	0.0426	0.0786	0.0607	0.0698		-9.3	-0.0081		-24.55	0	0	0	0		-24.15	0
-9.6	-0.0746	0.0445	0.0774	0.0602	0.069		-9.2	-0.0094		-24.5	0	0	0	0		-24.1	0
-9.5	-0.071	0.0433	0.0821	0.0588	0.0655		-9.1	-0.0091		-24.45	0	0	0	0		-24.05	0
-9.4	-0.0745	0.0353	0.0727	0.0611	0.0593		-9	-0.0125		-24.4	0	0	0	0		-24	0
-9.3	-0.074	0.0301	0.0683	0.0613	0.0469		-8.9	-0.0153		-24.35	0	0	0	0		-23.95	0
-9.2	-0.0739001	0.0288	0.068	0.0578	0.0324		-8.8	-0.0137		-24.3	0	0	0	0		-23.9	0
-9.1	-0.0705001	0.0256	0.0708	0.05	0.0311		-8.7	-0.0109		-24.25	0	0	0	0		-23.85	0
-9	-0.0732	0.0304	0.0725	0.0496	0.0309		-8.6	-0.0076		-24.2	0	0	0	0		-23.8	0
-8.9	-0.0773	0.0273	0.0739	0.0526	0.0346		-8.5	-0.005		-24.15	0	0	0	0		-23.75	0
-8.8	-0.0774	0.0172	0.075	0.0481	0.0306		-8.4	-0.0068		-24.1	0	0	0	0		-23.7	0
-8.7	-0.0864002	0.0104	0.0746	0.0428	0.0239		-8.3	-0.0085		-24.05	0	0	0	0		-23.65	0
-8.6	-0.0883999	0.0179	0.0678	0.0476	0.02		-8.2	-0.0089		-24	0	0	0	0		-23.6	0
-8.5	-0.0775	0.0298	0.0545	0.0457	0.0169		-8.1	-0.0062		-23.95	0	0	0	0		-23.55	0
-8.4	-0.0715	0.0428	0.0497	0.0488	0.0157		-8	-0.0009		-23.9	0	0	0	0		-23.5	0
-8.3	-0.0695	0.0436	0.0524	0.0494	0.0168		-7.9	0.0057		-23.85	0	0	0	0		-23.45	0
-8.2	-0.0588999	0.045	0.0477	0.0474	0.0152		-7.8	0.008		-23.8	0	0	0	0		-23.4	0
-8.1	-0.0562999	0.0474	0.048	0.0423	0.0219		-7.7	0.007		-23.75	0	0	0	0		-23.35	0
-8	-0.0428	0.0484	0.0431	0.0348	0.0301		-7.6	0.002		-23.7	0	0	0	0		-23.3	0
-7.9	-0.0361	0.0377	0.0331	0.0295	0.0332		-7.5	0.0002		-23.65	0	0	0	0		-23.25	0
-7.8	-0.0325	0.0444	0.0301	0.0367	0.034		-7.4	-0.0016		-23.6	0	0	0	0		-23.2	0
-7.7	-0.0387	0.0436	0.0316	0.0446	0.0258		-7.3	0.005		-23.55	0	0	0	0		-23.15	0
-7.6	-0.0355	0.0435	0.0258	0.046	0.0258		-7.2	0.0023		-23.5	0	0	0	0		-23.1	0
-7.5	-0.0326	0.0409	0.0278	0.0436	0.0258		-7.1	-0.0009		-23.45	0	0	0	0		-23.05	0
-7.4	-0.0242	0.0362	0.0279	0.0446	0.0268		-7	0.0002		-23.4	0	0	0	0		-23	0
-7.3	-0.0244	0.0337	0.0269	0.0439	0.0294		-6.9	0.0029		-23.35	0	0	0	0		-22.95	0
-7.2	-0.0227	0.0343	0.0264	0.0405	0.0341		-6.8	0.004		-23.3	0	0	0	0		-22.9	0
-7.1	-0.0269	0.0348	0.0249	0.0416	0.0342		-6.7	0.0042		-23.25	0	0	0	0		-22.85	0
-7	-0.0296	0.0338	0.0181	0.0367	0.029		-6.6	0.0031		-23.2	0	0	0	0		-22.8	0
-6.9	-0.0255999	0.0331	0.0133	0.0355	0.0304		-6.5	0.0029		-23.15	0	0	0	0		-22.75	0
-6.8	-0.0228	0.0284	0.0144	0.0302	0.0286		-6.4	0.0082		-23.1	0	0	0	0		-22.7	0
-6.7	-0.0259	0.0214	0.0142	0.0241	0.0253		-6.3	0.0075		-23.05	0	0	0	0		-22.65	0
-6.6	-0.0255	0.0197	0.0114	0.0252	0.0231		-6.2	0.0069		-23	0	0	0	0		-22.6	0
-6.5	-0.019	0.0157	0.0103	0.0271	0.0271		-6.1	0.0064		-22.95	0	0	0	0		-22.55	0
-6.4	-0.0234002	0.014	0.0086	0.0245	0.0255		-6	0.0045		-22.9	0	0	0	0		-22.5	0
-6.3	-0.0251	0.0151	0.0078	0.0224	0.0221		-5.9	0.005		-22.85	0	0	0	0		-22.45	0
-6.2	-0.0302	0.0088	0.0084	0.0188	0.0208		-5.8	0.0043		-22.8	0	0	0	0		-22.4	0
-6.1	-0.0258	0.0078	0.0041	0.0237	0.0209		-5.7	0.0048		-22.75	0	0	0	0		-22.35	0
-6	-0.0179	0.0125	0.0007	0.0209	0.0155		-5.6	0.0035		-22.7	0	0	0	0		-22.3	0
-5.9	-0.0137001	0.0118	0.0021	0.0166	0.0133		-5.5	0.002		-22.65	0	0	0	0		-22.25	0
-5.8	-0.0117	0.0077	0.0017	0.0116	0.0145		-5.4	0.0002		-22.6	0	0	0	0		-22.2	0
-5.7	-0.0097	0.0079	-0.0024	0.0091	0.0109		-5.3	0		-22.55	0	0	0	0		-22.15	0
-5.6	-0.012	0.0111	-0.0004	0.0032	0.0103		-5.2	-0.0019		-22.5	0	0	0	0		-22.1	0
-5.5	-0.0055	0.009	-0.0002	0.0016	0.0079		-5.1	-0.0015		-22.45	0	0	0	0		-22.05	0
-5.4	-0.00359994	0.0108	0.0036	-0.002	0.0062		-5	0.001		-22.4	0	0	0	0		-22	0
-5.3	-0.0028	0.0079	0.001	0.0006	0.0062		-4.9	0.0023		-22.35	0	0	0	0		-21.95	0
-5.2	-0.002	0.0097	0.0021	0.0017	0.0067		-4.8	0.0006		-22.3	0	0	0	0		-21.9	0
-5.1	5.09e-11	0.0072	0.0034	0.0003	0.0057		-4.7	0.0008		-22.25	0	0	0	0		-21.85	0
-5	0.0049	0.0032	-0.0008	0	-0.0008		-4.6	0.0006		-22.2	0	0	0	0		-21.8	0
-4.9	0.00570007	0.0021	-0.0004	0.0017	-0.001		-4.5	-0.002		-22.15	0	0	0	0		-21.75	0
-4.8	0.0091	-0.0004	-0.0011	0.0026	-0.0007		-4.4	-0.0037		-22.1	0	0	0	0		-21.7	0
-4.7	0.0073	-0.0056	-0.0015	0.0006	-0.0005		-4.3	-0.004		-22.05	0	0	0	0		-21.65	0
-4.6	0.01	-0.0037	-0.0036	-0.0003	0.0018		-4.2	-0.0029		-22	0	0	0	0		-21.6	0
-4.5	0.0057	-0.0047	-0.0071	-0.0005	0.0003		-4.1	-0.0077		-21.95	0	0	0	0		-21.55	0
-4.4	0.0055998	-0.0059	-0.007	-0.0042	-0.0029		-4	-0.0122		-21.9	0	0	0	0		-21.5	0
-4.3	0.0014	-0.008	-0.006	-0.0042	-0.0035		-3.9	-0.0089		-21.85	0	0	0	0		-21.45	0
-4.2	-0.0036	-0.0041	-0.0073	-0.0064	-0.0062		-3.8	-0.0098		-21.8	0	0	0	0		-21.4	0
-4.1	-0.0063	-0.0044	-0.0118	-0.0087	-0.0045		-3.7	-0.012		-21.75	0	0	0	0		-21.35	0
-4	-0.0092	-0.0096	-0.0091	-0.0107	-0.004		-3.6	-0.0084		-21.7	0	0	0	0		-21.3	0
-3.9	-0.0135	-0.0142	-0.0076	-0.0142	-0.0055		-3.5	-0.0112		-21.65	0	0	0	0		-21.25	0
-3.8	-0.0109	-0.02	-0.0119	-0.0162	-0.0103		-3.4	-0.0119		-21.6	0	0	0	0		-21.2	0
-3.7	-0.0091	-0.0244	-0.0126	-0.0195	-0.0125		-3.3	-0.0103		-21.55	0	0	0	0		-21.15	0
-3.6	-0.0115	-0.0267	-0.0135	-0.018	-0.0136		-3.2	-0.0126		-21.5	0	0	0	0		-21.1	0
-3.5	-0.0112	-0.0307	-0.0141	-0.0181	-0.0146		-3.1	-0.0094		-21.45	0	0	0	0		-21.05	0
-3.4	-0.00940009	-0.0352	-0.0266	-0.0201	-0.0086		-3	-0.0118		-21.4	0	0	0	0		-21	0
-3.3	-0.0091	-0.0324	-0.0248	-0.0253	-0.0101		-2.9	-0.0136		-21.35	0	0	0	0		-20.95	0
-3.2	-0.0128	-0.0328	-0.0279	-0.0287	-0.0115		-2.8	-0.0151		-21.3	0	0	0	0		-20.9	0
-3.1	-0.008	-0.0364	-0.031	-0.0279	-0.0193		-2.7	-0.0172		-21.25	0	0	0	0		-20.85	0
-3	-0.0161	-0.0366	-0.0297	-0.0307	-0.0254		-2.6	-0.0166		-21.2	0	0	0	0		-20.8	0
-2.9	-0.0231002	-0.0404	-0.0253	-0.0309	-0.0268		-2.5	-0.016		-21.15	0	0	0	0		-20.75	0
-2.8	-0.0237	-0.0437	-0.0234	-0.0354	-0.0366		-2.4	-0.0145		-21.1	0	0	0	0		-20.7	0
-2.7	-0.0221	-0.0458	-0.0244	-0.0433	-0.0337		-2.3	-0.016		-21.05	0	0	0	0		-20.65	0
-2.6	-0.0214	-0.0513	-0.0108	-0.046	-0.0296		-2.2	-0.013		-21	0	0	0	0		-20.6	0
-2.5	-0.0266	-0.0364	-0.0093	-0.0493	-0.0331		-2.1	-0.0114		-20.95	0	0	0	0		-20.55	0
-2.4	-0.026301	-0.0366	-0.0199	-0.0777	-0.0326		-2	-0.0142		-20.9	0	0	0	0		-20.5	0
-2.3	-0.0553	-0.0376	-0.0207	-0.0848	-0.0358		-1.9	-0.0122		-20.85	0	0	0	0		-20.45	0
-2.2	-0.0523	-0.0421	-0.0216	-0.0929	-0.0364		-1.8	-0.0095		-20.8	0	0	0	0		-20.4	0
-2.1	-0.0525	-0.0386	-0.017	-0.084	-0.0342		-1.7	0.0125		-20.75	0	0	0	0		-20.35	0
-2	-0.0542	-0.0324	-0.0218	-0.0893	-0.0292		-1.6	0.0172		-20.7	0	0	0	0		-20.3	0
-1.9	-0.0691001	-0.0362	-0.0134	-0.1041	-0.036		-1.5	-0.0003		-20.65	0	0	0	0		-20.25	0
-1.8	-0.0695	-0.0335	-0.0198	-0.1136	-0.0302		-1.4	0.002		-20.6	0	0	0	0		-20.2	0
-1.7	-0.0545	-0.0387	-0.012	-0.1257	-0.0279		-1.3	0.0025		-20.55	0	0	0	0		-20.15	0
-1.6	-0.0577	-0.0378	-0.0142	-0.1257	-0.0309		-1.2	0.007		-20.5	0	0	0	0		-20.1	0
-1.5	-0.0542	-0.0323	-0.0173	-0.1226	-0.0313		-1.1	0.0116		-20.45	0	0	0	0		-20.05	0
-1.4	-0.0667006	-0.0345	-0.0328	-0.1278	-0.0288		-1	0.0124		-20.4	0	0	0	0		-20	0
-1.3	-0.0792	-0.0353	-0.0379	-0.1428	-0.0313		-0.899998	0.016		-20.35	0	0	0	0		-19.95	0
-1.2	-0.0844998	-0.0364	-0.0386	-0.1505	-0.0313		-0.799999	0.016		-20.3	0	0	0	0		-19.9	0
-1.1	-0.0798	-0.0364	-0.0386	-0.1489	-0.0313		-0.699997			-20.25	0	0	0	0		-19.85	0
-1	-0.0798	-0.0364	-0.0386	-0.1489	-0.0332		-0.599998			-20.2	0	0	0	0		-19.8	0
-0.899998	-0.0824001	-0.0364	-0.0386	-0.1487	-0.0346		-0.5			-20.15	0	0	0	0		-19.75	0
-0.799999	-0.0824001	-0.0364	-0.0379	-0.1486	-0.0332		-0.399998			-20.1	0	0	0	0		-19.7	0
1.8	0.5224	0.313	0.4717	0.3106	0.5146		-0.299999			-20.05	0	0	0	0		-19.65	0
1.9	0.5143	0.2827	0.4594	0.303	0.5052		-0.199997			-20	0	0	0	0		-19.6	0
2	0.5085	0.2442	0.4171	0.286	0.5051		-0.0999985			-19.95	0	0	0	0		-19.55	0
2.1	0.5062	0.2437	0.3995	0.2702	0.4783		0			-19.9	0	0	0	0		-19.5	0
2.2	0.5016	0.2437	0.3875	0.2563	0.4779		0.100002			-19.85	0	0	0	0		-19.45	0
2.3	0.4743	0.2395	0.3761	0.2555	0.4776		0.200001			-19.8	0	0	0	0		-19.4	0
2.4	0.4554	0.2235	0.3704	0.2538	0.4776		0.300003			-19.75	0	0	0	0		-19.35	0
2.5	0.4435	0.2235	0.3702	0.2555	0.4596		0.400002			-19.7	0	0	0	0		-19.3	0
2.6	0.444699	0.218701	0.3539	0.2448	0.4188		0.5			-19.65	0	0	0	0		-19.25	0
2.7	0.4237	0.2365	0.3645	0.245	0.3988		0.600002			-19.6	0	0	0	0		-19.2	0
2.8	0.4048	0.2565	0.3338	0.2479	0.4038		0.700001			-19.55	0	0	0	0		-19.15	0
2.9	0.4027	0.2627	0.3465	0.2808	0.3644		0.800003			-19.5	0	0	0	0		-19.1	0
3	0.372	0.2545	0.3545	0.2921	0.3643		0.900002			-19.45	0	0	0	0		-19.05	0
3.1	0.3718	0.2785	0.3561	0.3083	0.329		1			-19.4	0	0	0	0		-19	0
3.2	0.3647	0.308	0.368	0.321	0.3309		1.1			-19.35	0	0	0	0		-18.95	0
3.3	0.3708	0.3109	0.375	0.3216	0.3232		1.2			-19.3	0	0	0	0		-18.9	0
3.4	0.3593	0.3403	0.3854	0.3543	0.322		1.3			-19.25	0	0	0	0		-18.85	0
3.5	0.3652	0.3434	0.3704	0.3705	0.3279		1.4			-19.2	0	0	0	0		-18.8	0
3.6	0.3636	0.3381	0.3707	0.3619	0.3378		1.5			-19.15	0	0	0	0		-18.75	0
3.7	0.358	0.3538	0.3776	0.376	0.335		1.6			-19.1	0	0	0	0		-18.7	0
3.8	0.3669	0.3595	0.3831	0.3824	0.3293		1.7			-19.05	0	0	0	0		-18.65	0
3.9	0.3698	0.3546	0.3668	0.382	0.3434		1.8	0.5458		-19	0	0	0	0		-18.6	0
4	0.3699	0.3879	0.3612	0.3801	0.3505		1.9	0.5597		-18.95	0	0	0	0		-18.55	0
4.1	0.3692	0.3951	0.3551	0.3887	0.341		2	0.5756		-18.9	0	0	0	0		-18.5	0
4.2	0.3769	0.3988	0.3648	0.3927	0.3389		2.1	0.5774		-18.85	0	0	0	0		-18.45	0
4.3	0.3883	0.4005	0.3562	0.4088	0.3582		2.2	0.5814		-18.8	0	0	0	0		-18.4	0
4.4	0.3845	0.3989	0.3537	0.4206	0.3469		2.3	0.5956		-18.75	0	0	0	0		-18.35	0
4.5	0.392	0.4278	0.3447	0.4221	0.3579		2.4	0.5984		-18.7	0	0	0	0		-18.3	0
4.6	0.4057	0.4427	0.3577	0.4355	0.3615		2.5	0.6078		-18.65	0	0	0	0		-18.25	0
4.7	0.4087	0.4445	0.3572	0.436	0.3702		2.6	0.6137		-18.6	0	0	0	0		-18.2	0
4.8	0.4065	0.4575	0.3645	0.4421	0.371		2.7	0.6292		-18.55	0	0	0	0		-18.15	0
4.9	0.4081	0.472	0.3631	0.4582	0.3742		2.8	0.6393		-18.5	0	0	0	0		-18.1	0
5	0.411	0.463	0.3682	0.4559	0.3735		2.9	0.6496		-18.45	0	0	0	0		-18.05	0
5.1	0.4088	0.4783	0.3725	0.462	0.3736		3	0.6605		-18.4	0	0	0	0		-18	0
5.2	0.4082	0.4901	0.3884	0.4649	0.3822		3.1	0.6666		-18.35	0	0	0	0		-17.95	0
5.3	0.419	0.5037	0.3997	0.4695	0.38		3.2	0.6778		-18.3	0	0	0	0		-17.9	0
5.4	0.4215	0.5063	0.4158	0.4782	0.381		3.3	0.6851		-18.25	0	0	0	0		-17.85	0
5.5	0.4269	0.509	0.4239	0.4816	0.3791		3.4	0.6966		-18.2	0	0	0	0		-17.8	0
5.6	0.4428	0.5132	0.4276	0.4788	0.3738		3.5	0.7091		-18.15	0	0	0	0		-17.75	0
5.7	0.4488	0.5085	0.42	0.4802	0.3793		3.6	0.716		-18.1	0	0	0	0		-17.7	0
5.8	0.4559	0.5151	0.4256	0.4851	0.3797		3.7	0.7218		-18.05	0	0	0	0		-17.65	0
5.9	0.4668	0.5216	0.4234	0.4935	0.3889		3.8	0.7293		-18	0	0	0	0		-17.6	0
6	0.4803	0.5245	0.4267	0.4875	0.396		3.9	0.7394		-17.95	0	0	0	0		-17.55	0
6.1	0.4922	0.532	0.4229	0.487	0.4067		4	0.7484		-17.9	0	0	0	0		-17.5	0
6.2	0.5023	0.5409	0.4277	0.4916	0.413		4.1	0.7568		-17.85	0	0	0	0		-17.45	0
6.3	0.5049	0.5605	0.4261	0.4974	0.4184		4.2	0.7657		-17.8	0	0	0	0		-17.4	0
6.4	0.5122	0.5679	0.421	0.5159	0.4219		4.3	0.7694		-17.75	0	0	0	0		-17.35	0
6.5	0.5219	0.573	0.4195	0.528	0.4273		4.4	0.7799		-17.7	0	0	0	0		-17.3	0
6.6	0.5288	0.5725	0.4209	0.5303	0.4316		4.5	0.7865		-17.65	0	0	0	0		-17.25	0
6.7	0.5365	0.5781	0.4207	0.5434	0.4318		4.6	0.7915		-17.6	0	0	0	0		-17.2	0
6.8	0.5459	0.5845	0.423	0.5579	0.437		4.7	0.8018		-17.55	0	0	0	0		-17.15	0
6.9	0.5531	0.582	0.4272	0.5635	0.442		4.8	0.8146		-17.5	0	0	0	0		-17.1	0
7	0.5592	0.5844	0.4287	0.5722	0.444		4.9	0.8203		-17.45	0	0	0	0		-17.05	0
7.1	0.5665	0.5869	0.4305	0.5823	0.452		5	0.825		-17.4	0	0	0	0		-17	0
7.2	0.5672	0.5898	0.4271	0.5875	0.4563		5.1	0.8329		-17.35	0	0	0	0		-16.95	0
7.3	0.5752	0.6001	0.4263	0.5925	0.4602		5.2	0.8405		-17.3	0	0	0	0		-16.9	0
7.4	0.5852	0.6071	0.4291	0.5983	0.465		5.3	0.8484		-17.25	0	0	0	0		-16.85	0
7.5	0.5904	0.6222	0.4344	0.6132	0.4683		5.4	0.8504		-17.2	0	0	0	0		-16.8	0
7.6	0.5977	0.6349	0.439	0.6199	0.4715		5.5	0.8554		-17.15	0	0	0	0		-16.75	0
7.7	0.6057	0.6429	0.4398	0.6196	0.4736		5.6	0.861		-17.1	0	0	0	0		-16.7	0
7.8	0.6132	0.6573	0.4411	0.6206	0.4742		5.7	0.8597		-17.05	0	0	0	0		-16.65	0
7.9	0.6203	0.661	0.4483	0.6203	0.4768		5.8	0.8634		-17	0	0	0	0		-16.6	0
8	0.6288	0.6697	0.4459	0.6259	0.481		5.9	0.8688		-16.95	0	0	0	0		-16.55	0
8.1	0.6272	0.6774	0.4506	0.6355	0.4892		6	0.8747		-16.9	0	0	0	0		-16.5	0
8.2	0.6285	0.6877	0.4539	0.6284	0.4928		6.1	0.8801		-16.85	0	0	0	0		-16.45	0
8.3	0.6374	0.6961	0.4578	0.6331	0.4962		6.2	0.8844		-16.8	0	0	0	0		-16.4	0
8.4	0.6421	0.7011	0.4583	0.6311	0.4919		6.3	0.8883		-16.75	0	0	0	0		-16.35	0
8.5	0.6518	0.7077	0.4588	0.6344	0.4941		6.4	0.8945		-16.7	0	0	0	0		-16.3	0
8.6	0.654	0.7098	0.4605	0.6405	0.4966		6.5	0.9025		-16.65	0	0	0	0		-16.25	0
8.7	0.6583	0.7182	0.4659	0.6421	0.5067		6.6	0.9126		-16.6	0	0	0	0		-16.2	0
8.8	0.667	0.7228	0.4697	0.6457	0.5121		6.7	0.9179		-16.55	0	0	0	0		-16.15	0
8.9	0.6746	0.7273	0.4728	0.6493	0.5176		6.8	0.9207		-16.5	0	0	0	0		-16.1	0
9	0.6803	0.7398	0.4794	0.6603	0.5221		6.9	0.9285		-16.45	0	0	0	0		-16.05	0
9.1	0.6835	0.7557	0.4847	0.6629	0.5294		7	0.9298		-16.4	0	0	0	0		-16	0
9.2	0.685	0.7601	0.4913	0.6651	0.5392		7.1	0.9376		-16.35	0	0	0	0		-15.95	0
9.3	0.6934	0.7734	0.492	0.6694	0.5441		7.2	0.9427		-16.3	0	0	0	0		-15.9	0
9.4	0.7016	0.7805	0.4985	0.6768	0.5528		7.3	0.9439		-16.25	0	0	0	0		-15.85	0
9.5	0.707	0.7815	0.504	0.6812	0.5541		7.4	0.9468		-16.2	0	0	0	0		-15.8	0
9.6	0.7141	0.7891	0.5071	0.6809	0.5595		7.5	0.9529		-16.15	0	0	0	0		-15.75	0
9.7	0.7251	0.798	0.5091	0.6836	0.5605		7.6	0.9554		-16.1	0	0	0	0		-15.7	0
9.8	0.7319	0.799	0.5131	0.6858	0.5484		7.7	0.9615		-16.05	0	0	0	0		-15.65	0
9.9	0.7411	0.801	0.5204	0.6852	0.548		7.8	0.9634		-16	0	0	0	0		-15.6	0
10	0.7481	0.8024	0.5262	0.6904	0.542		7.9	0.9698		-15.95	0	0	0	0		-15.55	0
10.1	0.7537	0.803	0.5264	0.7007	0.5368		8	0.9762		-15.9	0	0	0	0		-15.5	0
10.2	0.756	0.8091	0.5295	0.7063	0.5373		8.1	0.9794		-15.85	0	0	0	0		-15.45	0
10.3	0.7671	0.8094	0.5315	0.7126	0.5371		8.2	0.9866		-15.8	0	0	0	0		-15.4	0
10.4	0.7728	0.8186	0.5361	0.717	0.5322		8.3	0.9915		-15.75	0	0	0	0		-15.35	0
10.5	0.7762	0.8262	0.5392	0.7209	0.5324		8.4	0.9955		-15.7	0	0	0	0		-15.3	0
10.6	0.786	0.8288	0.5412	0.7271	0.5275		8.5	1.0005		-15.65	0	0	0	0		-15.25	0
10.7	0.7888	0.8239	0.5422	0.7291	0.5267		8.6	1.0007		-15.6	0	0	0	0		-15.2	0
10.8	0.7911	0.8292	0.5447	0.7247	0.5226		8.7	1.0042		-15.55	0	0	0	0		-15.15	0
10.9	0.7983	0.8338	0.5472	0.7287	0.5192		8.8	1.0067		-15.5	0	0	0	0		-15.1	0
11	0.8054	0.8409	0.5446	0.7305	0.5222		8.9	1.0111		-15.45	0	0	0	0		-15.05	0
11.1	0.8128	0.8517	0.5467	0.7301	0.5279		9	1.0141		-15.4	0	0	0	0		-15	0
11.2	0.8202	0.8597	0.5513	0.7336	0.5279		9.1	1.0182		-15.35	0	0	0	0		-14.95	0
11.3	0.8237	0.8644	0.5539	0.7385	0.5325		9.2	1.0198		-15.3	0	0	0	0		-14.9	0
11.4	0.8322	0.8721	0.5599	0.7439	0.5392		9.3	1.0215		-15.25	0	0	0	0		-14.85	0
11.5	0.8366	0.8768	0.57	0.753	0.5376		9.4	1.0269		-15.2	0	0	0	0		-14.8	0
11.6	0.8417	0.8806	0.5785	0.7566	0.5356		9.5	1.0317		-15.15	0	0	0	0		-14.75	0
11.7	0.8425	0.8849	0.5876	0.7642	0.5348		9.6	1.0346		-15.1	0	0	0	0		-14.7	0
11.8	0.8447	0.8871	0.5929	0.7685	0.542		9.7	1.0357		-15.05	0	0	0	0		-14.65	0
11.9	0.8482	0.8858	0.5971	0.7747	0.5425		9.8	1.0364		-15	0	0	0	0		-14.6	0
12	0.8515	0.8864	0.5978	0.7822	0.5444		9.9	1.0414		-14.95	0	0	0	0		-14.55	0
12.1	0.8588	0.8854	0.6003	0.7885	0.5428		10	1.0413		-14.9	0	0	0	0		-14.5	0
12.2	0.8671	0.8896	0.6019	0.792	0.5356		10.1	1.0463		-14.85	0	0	0	0		-14.45	0
12.3	0.8697	0.8871	0.607	0.7983	0.5323		10.2	1.051		-14.8	0	0	0	0		-14.4	0
12.4	0.8709	0.8951	0.6137	0.806	0.5328		10.3	1.0544		-14.75	0	0	0	0		-14.35	0
12.5	0.8806	0.8974	0.6208	0.8066	0.5262		10.4	1.0577		-14.7	0	0	0	0		-14.3	0
12.6	0.8852	0.8958	0.6228	0.8075	0.5215		10.5	1.0585		-14.65	0	0	0	0		-14.25	0
12.7	0.888	0.9019	0.6249	0.8108	0.518		10.6	1.0602		-14.6	0	0	0	0		-14.2	0
12.8	0.8913	0.9031	0.6272	0.8178	0.5206		10.7	1.062		-14.55	0	0	0	0		-14.15	0
12.9	0.895	0.9049	0.6285	0.8196	0.5156		10.8	1.0642		-14.5	0	0	0	0		-14.1	0
13	0.9003	0.9046	0.6325	0.8242	0.5139		10.9	1.0671		-14.45	0	0	0	0		-14.05	0
13.1	0.9057	0.907	0.6353	0.8318	0.5141		11	1.0672		-14.4	0	0	0	0		-14	0
13.2	0.9122	0.9084	0.6369	0.8372	0.5259		11.1	1.07		-14.35	0	0	0	0		-13.95	0
13.3	0.9176	0.9133	0.6371	0.8429	0.5334		11.2	1.0715		-14.3	0	0	0	0		-13.9	0
13.4	0.925	0.9234	0.6402	0.847	0.5432		11.3	1.0722		-14.25	0	0	0	0		-13.85	0
13.5	0.9258	0.9265	0.6433	0.8519	0.5479		11.4	1.0777		-14.2	0	0	0	0		-13.8	0
13.6	0.9316	0.9315	0.6467	0.8583	0.5566		11.5	1.0807		-14.15	0	0	0	0		-13.75	0
13.7	0.9301	0.9373	0.6483	0.8644	0.5623		11.6	1.0814		-14.1	0	0	0	0		-13.7	0
13.8	0.9322	0.9412	0.6523	0.8704	0.5625		11.7	1.0855		-14.05	0	0	0	0		-13.65	0
13.9	0.9355	0.9429	0.6568	0.8764	0.5687		11.8	1.0902		-14	0	0	0	0		-13.6	0
14	0.9374	0.9461	0.658	0.8853	0.5759		11.9	1.0933		-13.95	0	0	0	0		-13.55	0
14.1	0.941	0.9533	0.6664	0.8856	0.5855		12	1.0957		-13.9	0	0	0	0		-13.5	0
14.2	0.9459	0.9563	0.6677	0.8886	0.5853		12.1	1.0985		-13.85	0	0	0	0		-13.45	0
14.3	0.9477	0.9619	0.6762	0.8893	0.5881		12.2	1.0986		-13.8	0	0	0	0		-13.4	0
14.4	0.9477	0.9655	0.6797	0.8891	0.5912		12.3	1.0995		-13.75	0	0	0	0		-13.35	0
14.5	0.9495	0.9741	0.6843	0.892	0.5976		12.4	1.1029		-13.7	0	0	0	0		-13.3	0
14.6	0.9524	0.9766	0.6884	0.8901	0.6008		12.5	1.1032		-13.65	0	0	0	0		-13.25	0
14.7	0.9568	0.9778	0.6904	0.8941	0.608		12.6	1.1064		-13.6	0	0	0	0		-13.2	0
14.8	0.961	0.982	0.69	0.9014	0.6045		12.7	1.1068		-13.55	0	0	0	0		-13.15	0
14.9	0.9612	0.9827	0.6922	0.9087	0.6053		12.8	1.11		-13.5	0	0	0	0		-13.1	0
15	0.9611	0.9826	0.6942	0.9136	0.6097		12.9	1.1114		-13.45	0	0	0	0		-13.05	0
15.1	0.9719	0.9866	0.6965	0.921	0.6188		13	1.1139		-13.4	0	0	0	0		-13	0
15.2	0.977	0.9887	0.6983	0.9223	0.6228		13.1	1.1167		-13.35	0	0	0	0		-12.95	0
15.3	0.982	0.9893	0.6973	0.9199	0.6267		13.2	1.1177		-13.3	0	0	0	0		-12.9	0
15.4	0.9823	0.9901	0.7028	0.9204	0.6283		13.3	1.1182		-13.25	0	0	0	0		-12.85	0
15.5	0.993	0.992	0.7018	0.92	0.629		13.4	1.1224		-13.2	0	0	0	0		-12.8	0
15.6	0.9982	0.9941	0.7023	0.9244	0.6323		13.5	1.1251		-13.15	0	0	0	0		-12.75	0
15.7	0.9936	0.9933	0.7057	0.9247	0.6348		13.6	1.1254		-13.1	0	0	0	0		-12.7	0
15.8	0.9922	1.0001	0.702	0.9294	0.6348		13.7	1.1287		-13.05	0	0	0	0		-12.65	0
15.9	0.9913	1.0013	0.7089	0.9299	0.6421		13.8	1.1271		-13	0	0	0	0		-12.6	0
16	0.9961	1.0078	0.7067	0.9298	0.647		13.9	1.1308		-12.95	0	0	0	0		-12.55	0
16.1	0.9957	1.0103	0.7032	0.9304	0.6516		14	1.1297		-12.9	0	0	0	0		-12.5	0
16.2	0.9961	1.0096	0.7071	0.9283	0.6579		14.1	1.1264		-12.85	0	0	0	0		-12.45	0
16.3	0.9986	1.0126	0.7118	0.9346	0.6637		14.2	1.1287		-12.8	0	0	0	0		-12.4	0
16.4	0.9983	1.0147	0.7159	0.9332	0.6661		14.3	1.1273		-12.75	0	0	0	0		-12.35	0
16.5	1.0001	1.0158	0.7206	0.9396	0.6704		14.4	1.1268		-12.7	0	0	0	0		-12.3	0
16.6	0.9995	1.0183	0.7268	0.9499	0.6754		14.5	1.129		-12.65	0	0	0	0		-12.25	0
16.7	1.002	1.0273	0.7281	0.9582	0.6828		14.6	1.1288		-12.6	0	0	0	0		-12.2	0
16.8	1.004	1.0298	0.7325	0.9608	0.6849		14.7	1.1306		-12.55	0	0	0	0		-12.15	0
16.9	1.0075	1.0337	0.7324	0.9604	0.6881		14.8	1.1304		-12.5	0	0	0	0		-12.1	0
17	1.0101	1.0397	0.7313	0.965	0.6893		14.9	1.1351		-12.45	0	0	0	0		-12.05	0
17.1	1.011	1.0438	0.7385	0.9709	0.6918		15	1.1369		-12.4	0	0	0	0		-12	0
17.2	1.0149	1.047	0.7419	0.9753	0.6958		15.1	1.1355		-12.35	0	0	0	0		-11.95	0
17.3	1.0177	1.0493	0.7428	0.9801	0.6973		15.2	1.1342		-12.3	0	0	0	0		-11.9	0
17.4	1.0222	1.051	0.7466	0.9797	0.7001		15.3	1.1354		-12.25	0	0	0	0		-11.85	0
17.5	1.0278	1.0497	0.747	0.9827	0.7041		15.4	1.138		-12.2	0	0	0	0		-11.8	0
17.6	1.0295	1.053	0.7471	0.9874	0.7064		15.5	1.1377		-12.15	0	0	0	0		-11.75	0
17.7	1.0295	1.0546	0.7462	0.9886	0.7093		15.6	1.1386		-12.1	0	0	0	0		-11.7	0
17.8	1.0319	1.0616	0.7408	0.9871	0.707		15.7	1.1425		-12.05	0	0	0	0		-11.65	0
17.9	1.0315	1.0701	0.7385	0.9895	0.7037		15.8	1.1473		-12	0	0	0	0		-11.6	0
18	1.0239	1.0758	0.7391	0.9892	0.7057		15.9	1.1512		-11.95	0	0	0	0		-11.55	0
18.1	1.0286	1.0816	0.7436	0.9925	0.6995		16	1.1529		-11.9	0	0	0	0		-11.5	0
18.2	1.0333	1.0843	0.7504	0.997	0.7006		16.1	1.1611		-11.85	0	0	0	0		-11.45	0
18.3	1.0354	1.0879	0.7593	1.0026	0.7026		16.2	1.1649		-11.8	0	0	0	0		-11.4	0
18.4	1.0361	1.0955	0.7647	1.0019	0.7036		16.3	1.1646		-11.75	0	0	0	0		-11.35	0
18.5	1.037	1.0953	0.769	0.9998	0.701		16.4	1.1647		-11.7	0	0	0	0		-11.3	0
18.6	1.0433	1.1018	0.7717	1.0009	0.7067		16.5	1.1665		-11.65	0	0	0	0		-11.25	0
18.7	1.0435	1.0998	0.7773	1.001	0.7086		16.6	1.1698		-11.6	0	0	0	0		-11.2	0
18.8	1.0493	1.1019	0.7772	1.0068	0.7159		16.7	1.1748		-11.55	0	0	0	0		-11.15	0
18.9	1.0529	1.1026	0.7766	1.0083	0.7196		16.8	1.1774		-11.5	0	0	0	0		-11.1	0
19	1.0582	1.1097	0.7818	1.0073	0.7228		16.9	1.1811		-11.45	0	0	0	0		-11.05	0
19.1	1.0608	1.1138	0.784	1.0054	0.7222		17	1.1816		-11.4	0	0	0	0		-11	0
19.2	1.0579	1.1219	0.7855	1.006	0.7241		17.1	1.1839		-11.35	0	0	0	0		-10.95	0
19.3	1.0629	1.1241	0.7835	1.0081	0.7251		17.2	1.185		-11.3	0	0	0	0		-10.9	0
19.4	1.0644	1.1252	0.7902	1.0125	0.7241		17.3	1.1856		-11.25	0	0	0	0		-10.85	0
19.5	1.0639	1.1256	0.7948	1.0147	0.7266		17.4	1.1869		-11.2	0	0	0	0		-10.8	0
19.6	1.0705	1.1299	0.7982	1.0175	0.7298		17.5	1.1881		-11.15	0	0	0	0		-10.75	0
19.7	1.0721	1.1309	0.801	1.0194	0.7365		17.6	1.1939		-11.1	0	0	0	0		-10.7	0
19.8	1.0733	1.1276	0.8036	1.0241	0.7399		17.7	1.1959		-11.05	0	0	0	0		-10.65	0
19.9	1.0729	1.1321	0.8038	1.0274	0.7412		17.8	1.1962		-11	0	0	0	0		-10.6	0
20	1.0797	1.1329	0.802	1.0248	0.7415		17.9	1.1981		-10.95	0	0	0	0		-10.55	0
20.1	1.0852	1.1289	0.8055	1.0256	0.7396		18	1.2014		-10.9	0	0	0	0		-10.5	0
20.2	1.0913	1.1314	0.8061	1.0298	0.7405		18.1	1.2037		-10.85	0	0	0	0		-10.45	0
20.3	1.0967	1.1315	0.8076	1.0362	0.7412		18.2	1.2027		-10.8	0	0	0	0		-10.4	0
20.4	1.1046	1.1322	0.8027	1.0412	0.7409		18.3	1.2058		-10.75	0	0	0	0		-10.35	0
20.5	1.1076	1.1383	0.8034	1.0452	0.7397		18.4	1.2061		-10.7	0	0	0	0		-10.3	0
20.6	1.1113	1.1373	0.8033	1.0471	0.7422		18.5	1.2082		-10.65	0	0	0	0		-10.25	0
20.7	1.1099	1.1383	0.8064	1.047	0.7421		18.6	1.2126		-10.6	0	0	0	0		-10.2	0
20.8	1.1103	1.1413	0.8068	1.0468	0.7365		18.7	1.2114		-10.55	0	0	0	0		-10.15	0
20.9	1.1096	1.1435	0.8093	1.0483	0.7435		18.8	1.213		-10.5	0	0	0	0		-10.1	0
21	1.1085	1.1445	0.8125	1.0547	0.7475		18.9	1.2157		-10.45	0	0	0	0		-10.05	0
21.1	1.1171	1.1501	0.8102	1.0574	0.7468		19	1.2189		-10.4	0	0	0	0		-10	0
21.2	1.1178	1.1517	0.812	1.0564	0.7465		19.1	1.222		-10.35	0	0	0	0		-9.95	0
21.3	1.1169	1.1575	0.817	1.0609	0.7442		19.2	1.2199		-10.3	0	0	0	0		-9.9	0
21.4	1.1166	1.1612	0.8177	1.0656	0.7488		19.3	1.2235		-10.25	0	0	0	0		-9.85	0
21.5	1.1176	1.1611	0.821	1.0698	0.7504		19.4	1.2269		-10.2	0	0	0	0		-9.8	0
21.6	1.1174	1.1634	0.821	1.0799	0.7526		19.5	1.2331		-10.15	0	0	0	0		-9.75	0
21.7	1.1203	1.1631	0.8261	1.0829	0.755		19.6	1.2373		-10.1	0	0	0	0		-9.7	0
21.8	1.1273	1.1689	0.8273	1.0851	0.7545		19.7	1.24		-10.05	0	0	0	0		-9.65	0
21.9	1.1349	1.1668	0.8312	1.0838	0.7592		19.8	1.2416		-10	0	0	0	0		-9.6	0
22	1.1413	1.1745	0.8281	1.0868	0.7595		19.9	1.2427		-9.95	0	0	0	0		-9.55	0
22.1	1.1407	1.1737	0.8294	1.0904	0.7628		20	1.241		-9.9	0	0	0	0		-9.5	0
22.2	1.1442	1.1748	0.8322	1.097	0.7636		20.1	1.245		-9.85	0	0	0	0		-9.45	0
22.3	1.148	1.1806	0.8325	1.1024	0.7652		20.2	1.2489		-9.8	0	0	0	0		-9.4	0
22.4	1.1499	1.1798	0.8308	1.1069	0.7633		20.3	1.2508		-9.75	0	0	0	0		-9.35	0
22.5	1.1482	1.1839	0.8305	1.1106	0.7625		20.4	1.2524		-9.7	0	0	0	0		-9.3	0
22.6	1.1522	1.1824	0.825	1.1084	0.7624		20.5	1.2532		-9.65	0	0	0	0		-9.25	0
22.7	1.152	1.1828	0.8209	1.1052	0.7605		20.6	1.253		-9.6	0	0	0	0		-9.2	0
22.8	1.1542	1.1826	0.8255	1.0997	0.7569		20.7	1.2541		-9.55	0	0	0	0		-9.15	0
22.9	1.1559	1.1875	0.8298	1.1062	0.7589		20.8	1.2592		-9.5	0	0	0	0		-9.1	0
23	1.1557	1.1867	0.8363	1.1142	0.7578		20.9	1.2641		-9.45	0	0	0	0		-9.05	0
23.1	1.1568	1.1864	0.8377	1.1144	0.7601		21	1.2634		-9.4	0	0	0	0		-9	0
23.2	1.1654	1.1881	0.8355	1.1135	0.7548		21.1	1.2671		-9.35	0	0	0	0		-8.95	0
23.3	1.167	1.1911	0.838	1.1099	0.7548		21.2	1.2702		-9.3	0	0	0	0		-8.9	0
23.4	1.173	1.1948	0.8412	1.1126	0.756		21.3	1.2727		-9.25	0	0	0	0		-8.85	0
23.5	1.1741	1.1988	0.8413	1.1183	0.7576		21.4	1.2739		-9.2	0	0	0	0		-8.8	0
23.6	1.1727	1.2039	0.8433	1.1208	0.7584		21.5	1.2725		-9.15	0	0	0	0		-8.75	0
23.7	1.1798	1.2043	0.8444	1.1201	0.7615		21.6	1.2738		-9.1	0	0	0	0		-8.7	0
23.8	1.185	1.2063	0.8446	1.1235	0.7643		21.7	1.2747		-9.05	0	0	0	0		-8.65	0
23.9	1.186	1.2104	0.8506	1.1266	0.7709		21.8	1.2736		-9	0	0	0	0		-8.6	0
24	1.1915	1.2156	0.8516	1.128	0.7735		21.9	1.2755		-8.95	0	0	0	0		-8.55	0
24.1	1.2023	1.2099	0.8533	1.1304	0.7717		22	1.2757		-8.9	0	0	0	0		-8.5	0
24.2	1.2022	1.2099	0.8485	1.1301	0.7769		22.1	1.2761		-8.85	0	0	0	0		-8.45	0
24.3	1.2088	1.2131	0.8457	1.1302	0.7792		22.2	1.2732		-8.8	0	0	0	0		-8.4	0
24.4	1.2121	1.2182	0.8448	1.1321	0.7781		22.3	1.2736		-8.75	0	0	0	0		-8.35	0
24.5	1.2169	1.2198	0.8432	1.1415	0.7798		22.4	1.2765		-8.7	0	0	0	0		-8.3	0
24.6	1.2185	1.2253	0.8409	1.1506	0.7835		22.5	1.281		-8.65	0	0	0	0		-8.25	0
24.7	1.2205	1.228	0.845	1.1543	0.7833		22.6	1.2847		-8.6	0	0	0	0		-8.2	0
24.8	1.2255	1.2347	0.8453	1.1584	0.7883		22.7	1.2861		-8.55	0	0	0	0		-8.15	0
24.9	1.2227	1.2427	0.8467	1.1606	0.7875		22.8	1.2813		-8.5	0	0	0	0		-8.1	0
25	1.2228	1.2493	0.8487	1.1618	0.7858		22.9	1.2851		-8.45	0	0	0	0		-8.05	0
25.1	1.2214	1.2501	0.8449	1.1703	0.7856		23	1.2881		-8.4	0	0	0	0		-8	0
25.2	1.2227	1.2529	0.8469	1.1784	0.7919		23.1	1.2891		-8.35	0	0	0	0		-7.95	0
25.3	1.2283	1.252	0.8546	1.1812	0.7933		23.2	1.2902		-8.3	0	0	0	0		-7.9	0
25.4	1.2331	1.2559	0.8577	1.1854	0.795		23.3	1.293		-8.25	0	0	0	0		-7.85	0
25.5	1.2381	1.2592	0.858	1.1868	0.7976		23.4	1.296		-8.2	0	0	0	0		-7.8	0
25.6	1.2374	1.2624	0.8552	1.1868	0.799		23.5	1.2982		-8.15	0	0	0	0		-7.75	0
25.7	1.2389	1.2654	0.8561	1.1853	0.7976		23.6	1.299		-8.1	0	0	0	0		-7.7	0
25.8	1.2435	1.2701	0.8529	1.1864	0.7969		23.7	1.2956		-8.05	0	0	0	0		-7.65	0
25.9	1.2449	1.2808	0.8525	1.1866	0.7975		23.8	1.2958		-8	0	0	0	0		-7.6	0
26	1.2458	1.2852	0.8561	1.1804	0.7969		23.9	1.2991		-7.95	0	0	0	0		-7.55	0
26.1	1.2486	1.2907	0.8572	1.1842	0.7959		24	1.3008		-7.9	0	0	0	0		-7.5	0
26.2	1.247	1.2956	0.8575	1.1884	0.7968		24.1	1.3009		-7.85	0	0	0	0		-7.45	0
26.3	1.2459	1.2958	0.8535	1.1925	0.7956		24.2	1.303		-7.8	0	0	0	0		-7.4	0
26.4	1.242	1.3021	0.8555	1.1934	0.7952		24.3	1.3078		-7.75	0	0	0	0		-7.35	0
26.5	1.238	1.3055	0.8607	1.1967	0.7963		24.4	1.3111		-7.7	0	0	0	0		-7.3	0
26.6	1.2365	1.3087	0.8596	1.197	0.7966		24.5	1.312		-7.65	0	0	0	0		-7.25	0
26.7	1.2395	1.3096	0.8624	1.1983	0.7989		24.6	1.3113		-7.6	0	0	0	0		-7.2	0
26.8	1.2413	1.3138	0.865	1.2014	0.7994		24.7	1.3106		-7.55	0	0	0	0		-7.15	0
26.9	1.2409	1.3179	0.8688	1.2037	0.8048		24.8	1.3121		-7.5	0	0	0	0		-7.1	0
27	1.246	1.3224	0.8717	1.208	0.8061		24.9	1.3139		-7.45	0	0	0	0		-7.05	0
27.1	1.2503	1.3242	0.8706	1.2095	0.8094		25	1.3144		-7.4	0	0	0	0		-7	0
27.2	1.2512	1.324	0.8743	1.2129	0.8129		25.1	1.3152		-7.35	0	0	0	0		-6.95	0
27.3	1.2517	1.3295	0.8743	1.2187	0.8135		25.2	1.3131		-7.3	0	0	0	0		-6.9	0
27.4	1.2562	1.3316	0.8737	1.2174	0.8168		25.3	1.3151		-7.25	0	0	0	0		-6.85	0
27.5	1.2562	1.3339	0.8756	1.2156	0.8187		25.4	1.3141		-7.2	0	0	0	0		-6.8	0
27.6	1.2569	1.3359	0.8705	1.2136	0.8201		25.5	1.3155		-7.15	0	0	0	0		-6.75	0
27.7	1.2564	1.3356	0.8732	1.2123	0.8235		25.6	1.3121		-7.1	0	0	0	0		-6.7	0
27.8	1.2547	1.3371	0.8701	1.217	0.8235		25.7	1.3125		-7.05	0	0	0	0		-6.65	0
27.9	1.2577	1.338	0.8713	1.2179	0.8245		25.8	1.3138		-7	0	0	0	0		-6.6	0
28	1.2594	1.3412	0.8749	1.2257	0.8216		25.9	1.3145		-6.95	0	0	0	0		-6.55	0
28.1	1.2604	1.3421	0.8774	1.2256	0.8209		26	1.3161		-6.9	0	0	0	0		-6.5	0
28.2	1.2651	1.3501	0.8824	1.2256	0.8153		26.1	1.3155		-6.85	0	0	0	0		-6.45	0
28.3	1.2716	1.3581	0.8867	1.2295	0.8157		26.2	1.3167		-6.8	0	0	0	0		-6.4	0
28.4	1.2706	1.3574	0.8917	1.2362	0.8144		26.3	1.3192		-6.75	0	0	0	0		-6.35	0
28.5	1.274	1.365	0.8971	1.2379	0.8142		26.4	1.318		-6.7	0	0	0	0		-6.3	0
28.6	1.2817	1.3667	0.8969	1.2442	0.8133		26.5	1.3203		-6.65	0	0	0	0		-6.25	0
28.7	1.2784	1.3698	0.8996	1.2514	0.8139		26.6	1.3229		-6.6	0	0	0	0		-6.2	0
28.8	1.2858	1.3758	0.9061	1.2591	0.8206		26.7	1.3272		-6.55	0	0	0	0		-6.15	0
28.9	1.2887	1.3776	0.9104	1.2657	0.8206		26.8	1.3287		-6.5	0	0	0	0		-6.1	0
29	1.2923	1.377	0.9132	1.2666	0.8209		26.9	1.3263		-6.45	0	0	0	0		-6.05	0
29.1	1.2947	1.3802	0.9123	1.2651	0.8211		27	1.3284		-6.4	0	0	0	0		-6	0
29.2	1.2942	1.3818	0.9153	1.2649	0.8235		27.1	1.33		-6.35	0	0	0	0		-5.95	0
29.3	1.2942	1.3824	0.9181	1.2644	0.8282		27.2	1.3269		-6.3	0	0	0	0		-5.9	0
29.4	1.2981	1.379	0.9179	1.2671	0.8244		27.3	1.3255		-6.25	0	0	0	0		-5.85	0
29.5	1.2956	1.3784	0.9174	1.2661	0.8253		27.4	1.3269		-6.2	0	0	0	0		-5.8	0
29.6	1.2976	1.3752	0.9158	1.2683	0.8234		27.5	1.3267		-6.15	0	0	0	0		-5.75	0
29.7	1.2967	1.3742	0.9187	1.2719	0.8229		27.6	1.328		-6.1	0	0	0	0		-5.7	0
29.8	1.2917	1.3755	0.9194	1.2784	0.8232		27.7	1.328		-6.05	0	0	0	0		-5.65	0
29.9	1.2892	1.3795	0.9196	1.2795	0.8257		27.8	1.3311		-6	0	0	0	0		-5.6	0
30	1.2934	1.3788	0.9226	1.2814	0.8266		27.9	1.3312		-5.95	0	0	0	0		-5.55	0
30.1	1.2905	1.3733	0.9225	1.2843	0.8272		28	1.3307		-5.9	0	0	0	0		-5.5	0
30.2	1.2886	1.3818	0.9232	1.2924	0.8268		28.1	1.3332		-5.85	0	0	0	0		-5.45	0
30.3	1.287	1.387	0.9291	1.2984	0.8299		28.2	1.3325		-5.8	0	0	0	0		-5.4	0
30.4	1.2811	1.3889	0.9353	1.3046	0.8315		28.3	1.3326		-5.75	0	0	0	0		-5.35	0
30.5	1.2805	1.3825	0.932	1.3076	0.8342		28.4	1.3323		-5.7	0	0	0	0		-5.3	0
30.6	1.2808	1.3818	0.9295	1.3035	0.8359		28.5	1.332		-5.65	0	0	0	0		-5.25	0
30.7	1.2798	1.3839	0.9276	1.3068	0.8347		28.6	1.3327		-5.6	0	0	0	0		-5.2	0
30.8	1.2797	1.3846	0.9258	1.3107	0.8341		28.7	1.3294		-5.55	0	0	0	0		-5.15	0
30.9	1.279	1.3919	0.926	1.3124	0.829		28.8	1.3306		-5.5	0	0	0	0		-5.1	0
31	1.2801	1.3888	0.9294	1.3136	0.83		28.9	1.3399		-5.45	0	0	0	0		-5.05	0
31.1	1.2814	1.3903	0.9311	1.3183	0.8372		29	1.3392		-5.4	0	0	0	0		-5	0
31.2	1.2845	1.3955	0.9368	1.3168	0.8408		29.1	1.3392		-5.35	0	0	0	0		-4.95	0
31.3	1.2865	1.3962	0.9353	1.317	0.8423		29.2	1.3407		-5.3	0	0	0	0		-4.9	0
31.4	1.29	1.3984	0.9316	1.3216	0.8419		29.3	1.3438		-5.25	0	0	0	0		-4.85	0
31.5	1.2859	1.3995	0.9331	1.323	0.8441		29.4	1.3461		-5.2	0	0	0	0		-4.8	0
31.6	1.2824	1.3974	0.9319	1.3245	0.8428		29.5	1.3475		-5.15	0	0	0	0		-4.75	0
31.7	1.288	1.3993	0.936	1.3282	0.8437		29.6	1.3482		-5.1	0	0	0	0		-4.7	0
31.8	1.287	1.4029	0.9387	1.3348	0.8493		29.7	1.3492		-5.05	0	0	0	0		-4.65	0
31.9	1.288	1.4038	0.9454	1.3339	0.8478		29.8	1.3497		-5	0	0	0	0		-4.6	0
32	1.2871	1.3999	0.9493	1.3362	0.8455		29.9	1.3514		-4.95	0	0	0	0		-4.55	0
32.1	1.2906	1.3958	0.9483	1.3428	0.847		30	1.3524		-4.9	0	0	0	0		-4.5	0
32.2	1.2875	1.4003	0.9503	1.3425	0.8488		30.1	1.3513		-4.85	0	0	0	0		-4.45	0
32.3	1.2896	1.4046	0.9541	1.3397	0.8546		30.2	1.3527		-4.8	0	0	0	0		-4.4	0
32.4	1.2919	1.4098	0.9578	1.3343	0.8535		30.3	1.3529		-4.75	0	0	0	0		-4.35	0
32.5	1.2964	1.4118	0.959	1.3331	0.862		30.4	1.3558		-4.7	0	0	0	0		-4.3	0
32.6	1.299	1.4145	0.9588	1.3302	0.8624		30.5	1.3516		-4.65	0	0	0	0		-4.25	0
32.7	1.3018	1.4131	0.962	1.3294	0.8673		30.6	1.3548		-4.6	0	0	0	0		-4.2	0
32.8	1.3026	1.418	0.9682	1.3316	0.864		30.7	1.3567		-4.55	0	0	0	0		-4.15	0
32.9	1.3067	1.4218	0.9672	1.3345	0.8649		30.8	1.3548		-4.5	0	0	0	0		-4.1	0
33	1.3091	1.426	0.9694	1.3373	0.8676		30.9	1.3568		-4.45	0	0	0	0		-4.05	0
33.1	1.3089	1.4336	0.9694	1.3368	0.867		31	1.3558		-4.4	0	0	0	0		-4	0
33.2	1.3112	1.4385	0.9708	1.3376	0.8631		31.1	1.3586		-4.35	0	0	0	0		-3.95	0
33.3	1.311	1.4413	0.974	1.3371	0.8617		31.2	1.3582		-4.3	0	0	0	0		-3.9	0
33.4	1.3105	1.4384	0.9767	1.335	0.8613		31.3	1.3606		-4.25	0	0	0	0		-3.85	0
33.5	1.3064	1.4433	0.9754	1.3399	0.8631		31.4	1.3612		-4.2	0	0	0	0		-3.8	0
33.6	1.3099	1.4458	0.976	1.3438	0.8632		31.5	1.3635		-4.15	0	0	0	0		-3.75	0
33.7	1.3083	1.4477	0.9789	1.3508	0.8673		31.6	1.3668		-4.1	0	0	0	0		-3.7	0
33.8	1.3098	1.4545	0.9833	1.3526	0.8668		31.7	1.3713		-4.05	0	0	0	0		-3.65	0
33.9	1.3108	1.4613	0.9902	1.3493	0.8715		31.8	1.3712		-4	0	0	0	0		-3.6	0
34	1.3115	1.4653	0.9967	1.353	0.8738		31.9	1.3721		-3.95	0	0	0	0		-3.55	0
34.1	1.3121	1.4684	1.0002	1.3461	0.8784		32	1.3734		-3.9	0	0	0	0		-3.5	0
34.2	1.3116	1.4709	1.003	1.3474	0.8806		32.1	1.375		-3.85	0	0	0	0		-3.45	0
34.3	1.3143	1.4698	1.0008	1.3472	0.8802		32.2	1.3762		-3.8	0	0	0	0		-3.4	0
34.4	1.3126	1.4703	1.0027	1.3479	0.8824		32.3	1.3775		-3.75	0	0	0	0		-3.35	0
34.5	1.3154	1.4763	1.0016	1.3438	0.885		32.4	1.378		-3.7	0	0	0	0		-3.3	0
34.6	1.3127	1.4778	1.0052	1.3386	0.8887		32.5	1.3805		-3.65	0	0	0	0		-3.25	0
34.7	1.3118	1.4822	1.0051	1.3373	0.8909		32.6	1.3801		-3.6	0	0	0	0		-3.2	0
34.8	1.3151	1.4841	1.0112	1.3397	0.895		32.7	1.3796		-3.55	0	0	0	0		-3.15	0
34.9	1.3121	1.4826	1.0099	1.3401	0.8934		32.8	1.3795		-3.5	0	0	0	0		-3.1	0
35	1.313	1.4828	1.0064	1.339	0.8989		32.9	1.3809		-3.45	0	0	0	0		-3.05	0
35.1	1.3136	1.49	1.0074	1.3378	0.898		33	1.3849		-3.4	0	0	0	0		-3	0
35.2	1.317	1.4956	1.01	1.3393	0.9031		33.1	1.3838		-3.35	0	0	0	0		-2.95	0
35.3	1.3165	1.4988	1.0106	1.3375	0.9036		33.2	1.3854		-3.3	0	0	0	0		-2.9	0
35.4	1.3126	1.5037	1.0111	1.3393	0.9025		33.3	1.3905		-3.25	0	0	0	0		-2.85	0
35.5	1.3068	1.5098	1.013	1.343	0.9039		33.4	1.3925		-3.2	0	0	0	0		-2.8	0
35.6	1.305	1.511	1.0126	1.3448	0.8994		33.5	1.3943		-3.15	0	0	0	0		-2.75	0
35.7	1.3058	1.5124	1.0209	1.344	0.9009		33.6	1.3952		-3.1	0	0	0	0		-2.7	0
35.8	1.3112	1.5172	1.021	1.3423	0.9015		33.7	1.3974		-3.05	0	0	0	0		-2.65	0
35.9	1.3157	1.5215	1.0221	1.3399	0.9024		33.8	1.4014		-3	0	0	0	0		-2.6	0
36	1.3182	1.5235	1.03	1.3407	0.9043		33.9	1.4016		-2.95	0	0	0	0		-2.55	0
36.1	1.3164	1.526	1.0332	1.3445	0.9012		34	1.405		-2.9	0	0	0	0		-2.5	0
36.2	1.3201	1.5318	1.0362	1.3453	0.9015		34.1	1.4067		-2.85	0	0	0	0		-2.45	0
36.3	1.319	1.5349	1.0367	1.3425	0.907		34.2	1.405		-2.8	0	0	0	0		-2.4	0
36.4	1.3214	1.535	1.0363	1.347	0.9061		34.3	1.4069		-2.75	0	0	0	0		-2.35	0
36.5	1.3253	1.5383	1.0345	1.3472	0.9077		34.4	1.4088		-2.7	0	0	0	0		-2.3	0
36.6	1.3247	1.5459	1.0379	1.3515	0.9082		34.5	1.4112		-2.65	0	0	0	0		-2.25	0
36.7	1.3239	1.5458	1.0423	1.3519	0.9073		34.6	1.4146		-2.6	0	0	0	0		-2.2	0
36.8	1.3276	1.5482	1.0511	1.3523	0.9087		34.7	1.4161		-2.55	0	0	0	0		-2.15	0
36.9	1.3309	1.5491	1.0518	1.358	0.9093		34.8	1.4209		-2.5	0	0	0	0		-2.1	0
37	1.3341	1.5515	1.0554	1.3578	0.9128		34.9	1.4188		-2.45	0	0	0	0		-2.05	0
37.1	1.3379	1.5558	1.0521	1.3569	0.9124		35	1.4159		-2.4	0	0	0	0		-2	0
37.2	1.3401	1.5602	1.0541	1.3555	0.9107		35.1	1.4185		-2.35	0	0	0	0		-1.95	0
37.3	1.3377	1.5608	1.0563	1.3549	0.9096		35.2	1.4142		-2.3	0	0	0	0		-1.9	0
37.4	1.3322	1.5617	1.0585	1.3545	0.9086		35.3	1.4128		-2.25	0	0	0	0		-1.85	0
37.5	1.3305	1.5644	1.0619	1.3549	0.9048		35.4	1.4119		-2.2	0	0	0	0		-1.8	0
37.6	1.3326	1.5641	1.0643	1.3557	0.9071		35.5	1.41		-2.15	0	0	0	0		-1.75	0
37.7	1.3342	1.5664	1.0653	1.3563	0.9069		35.6	1.4114		-2.1	0	0	0	0		-1.7	0
37.8	1.3335	1.5692	1.0671	1.3555	0.9089		35.7	1.4117		-2.05	0	0	0	0		-1.65	0
37.9	1.3346	1.5714	1.0635	1.3543	0.9101		35.8	1.4135		-2	0	0	0	0		-1.6	0
38	1.3342	1.5735	1.0609	1.3556	0.9107		35.9	1.4165		-1.95	0	0	0	0		-1.55	0
38.1	1.3386	1.5781	1.0592	1.3609	0.9156		36	1.4174		-1.9	0	0	0	0		-1.5	0
38.2	1.3427	1.5862	1.0587	1.3597	0.9195		36.1	1.4182		-1.85	0	0	0	0		-1.45	0
38.3	1.3484	1.5885	1.0633	1.3624	0.9213		36.2	1.4189		-1.8	0	0	0	0		-1.4	0
38.4	1.3538	1.5917	1.0617	1.3685	0.922		36.3	1.4198		-1.75	0	0	0	0		-1.35	0
38.5	1.3583	1.5962	1.0635	1.374	0.9285		36.4	1.4218		-1.7	0	0	0	0		-1.3	0
38.6	1.3603	1.5954	1.0643	1.3769	0.921		36.5	1.4171		-1.65	0	0	0	0		-1.25	0
38.7	1.3593	1.595	1.0674	1.3835	0.9237		36.6	1.4211		-1.6	0	0	0	0		-1.2	0
38.8	1.3596	1.5985	1.0699	1.3871	0.9236		36.7	1.4247		-1.55	0	0	0	0		-1.15	0
38.9	1.3626	1.6017	1.0681	1.3927	0.9229		36.8	1.4286		-1.5	0	0	0	0		-1.1	0
39	1.365	1.6008	1.0668	1.3933	0.9204		36.9	1.4338		-1.45	0	0	0	0		-1.05	0
39.1	1.3662	1.5977	1.0635	1.3932	0.9172		37	1.4328		-1.4	0	0	0	0		-1	0
39.2	1.366	1.5981	1.0642	1.3953	0.9166		37.1	1.438		-1.35	0	0	0	0		-0.950001	0
39.3	1.3654	1.6006	1.0637	1.3929	0.9204		37.2	1.438		-1.3	0	0	0	0		-0.899998	0
39.4	1.3688	1.5998	1.064	1.3927	0.9213		37.3	1.439		-1.25	0	0	0	0		-0.849998	0
39.5	1.3706	1.6027	1.0655	1.3943	0.9251		37.4	1.4404		-1.2	0	0	0	0		-0.799999	0
39.6	1.3713	1.6014	1.0665	1.39	0.9268		37.5	1.4418		-1.15	0	0	0	0		-0.75	0
39.7	1.3711	1.6051	1.0668	1.3913	0.9233		37.6	1.4408		-1.1	0	0	0	0		-0.700001	0
39.8	1.3728	1.6079	1.0692	1.3903	0.9207		37.7	1.4412		-1.05	0	0	0	0		-0.649998	0
39.9	1.3778	1.6059	1.0646	1.3937	0.9243		37.8	1.4396		-0.999996	0	0	0	0		-0.599998	0
40	1.3829	1.6123	1.0591	1.397	0.9208		37.9	1.4405		-0.949997	0	0	0	0		-0.549999	0
40.1	1.382	1.6116	1.0551	1.3979	0.9213		38	1.4401		-0.899998	0	0	0	0		-0.5	0
40.2	1.3806	1.6149	1.0539	1.4044	0.9204		38.1	1.4429		-0.849998	0	0	0	0		-0.450001	0
40.3	1.3796	1.6101	1.0523	1.4073	0.9215		38.2	1.4451		-0.799995	0	0	0	0		-0.399998	0
40.4	1.3793	1.6088	1.0541	1.41	0.9245		38.3	1.4501		-0.749996	0	0	0	0		-0.349998	0
40.5	1.3822	1.6121	1.0522	1.4118	0.9228		38.4	1.4505		-0.699997	0	0	0	0		-0.299999	0
40.6	1.3855	1.6055	1.051	1.4195	0.9207		38.5	1.4526		-0.649998	0	0	0	0		-0.25	0
40.7	1.3905	1.6094	1.0466	1.4234	0.9174		38.6	1.4516		-0.599998	0	0	0	0		-0.200001	0
40.8	1.391	1.6104	1.0507	1.4223	0.9185		38.7	1.4506		-0.549995	0	0	0	0		-0.149998	0
40.9	1.3935	1.6161	1.0526	1.4232	0.9194		38.8	1.452		-0.499996	0	0	0	0		-0.0999985	0
41	1.4006	1.6233	1.0533	1.4259	0.9232		38.9	1.4533		-0.449997	0	0	0	0		-0.0499992	0
41.1	1.401	1.6283	1.0545	1.4298	0.924		39	1.4559		-0.399998	0	0	0	0		0	0
41.2	1.4045	1.6291	1.0511	1.432	0.925		39.1	1.4562		-0.349998	0	0	0	0		0.0499992	0
41.3	1.4044	1.6303	1.0498	1.4331	0.9248		39.2	1.4559		-0.299995	0	0	0	0		0.100002	0
41.4	1.4088	1.6313	1.052	1.443	0.9215		39.3	1.4576		-0.249996	0	0	0	0		0.150002	0
41.5	1.4102	1.63	1.0539	1.4455	0.9253		39.4	1.4557		-0.199997	0	0	0	0		0.200001	0
41.6	1.4142	1.6327	1.0544	1.4428	0.9306		39.5	1.4554		-0.149998	0	0	0	0		0.25	0
41.7	1.419	1.6404	1.0572	1.4459	0.9378		39.6	1.4586		-0.0999985	0	0	0	0		0.299999	0
41.8	1.4194	1.6466	1.0526	1.4449	0.9427		39.7	1.4643		-0.0499954	0	0	0	0		0.350002	0
41.9	1.4151	1.6449	1.058	1.4467	0.9424		39.8	1.4658		0	0	0	0	0		0.400002	0
42	1.4111	1.6472	1.0563	1.4496	0.942		39.9	1.463		0.0500031	0	0	0	0		0.450001	0
42.1	1.4122	1.646	1.0529	1.4536	0.9422		40	1.4658		0.100002	3.76e-05	0.000578	0.000281	1.83e-05		0.5	0
42.2	1.4108	1.6476	1.0481	1.4544	0.9444		40.1	1.4641		0.150002	7.53e-05	0.001156	0.000561	3.66e-05		0.549999	0
42.3	1.4114	1.6468	1.0498	1.456	0.944		40.2	1.4635		0.200005	0.000112929	0.001734	0.000842	5.5e-05		0.600002	0
42.4	1.4115	1.6453	1.0487	1.455	0.9436		40.3	1.4655		0.250004	0.00015057	0.002312	0.001123	7.33e-05		0.650002	0
42.5	1.4085	1.6478	1.0459	1.455	0.9482		40.4	1.4655		0.300003	0.000188209	0.00289	0.001403	9.16e-05		0.700001	0
42.6	1.4106	1.652	1.0457	1.4559	0.9452		40.5	1.4662		0.350002	0.000225848	0.003468	0.001684	0.00011		0.75	0
42.7	1.412	1.6521	1.0481	1.4484	0.9478		40.6	1.4667		0.400002	0.000263486	0.004046	0.001965	0.000128		0.799999	0
42.8	1.4127	1.6564	1.0467	1.4477	0.9461		40.7	1.4656		0.450005	0.000301126	0.004624	0.002245	0.000147		0.850002	0
42.9	1.4098	1.6584	1.0419	1.4444	0.9463		40.8	1.4627		0.500004	0.000338762	0.005202	0.002526	0.000165		0.900002	0
43	1.4093	1.6635	1.0436	1.4412	0.9468		40.9	1.4591		0.550003	0.000376398	0.00578	0.002806	0.000183		0.950001	0
43.1	1.4073	1.6607	1.0473	1.4434	0.9475		41	1.4625		0.600002	0.000414032	0.006357	0.003087	0.000202		1	0
43.2	1.4072	1.6605	1.0506	1.4446	0.9451		41.1	1.4607		0.650002	0.000451666	0.006935	0.003368	0.00022		1.05	0
43.3	1.4083	1.6613	1.0498	1.4425	0.9426		41.2	1.4598		0.700005	0.000489302	0.007513	0.003648	0.000238		1.1	0
43.4	1.4154	1.6636	1.045	1.4466	0.9433		41.3	1.462		0.750004	0.000526934	0.008091	0.003929	0.000256		1.15	0
43.5	1.4258	1.6641	1.0478	1.4481	0.9418		41.4	1.4638		0.800003	0.000564565	0.008669	0.00421	0.000275		1.2	0
43.6	1.4284	1.6621	1.0497	1.4446	0.9462		41.5	1.4671		0.850002	0.000602196	0.009246	0.00449	0.000293		1.25	0
43.7	1.4295	1.6692	1.0515	1.4441	0.9421		41.6	1.4717		0.900002	0.000639825	0.009824	0.004771	0.000311		1.3	0
43.8	1.431	1.6722	1.0522	1.4419	0.9421		41.7	1.4721		0.950005	0.000677457	0.010402	0.005051	0.00033		1.35	0
43.9	1.4327	1.6747	1.053	1.4419	0.9452		41.8	1.4717		1	0.000715085	0.010979	0.005332	0.000348		1.4	0
44	1.4347	1.6707	1.0542	1.4411	0.9419		41.9	1.4736		1.05	0.000752712	0.011557	0.005612	0.000366		1.45	0
44.1	1.435	1.6741	1.05	1.4429	0.9467		42	1.4737		1.1	0.000790338	0.012135	0.005893	0.000385		1.5	0
44.2	1.4343	1.6774	1.0526	1.4406	0.9434		42.1	1.4745		1.15	0.000827964	0.012712	0.006174	0.000403		1.55	0
44.3	1.4324	1.6746	1.055	1.445	0.9431		42.2	1.4755		1.2	0.000865591	0.01329	0.006454	0.000421		1.6	0
44.4	1.4305	1.675	1.0556	1.4452	0.9417		42.3	1.4757		1.25	0.000903215	0.013868	0.006735	0.00044		1.65	0
44.5	1.4249	1.6775	1.0534	1.4453	0.9393		42.4	1.4766		1.3	0.000940838	0.014445	0.007015	0.000458		1.7	0
44.6	1.4234	1.6771	1.0552	1.444	0.9382		42.5	1.4774		1.35	0.00097846	0.015023	0.007296	0.000476		1.75	0
44.7	1.4233	1.6806	1.0549	1.4473	0.9376		42.6	1.4815		1.4	0.00101608	0.0156	0.007576	0.000495		1.8	0
44.8	1.4319	1.6851	1.0547	1.4471	0.935		42.7	1.4833		1.45	0.00105371	0.016178	0.007857	0.000513		1.85	0
44.9	1.4401	1.6885	1.0573	1.4497	0.9338		42.8	1.4815		1.5	0.00109132	0.016755	0.008138	0.000531		1.9	0
45	1.4407	1.6872	1.0597	1.4454	0.9381		42.9	1.4787		1.55	0.00112894	0.017333	0.008418	0.00055		1.95	0
45.1	1.4393	1.6943	1.0653	1.445	0.9427		43	1.477		1.6	0.00116656	0.01791	0.008699	0.000568		2	0
45.2	1.4425	1.6962	1.0742	1.4448	0.9399		43.1	1.4794		1.65	0.00120418	0.018487	0.008979	0.000586		2.05	0
45.3	1.4456	1.693	1.0798	1.4448	0.9446		43.2	1.479		1.7	0.0012418	0.019065	0.00926	0.000605		2.1	0
45.4	1.4484	1.6923	1.0842	1.4489	0.9463		43.3	1.4759		1.75	0.00127941	0.019642	0.00954	0.000623		2.15	0
45.5	1.4504	1.6954	1.0871	1.4509	0.9486		43.4	1.4764		1.8	0.00131703	0.02022	0.009821	0.000641		2.2	0
45.6	1.4522	1.6988	1.0898	1.4493	0.9482		43.5	1.4774		1.85	0.00135464	0.020797	0.010101	0.00066		2.25	0
45.7	1.4577	1.7035	1.0928	1.4575	0.9495		43.6	1.4795		1.9	0.00139225	0.021374	0.010382	0.000678		2.3	0
45.8	1.4589	1.7054	1.0959	1.4584	0.9544		43.7	1.4829		1.95	0.00142987	0.021951	0.010662	0.000696		2.35	0
45.9	1.465	1.7098	1.0976	1.4607	0.9565		43.8	1.4809		2	0.00146748	0.022529	0.010943	0.000714		2.4	0
46	1.462	1.7143	1.1008	1.4608	0.9504		43.9	1.4823		2.05	0.00150509	0.023106	0.011223	0.000733		2.45	0
46.1	1.4647	1.7115	1.106	1.4604	0.9538		44	1.4859		2.1	0.0015427	0.023683	0.011504	0.000751		2.5	0
46.2	1.4656	1.7202	1.107	1.4637	0.9536		44.1	1.4871		2.15	0.00158031	0.02426	0.011784	0.000769		2.55	0
46.3	1.4675	1.7179	1.1077	1.4643	0.9545		44.2	1.4868		2.2	0.00161792	0.024838	0.012065	0.000788		2.6	0
46.4	1.4727	1.722	1.1118	1.4665	0.9524		44.3	1.4853		2.25	0.00165553	0.025415	0.012345	0.000806		2.65	0
46.5	1.4727	1.7285	1.1151	1.4717	0.9522		44.4	1.4837		2.3	0.00169313	0.025992	0.012626	0.000824		2.7	0
46.6	1.468	1.731	1.1207	1.4703	0.9545		44.5	1.4841		2.35	0.00173074	0.026569	0.012906	0.000843		2.75	0
46.7	1.4663	1.7373	1.1244	1.4671	0.9559		44.6	1.4812		2.4	0.00176834	0.027146	0.013187	0.000861		2.8	0
46.8	1.4675	1.7388	1.1227	1.4705	0.9612		44.7	1.4832		2.45	0.00180595	0.027723	0.013467	0.000879		2.85	0
46.9	1.469	1.7432	1.1176	1.4733	0.9622		44.8	1.488		2.5	0.00184355	0.0283	0.013748	0.000898		2.9	0
47	1.4691	1.7399	1.1155	1.4714	0.9608		44.9	1.4882		2.55	0.00188116	0.028877	0.014028	0.000916		2.95	0
47.1	1.4688	1.7393	1.1135	1.4703	0.9586		45	1.4871		2.6	0.00191876	0.029454	0.014308	0.000934		3	0
47.2	1.4685	1.739	1.114	1.4711	0.9552		45.1	1.488		2.65	0.00195636	0.030031	0.014589	0.000953		3.05	0
47.3	1.469	1.7382	1.1175	1.4741	0.9611		45.2	1.4855		2.7	0.00199396	0.030608	0.014869	0.000971		3.1	0
47.4	1.4713	1.7395	1.1223	1.4754	0.9668		45.3	1.4862		2.75	0.00203156	0.031185	0.01515	0.000989		3.15	0
47.5	1.4745	1.7429	1.1227	1.4694	0.971		45.4	1.4832		2.8	0.00206916	0.031762	0.01543	0.001008		3.2	0
47.6	1.4798	1.7453	1.1211	1.4693	0.9727		45.5	1.4844		2.85	0.00210675	0.032339	0.015711	0.001026		3.25	0
47.7	1.4817	1.7462	1.1237	1.4717	0.9724		45.6	1.4829		2.9	0.00214435	0.032916	0.015991	0.001044		3.3	0
47.8	1.4837	1.7439	1.1265	1.4763	0.971		45.7	1.482		2.95	0.00218195	0.033493	0.016272	0.001062		3.35	0
47.9	1.485	1.7419	1.1298	1.483	0.9677		45.8	1.4781		3	0.00221954	0.03407	0.016552	0.001081		3.4	0
48	1.4923	1.7479	1.1278	1.4863	0.9697		45.9	1.4763		3.05	0.00225714	0.034647	0.016832	0.001099		3.45	0
48.1	1.4986	1.7508	1.1317	1.486	0.9756		46	1.4783		3.1	0.00229473	0.035224	0.017113	0.001117		3.5	0
48.2	1.4972	1.7533	1.1324	1.4869	0.9741		46.1	1.479		3.15	0.00233232	0.0358	0.017393	0.001136		3.55	0
48.3	1.5028	1.7543	1.1377	1.4852	0.9724		46.2	1.4812		3.2	0.00236992	0.036377	0.017674	0.001154		3.6	0
48.4	1.5057	1.7578	1.1379	1.4848	0.9762		46.3	1.4837		3.25	0.00240751	0.036954	0.017954	0.001172		3.65	0
48.5	1.5074	1.7585	1.1472	1.4865	0.9763		46.4	1.4868		3.3	0.0024451	0.037531	0.018234	0.001191		3.7	0
48.6	1.5112	1.7628	1.1537	1.4852	0.972		46.5	1.4879		3.35	0.00248269	0.038107	0.018515	0.001209		3.75	0
48.7	1.5136	1.7622	1.1496	1.4843	0.9736		46.6	1.4902		3.4	0.00252027	0.038684	0.018795	0.001227		3.8	0
48.8	1.5163	1.7649	1.1523	1.4918	0.9743		46.7	1.491		3.45	0.00255786	0.039261	0.019076	0.001246		3.85	0
48.9	1.5179	1.7702	1.1557	1.4974	0.9786		46.8	1.4905		3.5	0.00259545	0.039837	0.019356	0.001264		3.9	0
49	1.5205	1.7718	1.1609	1.4995	0.9786		46.9	1.4949		3.55	0.00263304	0.040414	0.019636	0.001282		3.95	0
49.1	1.5209	1.7679	1.1628	1.5014	0.9821		47	1.4978		3.6	0.00267062	0.040991	0.019917	0.001301		4	0
49.2	1.5178	1.7724	1.1591	1.5027	0.9848		47.1	1.4988		3.65	0.0027082	0.041567	0.020197	0.001319		4.05	0
49.3	1.5174	1.7742	1.1604	1.5062	0.9854		47.2	1.5015		3.7	0.00274579	0.042144	0.020477	0.001337		4.1	0
49.4	1.5175	1.7757	1.1631	1.5119	0.9911		47.3	1.4996		3.75	0.00278337	0.04272	0.020758	0.001356		4.15	0
49.5	1.514	1.7732	1.1649	1.5126	0.9939		47.4	1.5006		3.8	0.00282095	0.043297	0.021038	0.001374		4.2	0
49.6	1.5092	1.7783	1.1653	1.5129	0.9969		47.5	1.5033		3.85	0.00285853	0.043873	0.021318	0.001392		4.25	0
49.7	1.5101	1.7849	1.1645	1.5181	1.0026		47.6	1.5029		3.9	0.00289611	0.04445	0.021599	0.00141		4.3	0
49.8	1.5124	1.7816	1.1666	1.5208	1.0083		47.7	1.5039		3.95	0.0029337	0.045026	0.021879	0.001429		4.35	0
49.9	1.5186	1.7846	1.1711	1.5254	1.011		47.8	1.5011		4	0.00297127	0.045603	0.02216	0.001447		4.4	0
50	1.5215	1.7874	1.1678	1.5267	1.0074		47.9	1.5041		4.05	0.00300885	0.046179	0.02244	0.001465		4.45	0
50.1	1.5234	1.7956	1.1738	1.5296	1.0109		48	1.5043		4.1	0.00304643	0.046756	0.02272	0.001484		4.5	0
50.2	1.5252	1.7938	1.1785	1.5307	1.0092		48.1	1.5051		4.15	0.003084	0.047332	0.023	0.001502		4.55	0
50.3	1.53	1.7936	1.1802	1.5334	1.0126		48.2	1.5055		4.2	0.00312158	0.047908	0.023281	0.00152		4.6	0
50.4	1.5321	1.7974	1.1827	1.5365	1.0081		48.3	1.5026		4.25	0.00315915	0.048485	0.023561	0.001539		4.65	0
50.5	1.5366	1.8002	1.1841	1.5384	1.009		48.4	1.5076		4.3	0.00319673	0.049061	0.023841	0.001557		4.7	0
50.6	1.5437	1.8	1.1896	1.5397	1.0107		48.5	1.5072		4.35	0.0032343	0.049637	0.024122	0.001575		4.75	0
50.7	1.5461	1.8013	1.1886	1.5457	1.0114		48.6	1.5084		4.4	0.00327187	0.050214	0.024402	0.001594		4.8	0
50.8	1.5511	1.8003	1.1911	1.5408	1.0171		48.7	1.5089		4.45	0.00330944	0.05079	0.024682	0.001612		4.85	0
50.9	1.5485	1.7988	1.1947	1.5387	1.0203		48.8	1.5055		4.5	0.00334701	0.051366	0.024963	0.00163		4.9	0
51	1.5447	1.7995	1.1946	1.5401	1.0207		48.9	1.5079		4.55	0.00338458	0.051943	0.025243	0.001649		4.95	0
51.1	1.5472	1.8034	1.1923	1.544	1.0212		49	1.5093		4.6	0.00342215	0.052519	0.025523	0.001667		5	0
51.2	1.5508	1.8031	1.191	1.5505	1.0226		49.1	1.5135		4.65	0.00345972	0.053095	0.025804	0.001685		5.05	0
51.3	1.5535	1.8073	1.1872	1.5578	1.0304		49.2	1.5164		4.7	0.00349729	0.053671	0.026084	0.001703		5.1	0
51.4	1.5522	1.8128	1.1822	1.5582	1.0288		49.3	1.5155		4.75	0.00353485	0.054247	0.026364	0.001722		5.15	0
51.5	1.5541	1.8194	1.1846	1.5544	1.0277		49.4	1.5188		4.8	0.00357242	0.054823	0.026644	0.00174		5.2	0
51.6	1.5517	1.8266	1.1862	1.5594	1.0296		49.5	1.5206		4.85	0.00360998	0.055399	0.026925	0.001758		5.25	0
51.7	1.5517	1.8277	1.1806	1.5626	1.034		49.6	1.52		4.9	0.00364754	0.055976	0.027205	0.001777		5.3	0
51.8	1.5528	1.83	1.1797	1.5638	1.0312		49.7	1.5214		4.95	0.00368511	0.056552	0.027485	0.001795		5.35	0
51.9	1.5515	1.8272	1.1802	1.5645	1.0269		49.8	1.5193		5	0.00372267	0.057128	0.027765	0.001813		5.4	0
52	1.5547	1.826	1.1788	1.5651	1.026		49.9	1.5235		5.05	0.00376023	0.057704	0.028046	0.001832		5.45	0
52.1	1.5551	1.8266	1.1756	1.5632	1.0308		50	1.5234		5.1	0.00379779	0.05828	0.028326	0.00185		5.5	0
52.2	1.5512	1.8273	1.1758	1.5679	1.0309		50.1	1.5217		5.15	0.00383535	0.058856	0.028606	0.001868		5.55	0
52.3	1.5548	1.8271	1.1808	1.5691	1.0313		50.2	1.5221		5.2	0.00387291	0.059432	0.028886	0.001887		5.6	0
52.4	1.557	1.8284	1.1814	1.5708	1.0328		50.3	1.522		5.25	0.00391047	0.060008	0.029167	0.001905		5.65	0
52.5	1.554	1.8309	1.1778	1.5721	1.0399		50.4	1.523		5.3	0.00394802	0.060584	0.029447	0.001923		5.7	0
52.6	1.5543	1.8304	1.1762	1.5717	1.0391		50.5	1.5252		5.35	0.00398558	0.061159	0.029727	0.001942		5.75	0
52.7	1.5615	1.8294	1.1732	1.5761	1.0395		50.6	1.5269		5.4	0.00402313	0.061735	0.030007	0.00196		5.8	0
52.8	1.5669	1.8313	1.173	1.5785	1.0396		50.7	1.5311		5.45	0.00406069	0.062311	0.030288	0.001978		5.85	0
52.9	1.567	1.8284	1.1778	1.5798	1.0384		50.8	1.5345		5.5	0.00409825	0.062887	0.030568	0.001996		5.9	0
53	1.5667	1.8289	1.1819	1.5817	1.0417		50.9	1.5357		5.55	0.0041358	0.063463	0.030848	0.002015		5.95	0
53.1	1.5676	1.8347	1.1815	1.5849	1.0458		51	1.5384		5.6	0.00417335	0.064039	0.031128	0.002033		6	0
53.2	1.5646	1.8334	1.1854	1.5842	1.0466		51.1	1.5403		5.65	0.0042109	0.064614	0.031408	0.002051		6.05	0
53.3	1.5666	1.8376	1.1862	1.5813	1.0464		51.2	1.541		5.7	0.00424845	0.06519	0.031689	0.00207		6.1	0
53.4	1.5607	1.8419	1.1891	1.5827	1.0432		51.3	1.5435		5.75	0.004286	0.065766	0.031969	0.002088		6.15	0
53.5	1.5579	1.8395	1.1882	1.5871	1.039		51.4	1.5463		5.8	0.00432355	0.066342	0.032249	0.002106		6.2	0
53.6	1.5543	1.84	1.1873	1.5908	1.0384		51.5	1.5473		5.85	0.0043611	0.066917	0.032529	0.002125		6.25	0
53.7	1.5508	1.8386	1.1874	1.5914	1.0392		51.6	1.5467		5.9	0.00439864	0.067493	0.032809	0.002143		6.3	0
53.8	1.5535	1.8365	1.1868	1.5935	1.0393		51.7	1.553		5.95	0.00443619	0.068069	0.033089	0.002161		6.35	0
53.9	1.5542	1.8394	1.182	1.5957	1.0397		51.8	1.5534		6	0.00447374	0.068644	0.03337	0.00218		6.4	0
54	1.554	1.8459	1.1853	1.5982	1.0471		51.9	1.557		6.05	0.00451128	0.06922	0.03365	0.002198		6.45	0
54.1	1.55	1.8479	1.1846	1.5987	1.0467		52	1.5615		6.1	0.00454882	0.069796	0.03393	0.002216		6.5	0
54.2	1.5532	1.8482	1.183	1.6002	1.0453		52.1	1.561		6.15	0.00458637	0.070371	0.03421	0.002234		6.55	0
54.3	1.5593	1.8513	1.1815	1.6005	1.0476		52.2	1.5611		6.2	0.00462391	0.070947	0.03449	0.002253		6.6	0
54.4	1.5574	1.8582	1.1826	1.6015	1.0486		52.3	1.5606		6.25	0.00466145	0.071522	0.03477	0.002271		6.65	0
54.5	1.5557	1.8601	1.1854	1.6054	1.0501		52.4	1.5597		6.3	0.00469899	0.072098	0.035051	0.002289		6.7	0
54.6	1.5635	1.8623	1.1814	1.6078	1.0495		52.5	1.5594		6.35	0.00473653	0.072673	0.035331	0.002308		6.75	0
54.7	1.5638	1.8602	1.1798	1.6097	1.0527		52.6	1.5615		6.4	0.00477407	0.073249	0.035611	0.002326		6.8	0
54.8	1.5654	1.8656	1.1855	1.6129	1.0557		52.7	1.5639		6.45	0.00481161	0.073824	0.035891	0.002344		6.85	0
54.9	1.5691	1.8704	1.1817	1.6145	1.0551		52.8	1.5638		6.5	0.00484914	0.0744	0.036171	0.002363		6.9	0
55	1.5713	1.866	1.1844	1.6178	1.0562		52.9	1.5664		6.55	0.00488668	0.074975	0.036451	0.002381		6.95	0
55.1	1.5747	1.8666	1.1833	1.6188	1.0628		53	1.5682		6.6	0.00492422	0.07555	0.036731	0.002399		7	0
55.2	1.5737	1.8739	1.184	1.6193	1.0654		53.1	1.5712		6.65	0.00496175	0.076126	0.037011	0.002418		7.05	0
55.3	1.5811	1.8777	1.1843	1.6192	1.065		53.2	1.5697		6.7	0.00499929	0.076701	0.037292	0.002436		7.1	0
55.4	1.5848	1.8844	1.1869	1.6181	1.0682		53.3	1.57		6.75	0.00503682	0.077276	0.037572	0.002454		7.15	0.1
55.5	1.5873	1.889	1.1847	1.619	1.067		53.4	1.5741		6.8	0.00507435	0.077852	0.037852	0.002472		7.2	0.1
55.6	1.592	1.8956	1.1885	1.6211	1.0663		53.5	1.5732		6.85	0.00511188	0.078427	0.038132	0.002491		7.25	0.1
55.7	1.5996	1.8945	1.1905	1.6234	1.0703		53.6	1.5735		6.9	0.00514941	0.079002	0.038412	0.002509		7.3	0.1
55.8	1.6054	1.8935	1.1908	1.6245	1.0671		53.7	1.574		6.95	0.00518694	0.079578	0.038692	0.002527		7.35	0.1
55.9	1.6006	1.8967	1.1897	1.6304	1.0643		53.8	1.5729		7	0.00522447	0.080153	0.038972	0.002546		7.4	0.1
56	1.5979	1.8959	1.1902	1.6296	1.0667		53.9	1.5767		7.05	0.005262	0.080728	0.039252	0.002564		7.45	0.1
56.1	1.5971	1.897	1.1981	1.6333	1.0654		54	1.5754		7.1	0.00529952	0.081303	0.039532	0.002582		7.5	0.1
56.2	1.5981	1.8991	1.1985	1.6363	1.066		54.1	1.5762		7.15	0.00533705	0.081878	0.039812	0.002601		7.55	0.1
56.3	1.6028	1.9016	1.2038	1.638	1.0692		54.2	1.5782		7.2	0.00537458	0.082454	0.040092	0.002619		7.6	0.1
56.4	1.5998	1.9028	1.2026	1.639	1.0678		54.3	1.579		7.25	0.0054121	0.083029	0.040373	0.002637		7.65	0.1
56.5	1.592	1.9045	1.2007	1.6378	1.0725		54.4	1.5814		7.3	0.00544962	0.083604	0.040653	0.002656		7.7	0.1
56.6	1.59	1.901	1.1947	1.6353	1.0739		54.5	1.5813		7.35	0.00548715	0.084179	0.040933	0.002674		7.75	0.1
56.7	1.5879	1.9001	1.1961	1.6384	1.0743		54.6	1.5828		7.4	0.00552467	0.084754	0.041213	0.002692		7.8	0.1
56.8	1.5854	1.9023	1.1988	1.6401	1.075		54.7	1.5835		7.45	0.00556219	0.085329	0.041493	0.00271		7.85	0.1
56.9	1.5813	1.9081	1.199	1.647	1.0697		54.8	1.5829		7.5	0.00559971	0.085904	0.041773	0.002729		7.9	0.1
57	1.583	1.9129	1.1969	1.6483	1.0724		54.9	1.5863		7.55	0.00563723	0.086479	0.042053	0.002747		7.95	0.1
57.1	1.5798	1.915	1.1972	1.6482	1.0767		55	1.5854		7.6	0.00567475	0.087054	0.042333	0.002765		8	0.1
57.2	1.5784	1.9216	1.2033	1.6468	1.0772		55.1	1.5854		7.65	0.00571227	0.087629	0.042613	0.002784		8.05	0.1
57.3	1.5754	1.9231	1.2044	1.6419	1.0793		55.2	1.5799		7.7	0.00574979	0.088204	0.042893	0.002802		8.1	0.1
57.4	1.5738	1.9207	1.2053	1.6386	1.078		55.3	1.5762		7.75	0.0057873	0.088779	0.043173	0.00282		8.15	0.1
57.5	1.5762	1.9163	1.2084	1.6446	1.0783		55.4	1.5788		7.8	0.00582482	0.089354	0.043453	0.002839		8.2	0.1
57.6	1.5722	1.9138	1.2047	1.6546	1.078		55.5	1.5817		7.85	0.00586233	0.089929	0.043733	0.002857		8.25	0.1
57.7	1.5746	1.9101	1.205	1.6537	1.0768		55.6	1.5846		7.9	0.00589984	0.090503	0.044013	0.002875		8.3	0.1
57.8	1.5765	1.9123	1.2115	1.659	1.073		55.7	1.5877		7.95	0.00593736	0.091078	0.044293	0.002894		8.35	0.1
57.9	1.5742	1.9127	1.2121	1.66	1.0727		55.8	1.5862		8	0.00597487	0.091653	0.044573	0.002912		8.4	0.1
58	1.5787	1.9172	1.211	1.6611	1.0771		55.9	1.5905		8.05	0.00601238	0.092228	0.044853	0.00293		8.45	0.1
58.1	1.5759	1.9192	1.2165	1.6648	1.0753		56	1.5892		8.1	0.00604989	0.092803	0.045133	0.002948		8.5	0.1
58.2	1.5772	1.9197	1.2236	1.6713	1.0729		56.1	1.59		8.15	0.0060874	0.093377	0.045413	0.002967		8.55	0.1
58.3	1.5802	1.9225	1.2183	1.6718	1.0758		56.2	1.5914		8.2	0.00612491	0.093952	0.045693	0.002985		8.6	0.1
58.4	1.577	1.9241	1.2168	1.6706	1.0812		56.3	1.5943		8.25	0.00616242	0.094527	0.045973	0.003003		8.65	0.1
58.5	1.5753	1.9305	1.2166	1.6719	1.0825		56.4	1.5963		8.3	0.00619992	0.095102	0.046253	0.003022		8.7	0.1
58.6	1.5768	1.9321	1.2187	1.676	1.0762		56.5	1.5996		8.35	0.00623743	0.095676	0.046533	0.00304		8.75	0.1
58.7	1.5767	1.9342	1.2185	1.6783	1.0781		56.6	1.6		8.4	0.00627493	0.096251	0.046813	0.003058		8.8	0.1
58.8	1.5755	1.9358	1.2185	1.6765	1.0763		56.7	1.5965		8.45	0.00631244	0.096826	0.047093	0.003077		8.85	0.1
58.9	1.5732	1.9373	1.2257	1.68	1.0808		56.8	1.5962		8.5	0.00634995	0.0974	0.047373	0.003095		8.9	0.1
59	1.5757	1.9413	1.2265	1.683	1.0802		56.9	1.5948		8.55	0.00638745	0.097975	0.047653	0.003113		8.95	0.1
59.1	1.5793	1.9423	1.2286	1.6805	1.0763		57	1.5921		8.6	0.00642495	0.098549	0.047933	0.003131		9	0.1
59.2	1.5798	1.942	1.2283	1.6817	1.0734		57.1	1.5919		8.65	0.00646245	0.099124	0.048213	0.00315		9.05	0.1
59.3	1.5807	1.9417	1.227	1.6853	1.0751		57.2	1.5934		8.7	0.00649995	0.099699	0.048493	0.003168		9.1	0.1
59.4	1.58	1.9423	1.2251	1.6883	1.0822		57.3	1.5943		8.75	0.00653745	0.100273	0.048773	0.003186		9.15	0.1
59.5	1.587	1.9381	1.2255	1.6915	1.0826		57.4	1.5962		8.8	0.00657495	0.100848	0.049053	0.003205		9.2	0.1
59.6	1.5877	1.9424	1.2271	1.6944	1.0827		57.5	1.5966		8.85	0.00661245	0.101422	0.049333	0.003223		9.25	0.1
59.7	1.5877	1.9466	1.2272	1.6971	1.0835		57.6	1.5952		8.9	0.00664994	0.101996	0.049612	0.003241		9.3	0.1
59.8	1.5926	1.95	1.2287	1.6992	1.0824		57.7	1.5968		8.95	0.00668744	0.102571	0.049892	0.00326		9.35	0.1
59.9	1.5927	1.9564	1.2347	1.6999	1.0876		57.8	1.595		9	0.00672494	0.103145	0.050172	0.003278		9.4	0.1
60	1.5923	1.9583	1.2389	1.7	1.0901		57.9	1.5942		9.05	0.00676243	0.10372	0.050452	0.003296		9.45	0.1
60.1	1.5938	1.9586	1.2351	1.6937	1.0881		58	1.593		9.1	0.00679993	0.104294	0.050732	0.003315		9.5	0.1
60.2	1.5925	1.9585	1.2335	1.6915	1.0897		58.1	1.5928		9.15	0.00683742	0.104868	0.051012	0.003333		9.55	0.1
60.3	1.5929	1.9611	1.2339	1.6944	1.0896		58.2	1.5911		9.2	0.00687491	0.105443	0.051292	0.003351		9.6	0.1
60.4	1.5943	1.9659	1.2344	1.6946	1.0888		58.3	1.5903		9.25	0.0069124	0.106017	0.051572	0.003369		9.65	0.1
60.5	1.5982	1.9684	1.2339	1.6974	1.091		58.4	1.5942		9.3	0.00694989	0.106591	0.051852	0.003388		9.7	0.1
60.6	1.5991	1.968	1.2312	1.7002	1.089		58.5	1.5941		9.35	0.00698738	0.107166	0.052132	0.003406		9.75	0.1
60.7	1.5971	1.97	1.2339	1.7018	1.0905		58.6	1.5916		9.4	0.00702487	0.10774	0.052412	0.003424		9.8	0.1
60.8	1.6001	1.9714	1.2368	1.7043	1.0926		58.7	1.5912		9.45	0.00706236	0.108314	0.052691	0.003443		9.85	0.1
60.9	1.5964	1.9676	1.2404	1.7019	1.091		58.8	1.5885		9.5	0.00709985	0.108888	0.052971	0.003461		9.9	0.1
61	1.5942	1.9654	1.2425	1.7004	1.0939		58.9	1.5877		9.55	0.00713733	0.109463	0.053251	0.003479		9.95	0.1
61.1	1.5966	1.9667	1.2418	1.6975	1.0917		59	1.5848		9.6	0.00717482	0.110037	0.053531	0.003498		10	0.1
61.2	1.5972	1.9723	1.2461	1.7002	1.0931		59.1	1.5829		9.65	0.0072123	0.110611	0.053811	0.003516		10.05	0.1
61.3	1.602	1.9717	1.2432	1.6967	1.0908		59.2	1.5814		9.7	0.00724979	0.111185	0.054091	0.003534		10.1	0.1
61.4	1.6025	1.9713	1.2442	1.6964	1.0934		59.3	1.5841		9.75	0.00728727	0.111759	0.054371	0.003552		10.15	0.1
61.5	1.5969	1.9719	1.2477	1.7001	1.0978		59.4	1.587		9.8	0.00732475	0.112333	0.05465	0.003571		10.2	0.1
61.6	1.5948	1.9679	1.2512	1.7036	1.0954		59.5	1.5872		9.85	0.00736223	0.112907	0.05493	0.003589		10.25	0.1
61.7	1.5935	1.966	1.2481	1.704	1.0926		59.6	1.5908		9.9	0.00739972	0.113481	0.05521	0.003607		10.3	0.1
61.8	1.5873	1.9687	1.2442	1.7052	1.0878		59.7	1.5879		9.95	0.0074372	0.114055	0.05549	0.003626		10.35	0.1
61.9	1.5861	1.9717	1.2489	1.7024	1.0886		59.8	1.5865		10	0.00747468	0.114629	0.05577	0.003644		10.4	0.1
62	1.5902	1.974	1.2486	1.696	1.0898		59.9	1.5859		10.05	0.00751215	0.115203	0.05605	0.003662		10.45	0.1
62.1	1.5921	1.9784	1.2472	1.7021	1.0886		60	1.5867		10.1	0.00754963	0.115777	0.05633	0.003681		10.5	0.1
62.2	1.5925	1.9831	1.2453	1.7024	1.0913		60.1	1.5884		10.15	0.00758711	0.116351	0.056609	0.003699		10.55	0.1
62.3	1.5962	1.9843	1.2432	1.7051	1.0927		60.2	1.5889		10.2	0.00762458	0.116925	0.056889	0.003717		10.6	0.1
62.4	1.5941	1.9873	1.2405	1.7073	1.0927		60.3	1.5884		10.25	0.00766206	0.117499	0.057169	0.003735		10.65	0.1
62.5	1.5981	1.9858	1.2416	1.7072	1.0954		60.4	1.5903		10.3	0.00769953	0.118073	0.057449	0.003754		10.7	0.1
62.6	1.6061	1.9882	1.2427	1.7062	1.099		60.5	1.5928		10.35	0.007737	0.118647	0.057729	0.003772		10.75	0.1
62.7	1.6058	1.9896	1.2472	1.7123	1.1025		60.6	1.5945		10.4	0.00777448	0.119221	0.058008	0.00379		10.8	0.1
62.8	1.6086	1.9935	1.2428	1.7138	1.0991		60.7	1.597		10.45	0.00781195	0.119795	0.058288	0.003809		10.85	0.1
62.9	1.6126	1.9943	1.2386	1.7125	1.0972		60.8	1.5961		10.5	0.00784942	0.120368	0.058568	0.003827		10.9	0.1
63	1.6191	1.9955	1.2378	1.7105	1.0993		60.9	1.5973		10.55	0.00788689	0.120942	0.058848	0.003845		10.95	0.1
63.1	1.6219	2	1.2358	1.7111	1.1019		61	1.6		10.6	0.00792436	0.121516	0.059128	0.003864		11	0.1
63.2	1.6306	2.0022	1.2357	1.7102	1.0963		61.1	1.5999		10.65	0.00796182	0.12209	0.059407	0.003882		11.05	0.1
63.3	1.6309	1.9994	1.2329	1.7122	1.0967		61.2	1.5998		10.7	0.00799929	0.122663	0.059687	0.0039		11.1	0.1
63.4	1.6353	2.0018	1.2317	1.716	1.0975		61.3	1.6052		10.75	0.00803676	0.123237	0.059967	0.003918		11.15	0.1
63.5	1.6369	2.007	1.2304	1.7153	1.095		61.4	1.6085		10.8	0.00807423	0.123811	0.060247	0.003937		11.2	0.1
63.6	1.6421	2.011	1.2333	1.7143	1.0968		61.5	1.6078		10.85	0.00811169	0.124384	0.060527	0.003955		11.25	0.1
63.7	1.6456	2.0133	1.2374	1.7047	1.097		61.6	1.6074		10.9	0.00814915	0.124958	0.060806	0.003973		11.3	0.1
63.8	1.6488	2.015	1.2383	1.703	1.097		61.7	1.6055		10.95	0.00818662	0.125532	0.061086	0.003992		11.35	0.1
63.9	1.6519	2.0128	1.2364	1.7028	1.0968		61.8	1.6048		11	0.00822408	0.126105	0.061366	0.00401		11.4	0.1
64	1.6554	2.0125	1.2377	1.7028	1.1023		61.9	1.6041		11.05	0.00826154	0.126679	0.061646	0.004028		11.45	0.1
64.1	1.6557	2.0167	1.2414	1.7038	1.1046		62	1.6019		11.1	0.008299	0.127252	0.061925	0.004047		11.5	0.1
64.2	1.6522	2.0177	1.2407	1.7019	1.107		62.1	1.6013		11.15	0.00833646	0.127826	0.062205	0.004065		11.55	0.1
64.3	1.6542	2.0218	1.2382	1.7016	1.1126		62.2	1.6038		11.2	0.00837392	0.1284	0.062485	0.004083		11.6	0.1
64.4	1.6538	2.0241	1.2441	1.7018	1.1088		62.3	1.6036		11.25	0.00841138	0.128973	0.062765	0.004101		11.65	0.1
64.5	1.6534	2.0235	1.2423	1.704	1.106		62.4	1.6029		11.3	0.00844884	0.129547	0.063044	0.00412		11.7	0.1
64.6	1.6567	2.0249	1.2465	1.7024	1.1044		62.5	1.6026		11.35	0.00848629	0.13012	0.063324	0.004138		11.75	0.1
64.7	1.662	2.028	1.2452	1.7026	1.1081		62.6	1.6011		11.4	0.00852375	0.130693	0.063604	0.004156		11.8	0.1
64.8	1.6599	2.0316	1.2478	1.7008	1.1058		62.7	1.6029		11.45	0.00856121	0.131267	0.063883	0.004175		11.85	0.1
64.9	1.6578	2.0341	1.2484	1.6973	1.1082		62.8	1.6051		11.5	0.00859866	0.13184	0.064163	0.004193		11.9	0.1
65	1.6556	2.0341	1.2431	1.6941	1.1118		62.9	1.6044		11.55	0.00863611	0.132414	0.064443	0.004211		11.95	0.1
65.1	1.6542	2.0383	1.2478	1.6923	1.1147		63	1.606		11.6	0.00867356	0.132987	0.064723	0.00423		12	0.1
65.2	1.6516	2.0393	1.2492	1.6989	1.1207		63.1	1.609		11.65	0.00871101	0.13356	0.065002	0.004248		12.05	0.1
65.3	1.6516	2.0453	1.2503	1.6974	1.1258		63.2	1.6091		11.7	0.00874847	0.134134	0.065282	0.004266		12.1	0.1
65.4	1.6556	2.0528	1.2495	1.6964	1.1266		63.3	1.6077		11.75	0.00878592	0.134707	0.065562	0.004284		12.15	0.1
65.5	1.6607	2.0544	1.255	1.6954	1.1218		63.4	1.6056		11.8	0.00882336	0.13528	0.065841	0.004303		12.2	0.1
65.6	1.6623	2.0581	1.2554	1.6962	1.1226		63.5	1.6061		11.85	0.00886081	0.135853	0.066121	0.004321		12.25	0.1
65.7	1.6631	2.0598	1.256	1.6936	1.1237		63.6	1.606		11.9	0.00889826	0.136427	0.066401	0.004339		12.3	0.1
65.8	1.6685	2.062	1.2579	1.6909	1.1281		63.7	1.6109		11.95	0.00893571	0.137	0.06668	0.004358		12.35	0.1
65.9	1.6673	2.0646	1.2574	1.6944	1.1308		63.8	1.6085		12	0.00897315	0.137573	0.06696	0.004376		12.4	0.1
66	1.6698	2.0651	1.2542	1.6982	1.1286		63.9	1.6105		12.05	0.0090106	0.138146	0.06724	0.004394		12.45	0.1
66.1	1.6723	2.0677	1.2572	1.7008	1.1218		64	1.613		12.1	0.00904804	0.138719	0.067519	0.004413		12.5	0.1
66.2	1.6777	2.0717	1.2552	1.7071	1.1203		64.1	1.6135		12.15	0.00908548	0.139293	0.067799	0.004431		12.55	0.1
66.3	1.6842	2.0731	1.2559	1.7055	1.1202		64.2	1.6138		12.2	0.00912293	0.139866	0.068079	0.004449		12.6	0.1
66.4	1.6819	2.0751	1.2571	1.7021	1.1217		64.3	1.62		12.25	0.00916037	0.140439	0.068358	0.004467		12.65	0.1
66.5	1.683	2.073	1.2561	1.6963	1.1215		64.4	1.6207		12.3	0.00919781	0.141012	0.068638	0.004486		12.7	0.1
66.6	1.6805	2.0733	1.255	1.7	1.1222		64.5	1.6212		12.35	0.00923525	0.141585	0.068918	0.004504		12.75	0.1
66.7	1.68	2.0769	1.256	1.6995	1.1237		64.6	1.6213		12.4	0.00927269	0.142158	0.069197	0.004522		12.8	0.1
66.8	1.6775	2.0857	1.2581	1.7017	1.1234		64.7	1.6236		12.45	0.00931013	0.142731	0.069477	0.004541		12.85	0.1
66.9	1.6765	2.0915	1.2536	1.6976	1.1216		64.8	1.6241		12.5	0.00934757	0.143304	0.069757	0.004559		12.9	0.1
67	1.683	2.0941	1.2529	1.7019	1.1266		64.9	1.6233		12.55	0.009385	0.143877	0.070036	0.004577		12.95	0.1
67.1	1.6864	2.0984	1.2534	1.7049	1.1246		65	1.6245		12.6	0.00942244	0.14445	0.070316	0.004596		13	0.1
67.2	1.6872	2.1058	1.2531	1.7063	1.1207		65.1	1.6241		12.65	0.00945987	0.145023	0.070595	0.004614		13.05	0.1
67.3	1.6881	2.104	1.2506	1.7088	1.1157		65.2	1.6259		12.7	0.00949731	0.145596	0.070875	0.004632		13.1	0.1
67.4	1.6882	2.1068	1.2548	1.7183	1.1182		65.3	1.6279		12.75	0.00953474	0.146169	0.071155	0.00465		13.15	0.1
67.5	1.6898	2.1102	1.2534	1.7254	1.115		65.4	1.6274		12.8	0.00957217	0.146742	0.071434	0.004669		13.2	0.1
67.6	1.6969	2.1129	1.2471	1.7297	1.1104		65.5	1.6265		12.85	0.0096096	0.147314	0.071714	0.004687		13.25	0.1
67.7	1.6998	2.118	1.2465	1.7268	1.1118		65.6	1.6261		12.9	0.00964703	0.147887	0.071993	0.004705		13.3	0.1
67.8	1.6954	2.1219	1.252	1.7283	1.1169		65.7	1.6263		12.95	0.00968447	0.14846	0.072273	0.004724		13.35	0.1
67.9	1.6978	2.1269	1.255	1.7252	1.1182		65.8	1.6296		13	0.0097219	0.149033	0.072553	0.004742		13.4	0.1
68	1.6963	2.1293	1.2522	1.7253	1.1179		65.9	1.6327		13.05	0.00975932	0.149606	0.072832	0.00476		13.45	0.1
68.1	1.7005	2.1277	1.2554	1.732	1.1164		66	1.633		13.1	0.00979675	0.150178	0.073112	0.004778		13.5	0.1
68.2	1.6985	2.1281	1.2607	1.7316	1.1189		66.1	1.6312		13.15	0.00983418	0.150751	0.073391	0.004797		13.55	0.1
68.3	1.6998	2.1306	1.2598	1.7325	1.1205		66.2	1.628		13.2	0.00987161	0.151324	0.073671	0.004815		13.6	0.1
68.4	1.6966	2.1297	1.2649	1.7283	1.1176		66.3	1.6252		13.25	0.00990903	0.151896	0.073951	0.004833		13.65	0.1
68.5	1.6963	2.1331	1.2644	1.7267	1.1164		66.4	1.6257		13.3	0.00994645	0.152469	0.07423	0.004852		13.7	0.1
68.6	1.6964	2.1401	1.2684	1.7284	1.115		66.5	1.6235		13.35	0.00998388	0.153042	0.07451	0.00487		13.75	0.1
68.7	1.6955	2.143	1.2694	1.7308	1.1138		66.6	1.622		13.4	0.0100213	0.153614	0.074789	0.004888		13.8	0.1
68.8	1.6979	2.1462	1.2696	1.7329	1.1137		66.7	1.6201		13.45	0.0100587	0.154187	0.075069	0.004907		13.85	0.1
68.9	1.6967	2.1438	1.2735	1.732	1.1176		66.8	1.6173		13.5	0.0100961	0.15476	0.075348	0.004925		13.9	0.1
69	1.6945	2.1472	1.2769	1.7311	1.119		66.9	1.6146		13.55	0.0101336	0.155332	0.075628	0.004943		13.95	0.1
69.1	1.6916	2.1495	1.2816	1.7394	1.1191		67	1.6131		13.6	0.010171	0.155905	0.075907	0.004961		14	0.1
69.2	1.6945	2.1487	1.2844	1.7465	1.1183		67.1	1.6078		13.65	0.0102084	0.156477	0.076187	0.00498		14.05	0.1
69.3	1.6891	2.1499	1.2883	1.7492	1.1213		67.2	1.6091		13.7	0.0102458	0.15705	0.076466	0.004998		14.1	0.1
69.4	1.6903	2.1502	1.2827	1.7506	1.1199		67.3	1.6098		13.75	0.0102832	0.157622	0.076746	0.005016		14.15	0.1
69.5	1.6883	2.1471	1.2871	1.752	1.1135		67.4	1.6079		13.8	0.0103207	0.158195	0.077026	0.005035		14.2	0.1
69.6	1.6887	2.1477	1.2907	1.7564	1.1137		67.5	1.6062		13.85	0.0103581	0.158767	0.077305	0.005053		14.25	0.1
69.7	1.6855	2.1487	1.2866	1.7574	1.1117		67.6	1.6063		13.9	0.0103955	0.15934	0.077585	0.005071		14.3	0.1
69.8	1.6848	2.1541	1.2873	1.7596	1.1109		67.7	1.6052		13.95	0.0104329	0.159912	0.077864	0.005089		14.35	0.1
69.9	1.6812	2.1607	1.2888	1.7601	1.1104		67.8	1.6061		14	0.0104703	0.160484	0.078144	0.005108		14.4	0.1
70	1.6828	2.1701	1.2911	1.7601	1.1138		67.9	1.6071		14.05	0.0105077	0.161057	0.078423	0.005126		14.45	0.1
70.1	1.6845	2.1755	1.2962	1.7579	1.1176		68	1.6078		14.1	0.0105451	0.161629	0.078703	0.005144		14.5	0.1
70.2	1.6844	2.1745	1.2958	1.757	1.1152		68.1	1.6078		14.15	0.0105825	0.162201	0.078982	0.005163		14.55	0.1
70.3	1.6865	2.1732	1.2932	1.7596	1.1122		68.2	1.6061		14.2	0.0106199	0.162774	0.079262	0.005181		14.6	0.1
70.4	1.6884	2.1731	1.2972	1.7587	1.11		68.3	1.6016		14.25	0.0106574	0.163346	0.079541	0.005199		14.65	0.1
70.5	1.6915	2.1767	1.2959	1.7569	1.1102		68.4	1.6029		14.3	0.0106948	0.163918	0.079821	0.005218		14.7	0.1
70.6	1.7004	2.1783	1.2963	1.7564	1.1127		68.5	1.6011		14.35	0.0107322	0.16449	0.0801	0.005236		14.75	0.1
70.7	1.7007	2.1775	1.2959	1.7591	1.1161		68.6	1.5973		14.4	0.0107696	0.165063	0.080379	0.005254		14.8	0.1
70.8	1.6974	2.1773	1.2968	1.7595	1.1167		68.7	1.5951		14.45	0.010807	0.165635	0.080659	0.005272		14.85	0.1
70.9	1.7009	2.1752	1.2954	1.7604	1.1201		68.8	1.5921		14.5	0.0108444	0.166207	0.080938	0.005291		14.9	0.1
71	1.7015	2.1736	1.2957	1.7642	1.12		68.9	1.594		14.55	0.0108818	0.166779	0.081218	0.005309		14.95	0.1
71.1	1.6992	2.1783	1.292	1.765	1.117		69	1.5929		14.6	0.0109192	0.167351	0.081497	0.005327		15	0.1
71.2	1.6998	2.1805	1.2882	1.7674	1.1158		69.1	1.5907		14.65	0.0109566	0.167924	0.081777	0.005346		15.05	0.1
71.3	1.7015	2.1853	1.2876	1.7666	1.1125		69.2	1.5881		14.7	0.010994	0.168496	0.082056	0.005364		15.1	0.1
71.4	1.6988	2.1865	1.2897	1.7665	1.1053		69.3	1.5895		14.75	0.0110314	0.169068	0.082336	0.005382		15.15	0.1
71.5	1.6986	2.1872	1.2938	1.7678	1.1044		69.4	1.5892		14.8	0.0110688	0.16964	0.082615	0.0054		15.2	0.1
71.6	1.7005	2.1889	1.2908	1.7694	1.1108		69.5	1.5907		14.85	0.0111062	0.170212	0.082895	0.005419		15.25	0.1
71.7	1.7012	2.1908	1.2887	1.7681	1.1111		69.6	1.5903		14.9	0.0111436	0.170784	0.083174	0.005437		15.3	0.1
71.8	1.7058	2.1961	1.2892	1.7689	1.1109		69.7	1.5875		14.95	0.011181	0.171356	0.083453	0.005455		15.35	0.1
71.9	1.7058	2.1937	1.294	1.775	1.1067		69.8	1.5861		15	0.0112184	0.171928	0.083733	0.005474		15.4	0.1
72	1.7038	2.1944	1.2995	1.7758	1.103		69.9	1.5886		15.05	0.0112558	0.1725	0.084012	0.005492		15.45	0.1
72.1	1.704	2.1937	1.2984	1.7729	1.1036		70	1.5874		15.1	0.0112932	0.173072	0.084292	0.00551		15.5	0.1
72.2	1.7041	2.1958	1.2937	1.7684	1.1103		70.1	1.585		15.15	0.0113306	0.173644	0.084571	0.005528		15.55	0.1
72.3	1.7029	2.1963	1.2972	1.7659	1.115		70.2	1.5863		15.2	0.011368	0.174216	0.08485	0.005547		15.6	0.1
72.4	1.7012	2.1987	1.3011	1.7713	1.1165		70.3	1.5837		15.25	0.0114054	0.174787	0.08513	0.005565		15.65	0.1
72.5	1.7026	2.1974	1.3024	1.7756	1.1172		70.4	1.5823		15.3	0.0114427	0.175359	0.085409	0.005583		15.7	0.1
72.6	1.7006	2.2	1.312	1.7799	1.118		70.5	1.5823		15.35	0.0114801	0.175931	0.085689	0.005602		15.75	0.1
72.7	1.7062	2.2015	1.3126	1.7787	1.1167		70.6	1.5802		15.4	0.0115175	0.176503	0.085968	0.00562		15.8	0.1
72.8	1.7065	2.203	1.3155	1.7808	1.1212		70.7	1.5793		15.45	0.0115549	0.177075	0.086247	0.005638		15.85	0.1
72.9	1.7091	2.2015	1.3107	1.7815	1.1245		70.8	1.5792		15.5	0.0115923	0.177646	0.086527	0.005656		15.9	0.1
73	1.7126	2.204	1.3194	1.7879	1.1226		70.9	1.5818		15.55	0.0116297	0.178218	0.086806	0.005675		15.95	0.1
73.1	1.7093	2.2046	1.317	1.7881	1.1165		71	1.5841		15.6	0.0116671	0.17879	0.087086	0.005693		16	0.1
73.2	1.7067	2.204	1.3196	1.7864	1.1154		71.1	1.5808		15.65	0.0117045	0.179362	0.087365	0.005711		16.05	0.1
73.3	1.7067	2.2032	1.3261	1.7875	1.1217		71.2	1.5842		15.7	0.0117418	0.179933	0.087644	0.00573		16.1	0.1
73.4	1.7045	2.2037	1.3291	1.7829	1.1221		71.3	1.5825		15.75	0.0117792	0.180505	0.087924	0.005748		16.15	0.1
73.5	1.7019	2.2081	1.3304	1.7771	1.1238		71.4	1.585		15.8	0.0118166	0.181077	0.088203	0.005766		16.2	0.1
73.6	1.7002	2.2063	1.3335	1.7742	1.124		71.5	1.5852		15.85	0.011854	0.181648	0.088482	0.005785		16.25	0.1
73.7	1.6995	2.2064	1.3377	1.7712	1.129		71.6	1.5842		15.9	0.0118914	0.18222	0.088762	0.005803		16.3	0.1
73.8	1.702	2.2062	1.3383	1.7732	1.1347		71.7	1.5822		15.95	0.0119288	0.182792	0.089041	0.005821		16.35	0.1
73.9	1.708	2.2101	1.3372	1.7709	1.1343		71.8	1.5815		16	0.0119661	0.183363	0.08932	0.005839		16.4	0.1
74	1.709	2.2105	1.3397	1.7728	1.1346		71.9	1.5826		16.05	0.0120035	0.183935	0.0896	0.005858		16.45	0.1
74.1	1.7061	2.2107	1.3401	1.7759	1.1348		72	1.58		16.1	0.0120409	0.184506	0.089879	0.005876		16.5	0.1
74.2	1.7025	2.2147	1.3386	1.7771	1.1391		72.1	1.58		16.15	0.0120783	0.185078	0.090158	0.005894		16.55	0.1
74.3	1.703	2.2174	1.3378	1.7749	1.1381		72.2	1.5825		16.2	0.0121156	0.185649	0.090438	0.005913		16.6	0.1
74.4	1.7076	2.2109	1.3419	1.7741	1.1386		72.3	1.5848		16.25	0.012153	0.186221	0.090717	0.005931		16.65	0.1
74.5	1.7111	2.2126	1.341	1.7768	1.1384		72.4	1.5883		16.3	0.0121904	0.186792	0.090996	0.005949		16.7	0.1
74.6	1.7144	2.2127	1.3449	1.7808	1.137		72.5	1.5881		16.35	0.0122278	0.187364	0.091276	0.005967		16.75	0.1
74.7	1.716	2.2131	1.344	1.7817	1.1403		72.6	1.589		16.4	0.0122651	0.187935	0.091555	0.005986		16.8	0.1
74.8	1.7157	2.2125	1.3454	1.78	1.1418		72.7	1.5913		16.45	0.0123025	0.188506	0.091834	0.006004		16.85	0.1
74.9	1.7153	2.2182	1.3502	1.7782	1.1429		72.8	1.59		16.5	0.0123399	0.189078	0.092114	0.006022		16.9	0.1
75	1.7177	2.2233	1.355	1.7799	1.1426		72.9	1.5929		16.55	0.0123773	0.189649	0.092393	0.006041		16.95	0.1
75.1	1.7173	2.2239	1.3578	1.7837	1.1414		73	1.5963		16.6	0.0124146	0.19022	0.092672	0.006059		17	0.1
75.2	1.718	2.2261	1.3548	1.7778	1.142		73.1	1.6004		16.65	0.012452	0.190792	0.092951	0.006077		17.05	0.1
75.3	1.7143	2.2283	1.355	1.7771	1.1395		73.2	1.6047		16.7	0.0124894	0.191363	0.093231	0.006095		17.1	0.1
75.4	1.7154	2.2307	1.3522	1.7794	1.1438		73.3	1.605		16.75	0.0125267	0.191934	0.09351	0.006114		17.15	0.1
75.5	1.7165	2.2382	1.3572	1.7863	1.1448		73.4	1.6062		16.8	0.0125641	0.192506	0.093789	0.006132		17.2	0.1
75.6	1.717	2.2442	1.3586	1.7867	1.1509		73.5	1.6066		16.85	0.0126015	0.193077	0.094069	0.00615		17.25	0.1
75.7	1.7214	2.2432	1.3586	1.7869	1.1544		73.6	1.6069		16.9	0.0126388	0.193648	0.094348	0.006169		17.3	0.1
75.8	1.7228	2.25	1.3605	1.7888	1.1584		73.7	1.6061		16.95	0.0126762	0.194219	0.094627	0.006187		17.35	0.1
75.9	1.7268	2.2513	1.3582	1.7941	1.1603		73.8	1.6047		17	0.0127136	0.19479	0.094906	0.006205		17.4	0.1
76	1.7273	2.2497	1.3566	1.801	1.162		73.9	1.6068		17.05	0.0127509	0.195362	0.095186	0.006223		17.45	0.1
76.1	1.7221	2.2483	1.3566	1.8042	1.161		74	1.6069		17.1	0.0127883	0.195933	0.095465	0.006242		17.5	0.1
76.2	1.7212	2.2473	1.3561	1.8077	1.1565		74.1	1.6071		17.15	0.0128256	0.196504	0.095744	0.00626		17.55	0.1
76.3	1.721	2.2479	1.3582	1.8101	1.1609		74.2	1.6079		17.2	0.012863	0.197075	0.096023	0.006278		17.6	0.1
76.4	1.7267	2.253	1.3605	1.8103	1.1625		74.3	1.6124		17.25	0.0129004	0.197646	0.096303	0.006297		17.65	0.1
76.5	1.7249	2.2557	1.3575	1.8123	1.1638		74.4	1.6157		17.3	0.0129377	0.198217	0.096582	0.006315		17.7	0.1
76.6	1.727	2.2537	1.3555	1.817	1.1678		74.5	1.6129		17.35	0.0129751	0.198788	0.096861	0.006333		17.75	0.1
76.7	1.7239	2.2561	1.3609	1.8224	1.1646		74.6	1.6142		17.4	0.0130124	0.199359	0.09714	0.006351		17.8	0.1
76.8	1.7249	2.2617	1.3608	1.8243	1.1621		74.7	1.6192		17.45	0.0130498	0.19993	0.09742	0.00637		17.85	0.1
76.9	1.7238	2.2656	1.363	1.8176	1.163		74.8	1.6194		17.5	0.0130871	0.200501	0.097699	0.006388		17.9	0.1
77	1.7241	2.2714	1.367	1.8174	1.1632		74.9	1.6204		17.55	0.0131245	0.201072	0.097978	0.006406		17.95	0.1
77.1	1.7283	2.2739	1.3702	1.8225	1.1666		75	1.6215		17.6	0.0131618	0.201643	0.098257	0.006425		18	0.1
77.2	1.7342	2.271	1.3749	1.8276	1.168		75.1	1.6234		17.65	0.0131992	0.202214	0.098536	0.006443		18.05	0.1
77.3	1.7358	2.2718	1.3767	1.8323	1.1654		75.2	1.6241		17.7	0.0132365	0.202785	0.098816	0.006461		18.1	0.1
77.4	1.7335	2.2714	1.3777	1.8318	1.163		75.3	1.6261		17.75	0.0132739	0.203355	0.099095	0.006479		18.15	0.1
77.5	1.7412	2.271	1.3773	1.8332	1.1654		75.4	1.6282		17.8	0.0133112	0.203926	0.099374	0.006498		18.2	0.1
77.6	1.7424	2.2768	1.3761	1.8379	1.1674		75.5	1.6282		17.85	0.0133486	0.204497	0.099653	0.006516		18.25	0.1
77.7	1.7395	2.2814	1.375	1.8424	1.1601		75.6	1.6299		17.9	0.0133859	0.205068	0.099932	0.006534		18.3	0.1
77.8	1.7415	2.2861	1.3737	1.8444	1.1586		75.7	1.6317		17.95	0.0134233	0.205639	0.100212	0.006553		18.35	0.1
77.9	1.7426	2.284	1.3722	1.8465	1.1567		75.8	1.6337		18	0.0134606	0.20621	0.100491	0.006571		18.4	0.1
78	1.7457	2.2865	1.368	1.8461	1.16		75.9	1.633		18.05	0.013498	0.20678	0.10077	0.006589		18.45	0.1
78.1	1.7515	2.294	1.3639	1.8474	1.1592		76	1.6333		18.1	0.0135353	0.207351	0.101049	0.006607		18.5	0.1
78.2	1.7491	2.2994	1.3663	1.8527	1.1575		76.1	1.6345		18.15	0.0135727	0.207922	0.101328	0.006626		18.55	0.1
78.3	1.7534	2.3025	1.3699	1.8539	1.157		76.2	1.6326		18.2	0.01361	0.208492	0.101607	0.006644		18.6	0.1
78.4	1.7505	2.3061	1.3709	1.8549	1.1511		76.3	1.6356		18.25	0.0136474	0.209063	0.101887	0.006662		18.65	0.1
78.5	1.7522	2.3086	1.369	1.8528	1.1521		76.4	1.6376		18.3	0.0136847	0.209634	0.102166	0.006681		18.7	0.1
78.6	1.7531	2.3133	1.3731	1.8528	1.1516		76.5	1.6362		18.35	0.013722	0.210204	0.102445	0.006699		18.75	0.1
78.7	1.7549	2.3142	1.3706	1.8606	1.1513		76.6	1.6354		18.4	0.0137594	0.210775	0.102724	0.006717		18.8	0.1
78.8	1.7555	2.3153	1.372	1.8632	1.152		76.7	1.6367		18.45	0.0137967	0.211345	0.103003	0.006735		18.85	0.1
78.9	1.7627	2.3228	1.3695	1.8661	1.1462		76.8	1.6396		18.5	0.0138341	0.211916	0.103282	0.006754		18.9	0.1
79	1.7638	2.321	1.3741	1.867	1.1453		76.9	1.6432		18.55	0.0138714	0.212487	0.103561	0.006772		18.95	0.1
79.1	1.7604	2.3208	1.3724	1.8669	1.1481		77	1.6419		18.6	0.0139087	0.213057	0.10384	0.00679		19	0.1
79.2	1.7594	2.327	1.3756	1.8654	1.1533		77.1	1.6433		18.65	0.0139461	0.213628	0.10412	0.006809		19.05	0.1
79.3	1.7597	2.3296	1.3751	1.8665	1.1545		77.2	1.6483		18.7	0.0139834	0.214198	0.104399	0.006827		19.1	0.1
79.4	1.7627	2.3312	1.3725	1.8669	1.1525		77.3	1.6514		18.75	0.0140207	0.214769	0.104678	0.006845		19.15	0.1
79.5	1.7677	2.3369	1.3708	1.8709	1.1564		77.4	1.6543		18.8	0.0140581	0.215339	0.104957	0.006863		19.2	0.1
79.6	1.7697	2.3381	1.3698	1.8712	1.1538		77.5	1.652		18.85	0.0140954	0.215909	0.105236	0.006882		19.25	0.1
79.7	1.7746	2.3429	1.366	1.8679	1.1556		77.6	1.6514		18.9	0.0141327	0.21648	0.105515	0.0069		19.3	0.1
79.8	1.7789	2.3404	1.3667	1.869	1.1523		77.7	1.6517		18.95	0.0141701	0.21705	0.105794	0.006918		19.35	0.1
79.9	1.7802	2.341	1.3672	1.8718	1.1499		77.8	1.6543		19	0.0142074	0.217621	0.106073	0.006937		19.4	0.1
80	1.7831	2.3437	1.3668	1.8752	1.1517		77.9	1.6569		19.05	0.0142447	0.218191	0.106352	0.006955		19.45	0.1
80.1	1.7864	2.3427	1.3667	1.8768	1.1514		78	1.6564		19.1	0.0142821	0.218761	0.106631	0.006973		19.5	0.1
80.2	1.788	2.3468	1.3679	1.8758	1.1509		78.1	1.6589		19.15	0.0143194	0.219331	0.106911	0.006991		19.55	0.1
80.3	1.7939	2.3508	1.3691	1.8754	1.1505		78.2	1.6604		19.2	0.0143567	0.219902	0.10719	0.00701		19.6	0.1
80.4	1.7969	2.3525	1.3684	1.8801	1.1518		78.3	1.6595		19.25	0.014394	0.220472	0.107469	0.007028		19.65	0.1
80.5	1.798	2.3595	1.3643	1.8869	1.148		78.4	1.6613		19.3	0.0144314	0.221042	0.107748	0.007046		19.7	0.1
80.6	1.7986	2.3626	1.3618	1.8902	1.1485		78.5	1.6607		19.35	0.0144687	0.221612	0.108027	0.007065		19.75	0.1
80.7	1.7971	2.3662	1.3591	1.8932	1.1518		78.6	1.6616		19.4	0.014506	0.222183	0.108306	0.007083		19.8	0.1
80.8	1.7957	2.3722	1.3605	1.8931	1.1501		78.7	1.6633		19.45	0.0145433	0.222753	0.108585	0.007101		19.85	0.1
80.9	1.798	2.3738	1.3606	1.8978	1.1476		78.8	1.6626		19.5	0.0145807	0.223323	0.108864	0.007119		19.9	0.1
81	1.8022	2.3722	1.3571	1.9004	1.1415		78.9	1.6632		19.55	0.014618	0.223893	0.109143	0.007138		19.95	0.1
81.1	1.8037	2.3761	1.3544	1.8987	1.1406		79	1.6622		19.6	0.0146553	0.224463	0.109422	0.007156		20	0.1
81.2	1.804	2.3793	1.3563	1.8985	1.14		79.1	1.6616		19.65	0.0146926	0.225033	0.109701	0.007174		20.05	0.1
81.3	1.8038	2.3824	1.3575	1.9032	1.143		79.2	1.6628		19.7	0.0147299	0.225603	0.10998	0.007192		20.1	0.1
81.4	1.8082	2.382	1.361	1.9041	1.1451		79.3	1.6627		19.75	0.0147672	0.226174	0.110259	0.007211		20.15	0.1
81.5	1.8148	2.3852	1.3597	1.9041	1.1437		79.4	1.6645		19.8	0.0148046	0.226744	0.110538	0.007229		20.2	0.1
81.6	1.8146	2.3845	1.3654	1.8979	1.1423		79.5	1.6627		19.85	0.0148419	0.227314	0.110817	0.007247		20.25	0.1
81.7	1.8198	2.3856	1.3632	1.8945	1.1428		79.6	1.6642		19.9	0.0148792	0.227884	0.111096	0.007266		20.3	0.1
81.8	1.8182	2.3885	1.3618	1.8962	1.1468		79.7	1.6655		19.95	0.0149165	0.228454	0.111375	0.007284		20.35	0.1
81.9	1.8212	2.3867	1.3612	1.8972	1.1434		79.8	1.6666		20	0.0149538	0.229023	0.111654	0.007302		20.4	0.1
82	1.8214	2.3849	1.3649	1.9	1.143		79.9	1.6714		20.05	0.0149911	0.229593	0.111933	0.00732		20.45	0.1
82.1	1.825	2.3829	1.367	1.8961	1.1443		80	1.6694		20.1	0.0150284	0.230163	0.112212	0.007339		20.5	0.1
82.2	1.8295	2.3805	1.3668	1.8946	1.146		80.1	1.6697		20.15	0.0150658	0.230733	0.112491	0.007357		20.55	0.1
82.3	1.8322	2.3792	1.3637	1.8951	1.1499		80.2	1.6697		20.2	0.0151031	0.231303	0.11277	0.007375		20.6	0.1
82.4	1.8306	2.381	1.3633	1.8974	1.1439		80.3	1.6715		20.25	0.0151404	0.231873	0.113049	0.007394		20.65	0.1
82.5	1.8241	2.3808	1.3617	1.8966	1.149		80.4	1.6715		20.3	0.0151777	0.232443	0.113328	0.007412		20.7	0.1
82.6	1.8253	2.3822	1.3639	1.8978	1.147		80.5	1.6721		20.35	0.015215	0.233013	0.113607	0.00743		20.75	0.1
82.7	1.8232	2.3809	1.367	1.8952	1.1448		80.6	1.6737		20.4	0.0152523	0.233582	0.113886	0.007448		20.8	0.1
82.8	1.8219	2.3819	1.3623	1.8914	1.1447		80.7	1.6747		20.45	0.0152896	0.234152	0.114165	0.007467		20.85	0.1
82.9	1.8243	2.3816	1.3593	1.8918	1.1421		80.8	1.6743		20.5	0.0153269	0.234722	0.114444	0.007485		20.9	0.1
83	1.8299	2.3797	1.3597	1.8987	1.1432		80.9	1.6761		20.55	0.0153642	0.235292	0.114723	0.007503		20.95	0.1
83.1	1.8345	2.3803	1.3598	1.9029	1.1445		81	1.6781		20.6	0.0154015	0.235861	0.115002	0.007522		21	0.1
83.2	1.8343	2.383	1.3643	1.8997	1.1438		81.1	1.6732		20.65	0.0154388	0.236431	0.115281	0.00754		21.05	0.1
83.3	1.8292	2.3839	1.3655	1.8959	1.1391		81.2	1.6726		20.7	0.0154761	0.237001	0.11556	0.007558		21.1	0.1
83.4	1.8323	2.3832	1.3665	1.8856	1.1424		81.3	1.6739		20.75	0.0155134	0.23757	0.115839	0.007576		21.15	0.1
83.5	1.8396	2.3881	1.3703	1.8826	1.1455		81.4	1.6731		20.8	0.0155507	0.23814	0.116118	0.007595		21.2	0.1
83.6	1.839	2.3896	1.3714	1.8847	1.1483		81.5	1.6737		20.85	0.015588	0.23871	0.116397	0.007613		21.25	0.1
83.7	1.8406	2.3882	1.3709	1.8789	1.1474		81.6	1.675		20.9	0.0156253	0.239279	0.116676	0.007631		21.3	0.1
83.8	1.8436	2.3905	1.3713	1.8778	1.1469		81.7	1.6744		20.95	0.0156626	0.239849	0.116955	0.00765		21.35	0.1
83.9	1.8419	2.391	1.3733	1.8779	1.148		81.8	1.6734		21	0.0156999	0.240418	0.117234	0.007668		21.4	0.1
84	1.8398	2.3941	1.3735	1.8772	1.1471		81.9	1.6759		21.05	0.0157372	0.240988	0.117513	0.007686		21.45	0.1
84.1	1.8405	2.3973	1.3763	1.8793	1.1463		82	1.6774		21.1	0.0157745	0.241557	0.117791	0.007704		21.5	0.1
84.2	1.8355	2.3918	1.3814	1.8809	1.1517		82.1	1.6779		21.15	0.0158118	0.242127	0.11807	0.007723		21.55	0.1
84.3	1.8373	2.393	1.3807	1.8825	1.1541		82.2	1.6772		21.2	0.0158491	0.242696	0.118349	0.007741		21.6	0.1
84.4	1.8334	2.3935	1.3806	1.889	1.152		82.3	1.6819		21.25	0.0158864	0.243266	0.118628	0.007759		21.65	0.1
84.5	1.8333	2.3925	1.3809	1.8939	1.1537		82.4	1.6801		21.3	0.0159237	0.243835	0.118907	0.007777		21.7	0.1
84.6	1.8348	2.3923	1.3786	1.8989	1.1544		82.5	1.6791		21.35	0.015961	0.244405	0.119186	0.007796		21.75	0.1
84.7	1.8393	2.392	1.3768	1.8982	1.1557		82.6	1.6829		21.4	0.0159983	0.244974	0.119465	0.007814		21.8	0.1
84.8	1.8361	2.3955	1.3793	1.8927	1.1562		82.7	1.6833		21.45	0.0160356	0.245543	0.119744	0.007832		21.85	0.1
84.9	1.8287	2.3992	1.3774	1.889	1.1569		82.8	1.6834		21.5	0.0160728	0.246113	0.120023	0.007851		21.9	0.1
85	1.8205	2.3956	1.3812	1.8878	1.1584		82.9	1.6818		21.55	0.0161101	0.246682	0.120302	0.007869		21.95	0.1
85.1	1.8198	2.3979	1.3772	1.8857	1.1574		83	1.6816		21.6	0.0161474	0.247251	0.12058	0.007887		22	0.1
85.2	1.8238	2.4002	1.375	1.8881	1.1583		83.1	1.6821		21.65	0.0161847	0.247821	0.120859	0.007905		22.05	0.1
85.3	1.8265	2.3989	1.3735	1.888	1.1583		83.2	1.6832		21.7	0.016222	0.24839	0.121138	0.007924		22.1	0.1
85.4	1.8278	2.4014	1.376	1.8902	1.1596		83.3	1.6816		21.75	0.0162593	0.248959	0.121417	0.007942		22.15	0.1
85.5	1.8284	2.4058	1.3738	1.8893	1.1609		83.4	1.6822		21.8	0.0162966	0.249528	0.121696	0.00796		22.2	0.2
85.6	1.8275	2.4052	1.3749	1.8888	1.1584		83.5	1.6852		21.85	0.0163338	0.250098	0.121975	0.007979		22.25	0.2
85.7	1.8285	2.4044	1.3756	1.8945	1.1585		83.6	1.6881		21.9	0.0163711	0.250667	0.122254	0.007997		22.3	0.2
85.8	1.8285	2.4042	1.3839	1.8975	1.1581		83.7	1.6901		21.95	0.0164084	0.251236	0.122532	0.008015		22.35	0.2
85.9	1.823	2.4096	1.3848	1.8953	1.1558		83.8	1.6921		22	0.0164457	0.251805	0.122811	0.008033		22.4	0.2
86	1.8187	2.4104	1.3885	1.8953	1.1553		83.9	1.6934		22.05	0.016483	0.252374	0.12309	0.008052		22.45	0.2
86.1	1.8142	2.4127	1.3917	1.8953	1.1525		84	1.6926		22.1	0.0165202	0.252943	0.123369	0.00807		22.5	0.2
86.2	1.8152	2.4174	1.3887	1.8987	1.1543		84.1	1.6926		22.15	0.0165575	0.253512	0.123648	0.008088		22.55	0.2
86.3	1.8187	2.4149	1.3906	1.9037	1.1567		84.2	1.6948		22.2	0.0165948	0.254082	0.123927	0.008106		22.6	0.2
86.4	1.8154	2.4082	1.3905	1.9038	1.1589		84.3	1.6964		22.25	0.0166321	0.254651	0.124205	0.008125		22.65	0.2
86.5	1.8174	2.4102	1.3865	1.9063	1.1571		84.4	1.6985		22.3	0.0166693	0.25522	0.124484	0.008143		22.7	0.2
86.6	1.8151	2.4096	1.3895	1.9016	1.1602		84.5	1.6976		22.35	0.0167066	0.255789	0.124763	0.008161		22.75	0.2
86.7	1.8136	2.4088	1.3891	1.9026	1.1598		84.6	1.699		22.4	0.0167439	0.256358	0.125042	0.00818		22.8	0.2
86.8	1.8117	2.409	1.3922	1.8985	1.1607		84.7	1.6988		22.45	0.0167812	0.256927	0.125321	0.008198		22.85	0.2
86.9	1.8087	2.407	1.3922	1.8994	1.1617		84.8	1.6994		22.5	0.0168184	0.257495	0.1256	0.008216		22.9	0.2
87	1.8115	2.4096	1.3912	1.8944	1.1626		84.9	1.6986		22.55	0.0168557	0.258064	0.125878	0.008234		22.95	0.2
87.1	1.8091	2.4096	1.3942	1.8939	1.1713		85	1.6988		22.6	0.016893	0.258633	0.126157	0.008253		23	0.2
87.2	1.8068	2.4105	1.3996	1.8946	1.1759		85.1	1.6988		22.65	0.0169303	0.259202	0.126436	0.008271		23.05	0.2
87.3	1.8112	2.4071	1.3975	1.8946	1.1769		85.2	1.7024		22.7	0.0169675	0.259771	0.126715	0.008289		23.1	0.2
87.4	1.8113	2.4093	1.397	1.8955	1.1726		85.3	1.7002		22.75	0.0170048	0.26034	0.126993	0.008307		23.15	0.2
87.5	1.8113	2.4099	1.3953	1.8948	1.1736		85.4	1.7009		22.8	0.0170421	0.260909	0.127272	0.008326		23.2	0.2
87.6	1.8111	2.4076	1.3985	1.8923	1.1713		85.5	1.7012		22.85	0.0170793	0.261478	0.127551	0.008344		23.25	0.2
87.7	1.8111	2.4079	1.3964	1.8985	1.1751		85.6	1.703		22.9	0.0171166	0.262046	0.12783	0.008362		23.3	0.2
87.8	1.8084	2.4089	1.3984	1.9023	1.1786		85.7	1.7025		22.95	0.0171539	0.262615	0.128109	0.008381		23.35	0.2
87.9	1.8053	2.4091	1.401	1.8999	1.177		85.8	1.7029		23	0.0171911	0.263184	0.128387	0.008399		23.4	0.2
88	1.8036	2.4131	1.4018	1.8981	1.1796		85.9	1.7046		23.05	0.0172284	0.263753	0.128666	0.008417		23.45	0.2
88.1	1.8049	2.4172	1.3991	1.8957	1.1771		86	1.7054		23.1	0.0172656	0.264321	0.128945	0.008435		23.5	0.2
88.2	1.8039	2.4243	1.3994	1.8937	1.1757		86.1	1.7051		23.15	0.0173029	0.26489	0.129224	0.008454		23.55	0.2
88.3	1.8043	2.4281	1.401	1.8887	1.1738		86.2	1.7043		23.2	0.0173402	0.265459	0.129502	0.008472		23.6	0.2
88.4	1.8036	2.4344	1.4018	1.8912	1.171		86.3	1.7055		23.25	0.0173774	0.266027	0.129781	0.00849		23.65	0.2
88.5	1.8063	2.4391	1.4029	1.8973	1.176		86.4	1.7044		23.3	0.0174147	0.266596	0.13006	0.008508		23.7	0.2
88.6	1.8091	2.4391	1.4055	1.9035	1.1745		86.5	1.701		23.35	0.0174519	0.267164	0.130339	0.008527		23.75	0.2
88.7	1.811	2.4421	1.4061	1.8992	1.1766		86.6	1.6998		23.4	0.0174892	0.267733	0.130617	0.008545		23.8	0.2
88.8	1.8091	2.4476	1.4053	1.9012	1.1769		86.7	1.6991		23.45	0.0175265	0.268302	0.130896	0.008563		23.85	0.2
88.9	1.81	2.4495	1.4048	1.9027	1.181		86.8	1.6989		23.5	0.0175637	0.26887	0.131175	0.008582		23.9	0.2
89	1.807	2.4467	1.4073	1.9054	1.1827		86.9	1.701		23.55	0.017601	0.269439	0.131453	0.0086		23.95	0.2
89.1	1.8068	2.4498	1.4086	1.9079	1.1807		87	1.702		23.6	0.0176382	0.270007	0.131732	0.008618		24	0.2
89.2	1.8044	2.4545	1.4084	1.9052	1.183		87.1	1.7024		23.65	0.0176755	0.270576	0.132011	0.008636		24.05	0.2
89.3	1.807	2.4576	1.4054	1.9065	1.1839		87.2	1.705		23.7	0.0177127	0.271144	0.13229	0.008655		24.1	0.2
89.4	1.81	2.4664	1.4049	1.9101	1.1846		87.3	1.7068		23.75	0.01775	0.271713	0.132568	0.008673		24.15	0.2
89.5	1.8072	2.4668	1.4023	1.917	1.1838		87.4	1.708		23.8	0.0177872	0.272281	0.132847	0.008691		24.2	0.2
89.6	1.8011	2.465	1.3969	1.9227	1.186		87.5	1.7075		23.85	0.0178245	0.272849	0.133126	0.00871		24.25	0.2
89.7	1.8007	2.4677	1.3941	1.926	1.1862		87.6	1.7056		23.9	0.0178617	0.273418	0.133404	0.008728		24.3	0.2
89.8	1.8012	2.4675	1.3989	1.9299	1.1876		87.7	1.7047		23.95	0.017899	0.273986	0.133683	0.008746		24.35	0.2
89.9	1.7994	2.4665	1.4049	1.9306	1.188		87.8	1.703		24	0.0179362	0.274554	0.133962	0.008764		24.4	0.2
90	1.7997	2.472	1.4062	1.9318	1.1888		87.9	1.7015		24.05	0.0179735	0.275123	0.13424	0.008783		24.45	0.2
90.1	1.8049	2.475	1.4082	1.9331	1.1926		88	1.7013		24.1	0.0180107	0.275691	0.134519	0.008801		24.5	0.2
90.2	1.8009	2.4732	1.4079	1.934	1.1931		88.1	1.7032		24.15	0.018048	0.276259	0.134798	0.008819		24.55	0.2
90.3	1.8046	2.4765	1.4069	1.9301	1.1945		88.2	1.7068		24.2	0.0180852	0.276828	0.135076	0.008837		24.6	0.2
90.4	1.8049	2.4772	1.4099	1.9244	1.1949		88.3	1.7063		24.25	0.0181225	0.277396	0.135355	0.008856		24.65	0.2
90.5	1.8067	2.4782	1.4122	1.9188	1.1965		88.4	1.7065		24.3	0.0181597	0.277964	0.135634	0.008874		24.7	0.2
90.6	1.8071	2.4845	1.4154	1.9133	1.1985		88.5	1.7069		24.35	0.0181969	0.278532	0.135912	0.008892		24.75	0.2
90.7	1.8065	2.4869	1.4186	1.9124	1.1988		88.6	1.7086		24.4	0.0182342	0.2791	0.136191	0.008911		24.8	0.2
90.8	1.8038	2.4864	1.4177	1.9122	1.1994		88.7	1.7059		24.45	0.0182714	0.279669	0.13647	0.008929		24.85	0.2
90.9	1.8072	2.4852	1.4132	1.9163	1.1998		88.8	1.7091		24.5	0.0183087	0.280237	0.136748	0.008947		24.9	0.2
91	1.8123	2.4844	1.4175	1.9224	1.2015		88.9	1.7083		24.55	0.0183459	0.280805	0.137027	0.008965		24.95	0.2
91.1	1.8181	2.484	1.4175	1.9234	1.2017		89	1.7115		24.6	0.0183831	0.281373	0.137306	0.008984		25	0.2
91.2	1.8182	2.4854	1.4235	1.9253	1.2039		89.1	1.7114		24.65	0.0184204	0.281941	0.137584	0.009002		25.05	0.2
91.3	1.8166	2.4875	1.4274	1.9219	1.2034		89.2	1.7116		24.7	0.0184576	0.282509	0.137863	0.00902		25.1	0.2
91.4	1.8172	2.4889	1.4292	1.9267	1.2021		89.3	1.7133		24.75	0.0184948	0.283077	0.138141	0.009038		25.15	0.2
91.5	1.814	2.4881	1.4288	1.9275	1.2003		89.4	1.7167		24.8	0.0185321	0.283645	0.13842	0.009057		25.2	0.2
91.6	1.8114	2.4906	1.4288	1.9302	1.2022		89.5	1.716		24.85	0.0185693	0.284213	0.138699	0.009075		25.25	0.2
91.7	1.8088	2.4911	1.4277	1.9302	1.2016		89.6	1.7112		24.9	0.0186065	0.284781	0.138977	0.009093		25.3	0.2
91.8	1.8077	2.4955	1.4309	1.9233	1.2026		89.7	1.7099		24.95	0.0186438	0.285349	0.139256	0.009111		25.35	0.2
91.9	1.8024	2.4983	1.4269	1.9255	1.2041		89.8	1.7089		25	0.018681	0.285917	0.139534	0.00913		25.4	0.2
92	1.8041	2.4986	1.4215	1.9294	1.2076		89.9	1.7092		25.05	0.0187182	0.286485	0.139813	0.009148		25.45	0.2
92.1	1.8071	2.498	1.4165	1.9263	1.2089		90	1.7102		25.1	0.0187555	0.287053	0.140092	0.009166		25.5	0.2
92.2	1.8069	2.4934	1.4181	1.9232	1.2106		90.1	1.711		25.15	0.0187927	0.287621	0.14037	0.009185		25.55	0.2
92.3	1.8074	2.4956	1.4204	1.9226	1.2131		90.2	1.7107		25.2	0.0188299	0.288189	0.140649	0.009203		25.6	0.2
92.4	1.8043	2.4985	1.4203	1.9226	1.2176		90.3	1.7111		25.25	0.0188671	0.288756	0.140927	0.009221		25.65	0.2
92.5	1.8051	2.5029	1.4206	1.92	1.2174		90.4	1.7115		25.3	0.0189044	0.289324	0.141206	0.009239		25.7	0.2
92.6	1.8001	2.5053	1.4278	1.9155	1.22		90.5	1.714		25.35	0.0189416	0.289892	0.141484	0.009258		25.75	0.2
92.7	1.7957	2.5082	1.4268	1.9193	1.2173		90.6	1.714		25.4	0.0189788	0.29046	0.141763	0.009276		25.8	0.2
92.8	1.7937	2.5087	1.433	1.9163	1.221		90.7	1.7154		25.45	0.019016	0.291028	0.142042	0.009294		25.85	0.2
92.9	1.7934	2.5094	1.4313	1.9164	1.2203		90.8	1.7185		25.5	0.0190533	0.291595	0.14232	0.009312		25.9	0.2
93	1.7979	2.5063	1.4269	1.9164	1.2131		90.9	1.718		25.55	0.0190905	0.292163	0.142599	0.009331		25.95	0.2
93.1	1.7982	2.5043	1.4283	1.9229	1.2139		91	1.7213		25.6	0.0191277	0.292731	0.142877	0.009349		26	0.2
93.2	1.7953	2.506	1.4278	1.9237	1.2097		91.1	1.7249		25.65	0.0191649	0.293298	0.143156	0.009367		26.05	0.2
93.3	1.7991	2.5077	1.4216	1.9274	1.2075		91.2	1.7249		25.7	0.0192021	0.293866	0.143434	0.009386		26.1	0.2
93.4	1.7967	2.5087	1.421	1.9283	1.2066		91.3	1.7214		25.75	0.0192394	0.294434	0.143713	0.009404		26.15	0.2
93.5	1.797	2.5023	1.4228	1.9285	1.2088		91.4	1.7223		25.8	0.0192766	0.295001	0.143991	0.009422		26.2	0.2
93.6	1.795	2.5038	1.4267	1.9263	1.2068		91.5	1.7219		25.85	0.0193138	0.295569	0.14427	0.00944		26.25	0.2
93.7	1.7962	2.5067	1.4261	1.9295	1.2112		91.6	1.7197		25.9	0.019351	0.296136	0.144548	0.009459		26.3	0.2
93.8	1.7994	2.5084	1.4274	1.9247	1.2118		91.7	1.7225		25.95	0.0193882	0.296704	0.144827	0.009477		26.35	0.2
93.9	1.8002	2.5093	1.4273	1.9242	1.2069		91.8	1.7256		26	0.0194255	0.297272	0.145105	0.009495		26.4	0.2
94	1.8001	2.5161	1.4288	1.9271	1.2039		91.9	1.7259		26.05	0.0194627	0.297839	0.145384	0.009513		26.45	0.2
94.1	1.7989	2.5192	1.4285	1.9255	1.2032		92	1.7231		26.1	0.0194999	0.298407	0.145662	0.009532		26.5	0.2
94.2	1.7953	2.5213	1.4333	1.928	1.2068		92.1	1.7199		26.15	0.0195371	0.298974	0.145941	0.00955		26.55	0.2
94.3	1.7939	2.5224	1.4325	1.9324	1.2085		92.2	1.7217		26.2	0.0195743	0.299541	0.146219	0.009568		26.6	0.2
94.4	1.7922	2.5243	1.4355	1.9356	1.2083		92.3	1.7208		26.25	0.0196115	0.300109	0.146498	0.009586		26.65	0.2
94.5	1.7918	2.5231	1.4415	1.9325	1.2071		92.4	1.7218		26.3	0.0196487	0.300676	0.146776	0.009605		26.7	0.2
94.6	1.791	2.5202	1.443	1.9263	1.2064		92.5	1.7233		26.35	0.0196859	0.301244	0.147055	0.009623		26.75	0.2
94.7	1.7899	2.5268	1.443	1.9235	1.206		92.6	1.728		26.4	0.0197231	0.301811	0.147333	0.009641		26.8	0.2
94.8	1.7882	2.5268	1.4473	1.9303	1.2045		92.7	1.7296		26.45	0.0197603	0.302378	0.147612	0.00966		26.85	0.2
94.9	1.7913	2.5286	1.4487	1.935	1.2028		92.8	1.7313		26.5	0.0197976	0.302946	0.14789	0.009678		26.9	0.2
95	1.7919	2.5307	1.4528	1.9375	1.2041		92.9	1.7331		26.55	0.0198348	0.303513	0.148169	0.009696		26.95	0.2
95.1	1.7933	2.537	1.4565	1.9366	1.204		93	1.7321		26.6	0.019872	0.30408	0.148447	0.009714		27	0.2
95.2	1.7956	2.5372	1.4601	1.936	1.2056		93.1	1.7319		26.65	0.0199092	0.304648	0.148726	0.009733		27.05	0.2
95.3	1.7949	2.5379	1.4566	1.9374	1.2021		93.2	1.7329		26.7	0.0199464	0.305215	0.149004	0.009751		27.1	0.2
95.4	1.7929	2.5356	1.4571	1.9429	1.1989		93.3	1.7369		26.75	0.0199836	0.305782	0.149283	0.009769		27.15	0.2
95.5	1.7988	2.5333	1.4597	1.9444	1.1995		93.4	1.7358		26.8	0.0200208	0.306349	0.149561	0.009787		27.2	0.2
95.6	1.8022	2.5412	1.4625	1.9464	1.2046		93.5	1.7345		26.85	0.020058	0.306917	0.14984	0.009806		27.25	0.2
95.7	1.8071	2.5463	1.469	1.9441	1.2035		93.6	1.7357		26.9	0.0200952	0.307484	0.150118	0.009824		27.3	0.2
95.8	1.8124	2.5487	1.476	1.9427	1.204		93.7	1.7342		26.95	0.0201324	0.308051	0.150396	0.009842		27.35	0.2
95.9	1.8088	2.5497	1.4755	1.947	1.2006		93.8	1.7359		27	0.0201696	0.308618	0.150675	0.009861		27.4	0.2
96	1.8095	2.5553	1.473	1.947	1.2046		93.9	1.7371		27.05	0.0202068	0.309185	0.150953	0.009879		27.45	0.2
96.1	1.8124	2.5534	1.4732	1.9483	1.2053		94	1.7406		27.1	0.020244	0.309752	0.151232	0.009897		27.5	0.2
96.2	1.8109	2.5539	1.4731	1.9493	1.2038		94.1	1.7393		27.15	0.0202812	0.310319	0.15151	0.009915		27.55	0.2
96.3	1.8151	2.5581	1.4692	1.9473	1.2049		94.2	1.7374		27.2	0.0203184	0.310886	0.151789	0.009934		27.6	0.2
96.4	1.8189	2.5649	1.4686	1.9518	1.2023		94.3	1.7333		27.25	0.0203555	0.311453	0.152067	0.009952		27.65	0.2
96.5	1.8188	2.5632	1.4675	1.9546	1.2008		94.4	1.7339		27.3	0.0203927	0.31202	0.152345	0.00997		27.7	0.2
96.6	1.8193	2.5584	1.4683	1.955	1.2038		94.5	1.7317		27.35	0.0204299	0.312587	0.152624	0.009988		27.75	0.2
96.7	1.8228	2.5587	1.4659	1.9605	1.2072		94.6	1.7282		27.4	0.0204671	0.313154	0.152902	0.010007		27.8	0.2
96.8	1.8219	2.5626	1.4679	1.9597	1.2055		94.7	1.7271		27.45	0.0205043	0.313721	0.153181	0.010025		27.85	0.2
96.9	1.8189	2.5677	1.4687	1.9614	1.2009		94.8	1.7284		27.5	0.0205415	0.314288	0.153459	0.010043		27.9	0.2
97	1.8211	2.5672	1.4706	1.9632	1.2014		94.9	1.7257		27.55	0.0205787	0.314855	0.153737	0.010061		27.95	0.2
97.1	1.8216	2.5669	1.4679	1.9624	1.1995		95	1.7273		27.6	0.0206159	0.315422	0.154016	0.01008		28	0.2
97.2	1.8261	2.5678	1.4691	1.9581	1.1996		95.1	1.7265		27.65	0.0206531	0.315989	0.154294	0.010098		28.05	0.2
97.3	1.8305	2.5677	1.4718	1.9636	1.2016		95.2	1.7267		27.7	0.0206903	0.316556	0.154572	0.010116		28.1	0.2
97.4	1.834	2.565	1.4726	1.9688	1.2001		95.3	1.7289		27.75	0.0207274	0.317123	0.154851	0.010134		28.15	0.2
97.5	1.8375	2.5676	1.476	1.9659	1.2005		95.4	1.7251		27.8	0.0207646	0.317689	0.155129	0.010153		28.2	0.2
97.6	1.8422	2.5684	1.4747	1.9694	1.2008		95.5	1.7249		27.85	0.0208018	0.318256	0.155408	0.010171		28.25	0.2
97.7	1.8431	2.5703	1.4775	1.974	1.1989		95.6	1.726		27.9	0.020839	0.318823	0.155686	0.010189		28.3	0.2
97.8	1.8467	2.5741	1.4785	1.9807	1.202		95.7	1.7294		27.95	0.0208762	0.31939	0.155964	0.010208		28.35	0.2
97.9	1.8467	2.5706	1.4759	1.993	1.2026		95.8	1.7288		28	0.0209134	0.319956	0.156243	0.010226		28.4	0.2
98	1.8441	2.5721	1.4739	1.9926	1.2032		95.9	1.7317		28.05	0.0209505	0.320523	0.156521	0.010244		28.45	0.2
98.1	1.8466	2.5756	1.475	1.9881	1.2042		96	1.7314		28.1	0.0209877	0.32109	0.156799	0.010262		28.5	0.2
98.2	1.8456	2.581	1.4808	1.9906	1.2044		96.1	1.7302		28.15	0.0210249	0.321656	0.157078	0.010281		28.55	0.2
98.3	1.8492	2.5867	1.4778	1.9975	1.203		96.2	1.7304		28.2	0.0210621	0.322223	0.157356	0.010299		28.6	0.2
98.4	1.8457	2.5855	1.4779	2.0009	1.2022		96.3	1.7313		28.25	0.0210993	0.32279	0.157634	0.010317		28.65	0.2
98.5	1.8483	2.5868	1.4771	2.002	1.1937		96.4	1.7295		28.3	0.0211364	0.323356	0.157913	0.010335		28.7	0.2
98.6	1.8473	2.5906	1.4779	2.0045	1.186		96.5	1.7278		28.35	0.0211736	0.323923	0.158191	0.010354		28.75	0.2
98.7	1.8511	2.5907	1.4733	2.0107	1.1824		96.6	1.7278		28.4	0.0212108	0.32449	0.158469	0.010372		28.8	0.2
98.8	1.8582	2.5922	1.4732	2.0105	1.1865		96.7	1.7305		28.45	0.021248	0.325056	0.158748	0.01039		28.85	0.2
98.9	1.8641	2.5954	1.4715	2.0154	1.1863		96.8	1.7283		28.5	0.0212851	0.325623	0.159026	0.010408		28.9	0.2
99	1.8673	2.5971	1.477	2.0173	1.1862		96.9	1.7246		28.55	0.0213223	0.326189	0.159304	0.010427		28.95	0.2
99.1	1.8693	2.6025	1.4809	2.017	1.1905		97	1.7247		28.6	0.0213595	0.326756	0.159582	0.010445		29	0.2
99.2	1.8682	2.6079	1.4805	2.0158	1.1937		97.1	1.7255		28.65	0.0213966	0.327322	0.159861	0.010463		29.05	0.2
99.3	1.871	2.6129	1.4777	2.0149	1.1945		97.2	1.7235		28.7	0.0214338	0.327888	0.160139	0.010482		29.1	0.2
99.4	1.8682	2.6147	1.4802	2.0152	1.1942		97.3	1.7251		28.75	0.021471	0.328455	0.160417	0.0105		29.15	0.2
99.5	1.8686	2.6219	1.483	2.0137	1.1956		97.4	1.7254		28.8	0.0215082	0.329021	0.160696	0.010518		29.2	0.2
99.6	1.8694	2.6263	1.4827	2.0105	1.1962		97.5	1.7282		28.85	0.0215453	0.329588	0.160974	0.010536		29.25	0.2
99.7	1.8644	2.6322	1.4769	2.0139	1.1965		97.6	1.7298		28.9	0.0215825	0.330154	0.161252	0.010555		29.3	0.2
99.8	1.8575	2.6316	1.4793	2.0177	1.1944		97.7	1.7314		28.95	0.0216196	0.33072	0.16153	0.010573		29.35	0.2
99.9	1.8581	2.6329	1.4786	2.0218	1.1915		97.8	1.7302		29	0.0216568	0.331287	0.161809	0.010591		29.4	0.2
100	1.8632	2.6382	1.4796	2.0247	1.1959		97.9	1.7286		29.05	0.021694	0.331853	0.162087	0.010609		29.45	0.2
100.1	1.8667	2.6353	1.4774	2.0252	1.199		98	1.729		29.1	0.0217311	0.332419	0.162365	0.010628		29.5	0.2
100.2	1.8663	2.6351	1.4817	2.031	1.1943		98.1	1.732		29.15	0.0217683	0.332986	0.162643	0.010646		29.55	0.2
100.3	1.8704	2.6325	1.482	2.0266	1.192		98.2	1.7342		29.2	0.0218055	0.333552	0.162922	0.010664		29.6	0.2
100.4	1.8729	2.6315	1.4855	2.022	1.1932		98.3	1.7352		29.25	0.0218426	0.334118	0.1632	0.010682		29.65	0.2
100.5	1.8745	2.6343	1.4837	2.0273	1.1934		98.4	1.7385		29.3	0.0218798	0.334684	0.163478	0.010701		29.7	0.2
100.6	1.8759	2.6347	1.4813	2.029	1.1951		98.5	1.7379		29.35	0.0219169	0.33525	0.163756	0.010719		29.75	0.2
100.7	1.88	2.6397	1.48	2.0286	1.1944		98.6	1.7376		29.4	0.0219541	0.335817	0.164035	0.010737		29.8	0.2
100.8	1.8812	2.6415	1.4828	2.028	1.1997		98.7	1.7361		29.45	0.0219913	0.336383	0.164313	0.010755		29.85	0.2
100.9	1.8825	2.6451	1.4778	2.0259	1.2001		98.8	1.7342		29.5	0.0220284	0.336949	0.164591	0.010774		29.9	0.2
101	1.8823	2.6485	1.4807	2.0221	1.2012		98.9	1.7351		29.55	0.0220656	0.337515	0.164869	0.010792		29.95	0.2
101.1	1.8815	2.6516	1.4784	2.0205	1.1979		99	1.7339		29.6	0.0221027	0.338081	0.165148	0.01081		30	0.2
101.2	1.8783	2.6483	1.4762	2.0211	1.2013		99.1	1.7322		29.65	0.0221399	0.338647	0.165426	0.010828		30.05	0.2
101.3	1.8766	2.651	1.4738	2.0237	1.2022		99.2	1.733		29.7	0.022177	0.339213	0.165704	0.010847		30.1	0.2
101.4	1.878	2.648	1.477	2.0289	1.2053		99.3	1.7308		29.75	0.0222142	0.339779	0.165982	0.010865		30.15	0.2
101.5	1.8754	2.6553	1.475	2.0262	1.2036		99.4	1.7302		29.8	0.0222513	0.340345	0.16626	0.010883		30.2	0.2
101.6	1.874	2.6608	1.4716	2.0262	1.2039		99.5	1.7332		29.85	0.0222885	0.340911	0.166539	0.010902		30.25	0.2
101.7	1.8718	2.6578	1.4686	2.0278	1.1987		99.6	1.7359		29.9	0.0223256	0.341477	0.166817	0.01092		30.3	0.2
101.8	1.868	2.6514	1.4638	2.034	1.1992		99.7	1.734		29.95	0.0223628	0.342043	0.167095	0.010938		30.35	0.2
101.9	1.8643	2.6504	1.4617	2.032	1.1946		99.8	1.7331		30	0.0223999	0.342609	0.167373	0.010956		30.4	0.2
102	1.864	2.6497	1.4621	2.0284	1.1954		99.9	1.7339		30.05	0.0224371	0.343175	0.167651	0.010975		30.45	0.2
102.1	1.866	2.6478	1.4672	2.0292	1.1975		100	1.7361		30.1	0.0224742	0.343741	0.167929	0.010993		30.5	0.2
102.2	1.8581	2.6504	1.4655	2.0287	1.1968		100.1	1.736		30.15	0.0225114	0.344307	0.168208	0.011011		30.55	0.2
102.3	1.8565	2.6506	1.465	2.0265	1.1973		100.2	1.7383		30.2	0.0225485	0.344873	0.168486	0.011029		30.6	0.2
102.4	1.8563	2.6552	1.4716	2.0267	1.1975		100.3	1.7418		30.25	0.0225857	0.345438	0.168764	0.011048		30.65	0.2
102.5	1.8547	2.6533	1.4737	2.0248	1.196		100.4	1.745		30.3	0.0226228	0.346004	0.169042	0.011066		30.7	0.2
102.6	1.8569	2.6588	1.4754	2.0219	1.1993		100.5	1.7491		30.35	0.02266	0.34657	0.16932	0.011084		30.75	0.2
102.7	1.8567	2.6636	1.4698	2.0228	1.1978		100.6	1.7511		30.4	0.0226971	0.347136	0.169598	0.011102		30.8	0.2
102.8	1.8569	2.659	1.4704	2.025	1.1936		100.7	1.7546		30.45	0.0227342	0.347701	0.169877	0.011121		30.85	0.2
102.9	1.8572	2.6543	1.4691	2.0328	1.1929		100.8	1.7568		30.5	0.0227714	0.348267	0.170155	0.011139		30.9	0.2
103	1.8582	2.6566	1.4703	2.0324	1.1962		100.9	1.7595		30.55	0.0228085	0.348833	0.170433	0.011157		30.95	0.2
103.1	1.8586	2.6632	1.4695	2.0366	1.1957		101	1.7625		30.6	0.0228457	0.349399	0.170711	0.011175		31	0.2
103.2	1.8611	2.6632	1.4748	2.0372	1.197		101.1	1.7615		30.65	0.0228828	0.349964	0.170989	0.011194		31.05	0.2
103.3	1.8554	2.6653	1.4722	2.0414	1.1971		101.2	1.7614		30.7	0.0229199	0.35053	0.171267	0.011212		31.1	0.2
103.4	1.8516	2.6703	1.465	2.0427	1.1936		101.3	1.7629		30.75	0.0229571	0.351096	0.171545	0.01123		31.15	0.2
103.5	1.8505	2.6729	1.4622	2.0408	1.1957		101.4	1.7608		30.8	0.0229942	0.351661	0.171824	0.011248		31.2	0.2
103.6	1.8481	2.6722	1.4552	2.0416	1.1947		101.5	1.7599		30.85	0.0230313	0.352227	0.172102	0.011267		31.25	0.2
103.7	1.8481	2.6752	1.4549	2.043	1.1966		101.6	1.76		30.9	0.0230685	0.352792	0.17238	0.011285		31.3	0.2
103.8	1.8449	2.6699	1.4554	2.0399	1.1975		101.7	1.7576		30.95	0.0231056	0.353358	0.172658	0.011303		31.35	0.2
103.9	1.8459	2.6691	1.4549	2.0355	1.1962		101.8	1.7545		31	0.0231427	0.353923	0.172936	0.011322		31.4	0.2
104	1.8499	2.6733	1.4546	2.0318	1.1962		101.9	1.7554		31.05	0.0231799	0.354489	0.173214	0.01134		31.45	0.2
104.1	1.855	2.6756	1.4555	2.035	1.1944		102	1.7525		31.1	0.023217	0.355054	0.173492	0.011358		31.5	0.2
104.2	1.8538	2.6725	1.4616	2.0446	1.1954		102.1	1.7516		31.15	0.0232541	0.35562	0.17377	0.011376		31.55	0.2
104.3	1.8559	2.6742	1.4617	2.0457	1.195		102.2	1.7498		31.2	0.0232913	0.356185	0.174048	0.011395		31.6	0.2
104.4	1.8569	2.6743	1.4648	2.0426	1.1954		102.3	1.7498		31.25	0.0233284	0.356751	0.174326	0.011413		31.65	0.2
104.5	1.8598	2.6735	1.4661	2.0411	1.1952		102.4	1.7527		31.3	0.0233655	0.357316	0.174604	0.011431		31.7	0.2
104.6	1.8642	2.6749	1.465	2.0423	1.1976		102.5	1.7522		31.35	0.0234027	0.357881	0.174883	0.011449		31.75	0.2
104.7	1.8658	2.6761	1.4667	2.0443	1.2051		102.6	1.7497		31.4	0.0234398	0.358447	0.175161	0.011468		31.8	0.2
104.8	1.8624	2.6758	1.4723	2.0396	1.2049		102.7	1.7474		31.45	0.0234769	0.359012	0.175439	0.011486		31.85	0.2
104.9	1.8623	2.6753	1.4745	2.04	1.1988		102.8	1.7448		31.5	0.023514	0.359578	0.175717	0.011504		31.9	0.2
105	1.8615	2.6783	1.4741	2.0401	1.1991		102.9	1.747		31.55	0.0235512	0.360143	0.175995	0.011522		31.95	0.2
105.1	1.8628	2.6817	1.4708	2.0416	1.2004		103	1.7485		31.6	0.0235883	0.360708	0.176273	0.011541		32	0.2
105.2	1.8585	2.6831	1.4726	2.0409	1.2007		103.1	1.7491		31.65	0.0236254	0.361273	0.176551	0.011559		32.05	0.2
105.3	1.86	2.6847	1.4736	2.0397	1.1995		103.2	1.7463		31.7	0.0236625	0.361839	0.176829	0.011577		32.1	0.2
105.4	1.8599	2.685	1.4829	2.0418	1.2001		103.3	1.7466		31.75	0.0236996	0.362404	0.177107	0.011595		32.15	0.2
105.5	1.8625	2.6842	1.4817	2.0414	1.1982		103.4	1.7451		31.8	0.0237368	0.362969	0.177385	0.011614		32.2	0.2
105.6	1.8636	2.6839	1.4795	2.0443	1.1998		103.5	1.7488		31.85	0.0237739	0.363534	0.177663	0.011632		32.25	0.2
105.7	1.8623	2.6841	1.4778	2.046	1.2047		103.6	1.7469		31.9	0.023811	0.364099	0.177941	0.01165		32.3	0.2
105.8	1.864	2.6814	1.4812	2.0468	1.2073		103.7	1.7492		31.95	0.0238481	0.364664	0.178219	0.011668		32.35	0.2
105.9	1.8717	2.6831	1.4793	2.0482	1.2076		103.8	1.7503		32	0.0238852	0.36523	0.178497	0.011687		32.4	0.2
106	1.8721	2.6806	1.4781	2.0488	1.2135		103.9	1.7492		32.05	0.0239223	0.365795	0.178775	0.011705		32.45	0.2
106.1	1.8695	2.6764	1.4786	2.0496	1.2113		104	1.7514		32.1	0.0239595	0.36636	0.179053	0.011723		32.5	0.2
106.2	1.8748	2.6819	1.4764	2.0502	1.21		104.1	1.7523		32.15	0.0239966	0.366925	0.179331	0.011741		32.55	0.2
106.3	1.8763	2.6869	1.4724	2.046	1.2178		104.2	1.7527		32.2	0.0240337	0.36749	0.179609	0.01176		32.6	0.2
106.4	1.8762	2.688	1.47	2.0493	1.2202		104.3	1.7525		32.25	0.0240708	0.368055	0.179887	0.011778		32.65	0.2
106.5	1.8795	2.6926	1.4664	2.0532	1.2186		104.4	1.7525		32.3	0.0241079	0.36862	0.180165	0.011796		32.7	0.2
106.6	1.8812	2.6931	1.4617	2.055	1.2214		104.5	1.7509		32.35	0.024145	0.369185	0.180443	0.011814		32.75	0.2
106.7	1.8845	2.6984	1.4614	2.0606	1.2192		104.6	1.7531		32.4	0.0241821	0.36975	0.180721	0.011833		32.8	0.2
106.8	1.8815	2.7013	1.4593	2.0633	1.2205		104.7	1.7569		32.45	0.0242192	0.370315	0.180999	0.011851		32.85	0.2
106.9	1.8858	2.7055	1.457	2.0674	1.2194		104.8	1.7579		32.5	0.0242563	0.37088	0.181277	0.011869		32.9	0.2
107	1.8882	2.7009	1.4606	2.0716	1.2201		104.9	1.7611		32.55	0.0242934	0.371445	0.181555	0.011887		32.95	0.2
107.1	1.8881	2.7005	1.4591	2.0761	1.2198		105	1.7605		32.6	0.0243305	0.37201	0.181833	0.011906		33	0.2
107.2	1.8883	2.7007	1.4608	2.0807	1.2222		105.1	1.7625		32.65	0.0243677	0.372574	0.182111	0.011924		33.05	0.2
107.3	1.8928	2.7065	1.4621	2.0819	1.22		105.2	1.7632		32.7	0.0244048	0.373139	0.182389	0.011942		33.1	0.2
107.4	1.8957	2.7071	1.4602	2.0811	1.2214		105.3	1.7655		32.75	0.0244419	0.373704	0.182667	0.01196		33.15	0.2
107.5	1.8957	2.7103	1.4591	2.0833	1.2204		105.4	1.7675		32.8	0.024479	0.374269	0.182945	0.011979		33.2	0.2
107.6	1.8968	2.7088	1.46	2.0815	1.2285		105.5	1.7685		32.85	0.0245161	0.374834	0.183223	0.011997		33.25	0.2
107.7	1.8964	2.71	1.4646	2.0823	1.2285		105.6	1.7666		32.9	0.0245532	0.375398	0.183501	0.012015		33.3	0.2
107.8	1.8971	2.7144	1.4683	2.0832	1.2295		105.7	1.7627		32.95	0.0245903	0.375963	0.183779	0.012034		33.35	0.2
107.9	1.9028	2.7254	1.4693	2.0792	1.2286		105.8	1.7672		33	0.0246274	0.376528	0.184057	0.012052		33.4	0.2
108	1.9024	2.7251	1.4711	2.0811	1.2304		105.9	1.7695		33.05	0.0246645	0.377093	0.184335	0.01207		33.45	0.2
108.1	1.9107	2.7279	1.4678	2.0812	1.2315		106	1.7705		33.1	0.0247016	0.377657	0.184612	0.012088		33.5	0.2
108.2	1.912	2.7264	1.4661	2.0825	1.2286		106.1	1.7697		33.15	0.0247387	0.378222	0.18489	0.012107		33.55	0.2
108.3	1.9158	2.7268	1.4665	2.0863	1.2266		106.2	1.7693		33.2	0.0247758	0.378787	0.185168	0.012125		33.6	0.2
108.4	1.9167	2.727	1.4694	2.0932	1.2273		106.3	1.7697		33.25	0.0248129	0.379351	0.185446	0.012143		33.65	0.2
108.5	1.914	2.726	1.466	2.0981	1.2272		106.4	1.7709		33.3	0.0248499	0.379916	0.185724	0.012161		33.7	0.2
108.6	1.915	2.7248	1.4635	2.0989	1.2293		106.5	1.7708		33.35	0.024887	0.38048	0.186002	0.01218		33.75	0.2
108.7	1.9195	2.7188	1.4597	2.106	1.2274		106.6	1.7691		33.4	0.0249241	0.381045	0.18628	0.012198		33.8	0.2
108.8	1.9149	2.7238	1.4663	2.1109	1.226		106.7	1.772		33.45	0.0249612	0.381609	0.186558	0.012216		33.85	0.2
108.9	1.9149	2.7293	1.4701	2.1122	1.2277		106.8	1.7727		33.5	0.0249983	0.382174	0.186836	0.012234		33.9	0.2
109	1.9163	2.7343	1.4658	2.1076	1.2256		106.9	1.7697		33.55	0.0250354	0.382739	0.187114	0.012253		33.95	0.2
109.1	1.9165	2.7323	1.4661	2.1121	1.226		107	1.7686		33.6	0.0250725	0.383303	0.187391	0.012271		34	0.2
109.2	1.9137	2.7317	1.4669	2.109	1.2277		107.1	1.7686		33.65	0.0251096	0.383867	0.187669	0.012289		34.05	0.2
109.3	1.9077	2.7313	1.4619	2.107	1.2268		107.2	1.7685		33.7	0.0251467	0.384432	0.187947	0.012307		34.1	0.2
109.4	1.9102	2.7337	1.4639	2.1084	1.226		107.3	1.7675		33.75	0.0251838	0.384996	0.188225	0.012326		34.15	0.2
109.5	1.9094	2.7314	1.4666	2.1039	1.2263		107.4	1.7668		33.8	0.0252208	0.385561	0.188503	0.012344		34.2	0.2
109.6	1.9111	2.7338	1.4665	2.1066	1.2276		107.5	1.7651		33.85	0.0252579	0.386125	0.188781	0.012362		34.25	0.2
109.7	1.9099	2.7377	1.4719	2.1113	1.2297		107.6	1.7688		33.9	0.025295	0.386689	0.189059	0.01238		34.3	0.2
109.8	1.9132	2.7369	1.4772	2.1129	1.2271		107.7	1.7663		33.95	0.0253321	0.387254	0.189337	0.012399		34.35	0.2
109.9	1.9157	2.7442	1.4785	2.1127	1.231		107.8	1.7652		34	0.0253692	0.387818	0.189614	0.012417		34.4	0.2
110	1.9156	2.7459	1.4807	2.1156	1.2363		107.9	1.767		34.05	0.0254063	0.388382	0.189892	0.012435		34.45	0.2
110.1	1.916	2.7461	1.4795	2.1116	1.2352		108	1.766		34.1	0.0254433	0.388947	0.19017	0.012453		34.5	0.2
110.2	1.919	2.7425	1.4851	2.112	1.236		108.1	1.7662		34.15	0.0254804	0.389511	0.190448	0.012472		34.55	0.2
110.3	1.9227	2.7482	1.4858	2.1075	1.2317		108.2	1.7672		34.2	0.0255175	0.390075	0.190726	0.01249		34.6	0.2
110.4	1.9207	2.7496	1.4839	2.1046	1.2303		108.3	1.7689		34.25	0.0255546	0.390639	0.191004	0.012508		34.65	0.2
110.5	1.9217	2.7522	1.4821	2.1084	1.2327		108.4	1.7689		34.3	0.0255917	0.391204	0.191281	0.012526		34.7	0.2
110.6	1.9265	2.7598	1.4795	2.1103	1.2307		108.5	1.7652		34.35	0.0256287	0.391768	0.191559	0.012545		34.75	0.2
110.7	1.9252	2.7632	1.4807	2.113	1.232		108.6	1.7673		34.4	0.0256658	0.392332	0.191837	0.012563		34.8	0.2
110.8	1.9279	2.7642	1.481	2.1193	1.2327		108.7	1.7718		34.45	0.0257029	0.392896	0.192115	0.012581		34.85	0.2
110.9	1.9323	2.7644	1.479	2.1241	1.2365		108.8	1.7724		34.5	0.02574	0.39346	0.192393	0.012599		34.9	0.2
111	1.9301	2.7713	1.4751	2.1249	1.243		108.9	1.776		34.55	0.025777	0.394024	0.192671	0.012618		34.95	0.2
111.1	1.9283	2.7695	1.4754	2.1236	1.2431		109	1.7741		34.6	0.0258141	0.394588	0.192948	0.012636		35	0.2
111.2	1.9307	2.7677	1.4791	2.1284	1.243		109.1	1.7748		34.65	0.0258512	0.395152	0.193226	0.012654		35.05	0.2
111.3	1.9328	2.7723	1.4812	2.1312	1.2467		109.2	1.773		34.7	0.0258883	0.395716	0.193504	0.012672		35.1	0.2
111.4	1.9332	2.7745	1.485	2.1343	1.2448		109.3	1.774		34.75	0.0259253	0.39628	0.193782	0.012691		35.15	0.2
111.5	1.9367	2.7794	1.4795	2.1355	1.2468		109.4	1.7767		34.8	0.0259624	0.396845	0.19406	0.012709		35.2	0.2
111.6	1.9401	2.78	1.482	2.1373	1.2495		109.5	1.7783		34.85	0.0259995	0.397408	0.194337	0.012727		35.25	0.2
111.7	1.9442	2.7763	1.4827	2.139	1.2561		109.6	1.7767		34.9	0.0260365	0.397972	0.194615	0.012745		35.3	0.2
111.8	1.9461	2.779	1.4859	2.143	1.2555		109.7	1.7741		34.95	0.0260736	0.398536	0.194893	0.012764		35.35	0.2
111.9	1.9492	2.7766	1.4848	2.1454	1.2576		109.8	1.7712		35	0.0261107	0.3991	0.195171	0.012782		35.4	0.2
112	1.9441	2.7761	1.4856	2.1427	1.2561		109.9	1.7694		35.05	0.0261477	0.399664	0.195448	0.0128		35.45	0.2
112.1	1.9439	2.7794	1.4861	2.145	1.2528		110	1.7689		35.1	0.0261848	0.400228	0.195726	0.012818		35.5	0.2
112.2	1.946	2.7814	1.4882	2.1493	1.254		110.1	1.7648		35.15	0.0262219	0.400792	0.196004	0.012837		35.55	0.2
112.3	1.9423	2.779	1.4906	2.1492	1.2549		110.2	1.7622		35.2	0.0262589	0.401356	0.196282	0.012855		35.6	0.2
112.4	1.9442	2.776	1.4929	2.1523	1.2516		110.3	1.7633		35.25	0.026296	0.40192	0.196559	0.012873		35.65	0.2
112.5	1.947	2.7793	1.4953	2.1542	1.2539		110.4	1.7635		35.3	0.0263331	0.402483	0.196837	0.012891		35.7	0.2
112.6	1.947	2.78	1.4988	2.1612	1.2599		110.5	1.7616		35.35	0.0263701	0.403047	0.197115	0.01291		35.75	0.2
112.7	1.9513	2.7814	1.5045	2.1574	1.2606		110.6	1.7612		35.4	0.0264072	0.403611	0.197393	0.012928		35.8	0.2
112.8	1.9462	2.7831	1.5063	2.1542	1.2635		110.7	1.7593		35.45	0.0264442	0.404175	0.19767	0.012946		35.85	0.2
112.9	1.9484	2.7815	1.5122	2.1576	1.263		110.8	1.7535		35.5	0.0264813	0.404738	0.197948	0.012964		35.9	0.2
113	1.9457	2.7783	1.5149	2.1583	1.2623		110.9	1.7538		35.55	0.0265184	0.405302	0.198226	0.012983		35.95	0.2
113.1	1.9459	2.7849	1.5105	2.16	1.2651		111	1.7536		35.6	0.0265554	0.405866	0.198504	0.013001		36	0.2
113.2	1.9477	2.7835	1.5093	2.1607	1.2654		111.1	1.754		35.65	0.0265925	0.406429	0.198781	0.013019		36.05	0.2
113.3	1.9501	2.7811	1.5093	2.1585	1.2637		111.2	1.7551		35.7	0.0266295	0.406993	0.199059	0.013037		36.1	0.2
113.4	1.951	2.7826	1.5071	2.1572	1.2641		111.3	1.7568		35.75	0.0266666	0.407557	0.199337	0.013056		36.15	0.2
113.5	1.9467	2.7842	1.5075	2.1571	1.26		111.4	1.7515		35.8	0.0267036	0.40812	0.199614	0.013074		36.2	0.2
113.6	1.9445	2.7871	1.508	2.1529	1.2569		111.5	1.7522		35.85	0.0267407	0.408684	0.199892	0.013092		36.25	0.2
113.7	1.9514	2.7853	1.5112	2.1574	1.2549		111.6	1.7523		35.9	0.0267777	0.409247	0.20017	0.01311		36.3	0.2
113.8	1.9501	2.7838	1.5117	2.1565	1.2582		111.7	1.7539		35.95	0.0268148	0.409811	0.200447	0.013129		36.35	0.2
113.9	1.9521	2.7808	1.5074	2.1531	1.2598		111.8	1.7559		36	0.0268518	0.410374	0.200725	0.013147		36.4	0.2
114	1.9475	2.7767	1.5056	2.1554	1.263		111.9	1.7566		36.05	0.0268889	0.410938	0.201003	0.013165		36.45	0.2
114.1	1.9486	2.7786	1.4994	2.155	1.265		112	1.7579		36.1	0.0269259	0.411501	0.201281	0.013183		36.5	0.2
114.2	1.9459	2.7795	1.5048	2.1585	1.2648		112.1	1.7573		36.15	0.026963	0.412065	0.201558	0.013202		36.55	0.2
114.3	1.9448	2.782	1.5034	2.1598	1.2678		112.2	1.7586		36.2	0.027	0.412628	0.201836	0.01322		36.6	0.2
114.4	1.9446	2.7835	1.5058	2.1576	1.2734		112.3	1.7599		36.25	0.0270371	0.413192	0.202114	0.013238		36.65	0.2
114.5	1.9454	2.7897	1.5046	2.1584	1.271		112.4	1.7593		36.3	0.0270741	0.413755	0.202391	0.013256		36.7	0.2
114.6	1.9508	2.7878	1.5049	2.1541	1.268		112.5	1.7552		36.35	0.0271112	0.414319	0.202669	0.013275		36.75	0.2
114.7	1.9494	2.7897	1.504	2.1539	1.2668		112.6	1.7536		36.4	0.0271482	0.414882	0.202947	0.013293		36.8	0.2
114.8	1.9417	2.7939	1.5079	2.1504	1.2664		112.7	1.7523		36.45	0.0271852	0.415445	0.203224	0.013311		36.85	0.2
114.9	1.9428	2.7875	1.5045	2.1449	1.2706		112.8	1.7511		36.5	0.0272223	0.416009	0.203502	0.013329		36.9	0.2
115	1.9453	2.7874	1.5026	2.1395	1.2683		112.9	1.7492		36.55	0.0272593	0.416572	0.203779	0.013348		36.95	0.2
115.1	1.9482	2.788	1.5089	2.1453	1.2726		113	1.7514		36.6	0.0272964	0.417135	0.204057	0.013366		37	0.2
115.2	1.952	2.7883	1.506	2.1487	1.2699		113.1	1.7523		36.65	0.0273334	0.417698	0.204335	0.013384		37.05	0.2
115.3	1.9544	2.7886	1.5075	2.1517	1.269		113.2	1.7508		36.7	0.0273704	0.418262	0.204612	0.013402		37.1	0.2
115.4	1.958	2.7911	1.5099	2.1525	1.2692		113.3	1.7497		36.75	0.0274075	0.418825	0.20489	0.013421		37.15	0.2
115.5	1.9606	2.7942	1.51	2.1515	1.271		113.4	1.7488		36.8	0.0274445	0.419388	0.205168	0.013439		37.2	0.2
115.6	1.9667	2.7957	1.5074	2.1541	1.2752		113.5	1.7473		36.85	0.0274816	0.419951	0.205445	0.013457		37.25	0.2
115.7	1.9626	2.7966	1.5081	2.1533	1.2739		113.6	1.7491		36.9	0.0275186	0.420514	0.205723	0.013475		37.3	0.2
115.8	1.9654	2.7935	1.5077	2.1519	1.2741		113.7	1.7482		36.95	0.0275556	0.421077	0.206	0.013494		37.35	0.2
115.9	1.9667	2.8011	1.5076	2.1479	1.2779		113.8	1.751		37	0.0275927	0.421641	0.206278	0.013512		37.4	0.2
116	1.9669	2.8045	1.5085	2.151	1.2767		113.9	1.7515		37.05	0.0276297	0.422204	0.206556	0.01353		37.45	0.2
116.1	1.9645	2.8058	1.5069	2.1497	1.2701		114	1.7521		37.1	0.0276667	0.422767	0.206833	0.013548		37.5	0.2
116.2	1.9659	2.8077	1.5108	2.1541	1.2728		114.1	1.7536		37.15	0.0277038	0.42333	0.207111	0.013567		37.55	0.2
116.3	1.9659	2.8129	1.5059	2.1538	1.2725		114.2	1.7566		37.2	0.0277408	0.423893	0.207388	0.013585		37.6	0.2
116.4	1.9621	2.8155	1.5035	2.1541	1.2778		114.3	1.7583		37.25	0.0277778	0.424456	0.207666	0.013603		37.65	0.2
116.5	1.9648	2.8163	1.5065	2.1585	1.2795		114.4	1.7612		37.3	0.0278149	0.425019	0.207944	0.013621		37.7	0.2
116.6	1.9647	2.8144	1.5059	2.1605	1.2785		114.5	1.7624		37.35	0.0278519	0.425582	0.208221	0.013639		37.75	0.2
116.7	1.9602	2.812	1.5055	2.1588	1.281		114.6	1.7657		37.4	0.0278889	0.426145	0.208499	0.013658		37.8	0.2
116.8	1.9571	2.8104	1.509	2.153	1.2815		114.7	1.7648		37.45	0.0279259	0.426708	0.208776	0.013676		37.85	0.2
116.9	1.9621	2.812	1.5081	2.1495	1.2831		114.8	1.7663		37.5	0.027963	0.427271	0.209054	0.013694		37.9	0.2
117	1.9656	2.8141	1.5129	2.1516	1.2837		114.9	1.7661		37.55	0.028	0.427834	0.209331	0.013712		37.95	0.2
117.1	1.9663	2.8074	1.5188	2.1507	1.2843		115	1.7637		37.6	0.028037	0.428396	0.209609	0.013731		38	0.2
117.2	1.9708	2.8087	1.5221	2.151	1.2871		115.1	1.7651		37.65	0.028074	0.428959	0.209887	0.013749		38.05	0.2
117.3	1.9694	2.8117	1.5186	2.147	1.2894		115.2	1.7641		37.7	0.028111	0.429522	0.210164	0.013767		38.1	0.2
117.4	1.9712	2.8114	1.519	2.1419	1.2879		115.3	1.7668		37.75	0.0281481	0.430085	0.210442	0.013785		38.15	0.2
117.5	1.9687	2.8102	1.5141	2.1441	1.2861		115.4	1.7689		37.8	0.0281851	0.430648	0.210719	0.013804		38.2	0.2
117.6	1.9683	2.8099	1.5117	2.1399	1.2865		115.5	1.7687		37.85	0.0282221	0.431211	0.210997	0.013822		38.25	0.2
117.7	1.9701	2.8106	1.5088	2.1391	1.2864		115.6	1.7672		37.9	0.0282591	0.431773	0.211274	0.01384		38.3	0.2
117.8	1.9676	2.8161	1.5108	2.1408	1.2823		115.7	1.7682		37.95	0.0282961	0.432336	0.211552	0.013858		38.35	0.2
117.9	1.97	2.8171	1.5117	2.1403	1.2819		115.8	1.7697		38	0.0283332	0.432899	0.211829	0.013877		38.4	0.2
118	1.9748	2.8224	1.5112	2.1397	1.2797		115.9	1.7722		38.05	0.0283702	0.433462	0.212107	0.013895		38.45	0.2
118.1	1.9786	2.8247	1.5143	2.1427	1.2821		116	1.7749		38.1	0.0284072	0.434024	0.212384	0.013913		38.5	0.2
118.2	1.9818	2.827	1.5133	2.1399	1.2834		116.1	1.7769		38.15	0.0284442	0.434587	0.212662	0.013931		38.55	0.3
118.3	1.9805	2.8327	1.5125	2.1388	1.281		116.2	1.7802		38.2	0.0284812	0.435149	0.212939	0.01395		38.6	0.3
118.4	1.9803	2.8354	1.515	2.1409	1.2825		116.3	1.7853		38.25	0.0285182	0.435712	0.213217	0.013968		38.65	0.3
118.5	1.9773	2.8366	1.5154	2.1371	1.2836		116.4	1.7866		38.3	0.0285553	0.436275	0.213494	0.013986		38.7	0.3
118.6	1.9739	2.838	1.5146	2.1393	1.2848		116.5	1.7853		38.35	0.0285923	0.436837	0.213772	0.014004		38.75	0.3
118.7	1.9725	2.834	1.5138	2.136	1.2828		116.6	1.7853		38.4	0.0286293	0.4374	0.214049	0.014023		38.8	0.3
118.8	1.9676	2.8324	1.5111	2.1365	1.2791		116.7	1.7877		38.45	0.0286663	0.437962	0.214327	0.014041		38.85	0.3
118.9	1.967	2.8295	1.5072	2.1358	1.2754		116.8	1.789		38.5	0.0287033	0.438525	0.214604	0.014059		38.9	0.3
119	1.9663	2.8337	1.5055	2.1336	1.278		116.9	1.791		38.55	0.0287403	0.439087	0.214882	0.014077		38.95	0.3
119.1	1.9701	2.8384	1.5053	2.134	1.2715		117	1.7894		38.6	0.0287773	0.43965	0.215159	0.014096		39	0.3
119.2	1.9698	2.8371	1.5092	2.1308	1.271		117.1	1.7949		38.65	0.0288143	0.440212	0.215437	0.014114		39.05	0.3
119.3	1.9683	2.8399	1.5124	2.129	1.2727		117.2	1.7868		38.7	0.0288513	0.440775	0.215714	0.014132		39.1	0.3
119.4	1.9712	2.8447	1.5149	2.1326	1.2745		117.3	1.7869		38.75	0.0288883	0.441337	0.215992	0.01415		39.15	0.3
119.5	1.9744	2.8419	1.5165	2.1398	1.2752		117.4	1.7899		38.8	0.0289253	0.4419	0.216269	0.014169		39.2	0.3
119.6	1.9794	2.8442	1.5174	2.1397	1.2774		117.5	1.7854		38.85	0.0289623	0.442462	0.216547	0.014187		39.25	0.3
119.7	1.9882	2.8445	1.5179	2.1411	1.2788		117.6	1.7871		38.9	0.0289993	0.443024	0.216824	0.014205		39.3	0.3
119.8	1.9872	2.8475	1.5145	2.1397	1.279		117.7	1.785		38.95	0.0290363	0.443587	0.217101	0.014223		39.35	0.3
119.9	1.9894	2.849	1.5117	2.1374	1.2776		117.8	1.7865		39	0.0290733	0.444149	0.217379	0.014242		39.4	0.3
120	1.9903	2.8517	1.514	2.1373	1.2785		117.9	1.788		39.05	0.0291103	0.444711	0.217656	0.01426		39.45	0.3
120.1	1.9921	2.8503	1.519	2.136	1.2775		118	1.7878		39.1	0.0291473	0.445274	0.217934	0.014278		39.5	0.3
120.2	1.9917	2.8522	1.523	2.1382	1.2782		118.1	1.7926		39.15	0.0291843	0.445836	0.218211	0.014296		39.55	0.3
120.3	1.9936	2.8554	1.5202	2.1375	1.2784		118.2	1.7958		39.2	0.0292213	0.446398	0.218489	0.014315		39.6	0.3
120.4	2.0001	2.8537	1.5161	2.1385	1.2768		118.3	1.8026		39.25	0.0292583	0.44696	0.218766	0.014333		39.65	0.3
120.5	2.0044	2.8511	1.5138	2.1381	1.2714		118.4	1.8048		39.3	0.0292953	0.447523	0.219043	0.014351		39.7	0.3
120.6	2.0061	2.8472	1.5129	2.1319	1.2775		118.5	1.8091		39.35	0.0293323	0.448085	0.219321	0.014369		39.75	0.3
120.7	2.0077	2.8526	1.5127	2.1375	1.2809		118.6	1.8081		39.4	0.0293693	0.448647	0.219598	0.014387		39.8	0.3
120.8	2.0106	2.8555	1.5183	2.1386	1.2826		118.7	1.8072		39.45	0.0294063	0.449209	0.219876	0.014406		39.85	0.3
120.9	2.015	2.8593	1.5167	2.1386	1.2843		118.8	1.8068		39.5	0.0294433	0.449771	0.220153	0.014424		39.9	0.3
121	2.0186	2.8653	1.5191	2.145	1.2841		118.9	1.8068		39.55	0.0294803	0.450333	0.22043	0.014442		39.95	0.3
121.1	2.0168	2.8672	1.5207	2.1479	1.2845		119	1.8051		39.6	0.0295173	0.450895	0.220708	0.01446		40	0.3
121.2	2.0137	2.8654	1.5248	2.1401	1.2807		119.1	1.8048		39.65	0.0295543	0.451457	0.220985	0.014479		40.05	0.3
121.3	2.016	2.8714	1.5294	2.1355	1.2824		119.2			39.7	0.0295913	0.452019	0.221263	0.014497		40.1	0.3
121.4	2.0194	2.8749	1.5326	2.1314	1.2836		119.3			39.75	0.0296283	0.452581	0.22154	0.014515		40.15	0.3
121.5	2.0239	2.8772	1.5359	2.1311	1.2847		119.4			39.8	0.0296653	0.453143	0.221817	0.014533		40.2	0.3
121.6	2.02	2.878	1.5372	2.1321	1.2833		119.5			39.85	0.0297022	0.453705	0.222095	0.014552		40.25	0.3
121.7	2.0182	2.8783	1.5417	2.1341	1.2818		119.6			39.9	0.0297392	0.454267	0.222372	0.01457		40.3	0.3
121.8	2.0214	2.8773	1.5402	2.1309	1.2841		119.7			39.95	0.0297762	0.454829	0.222649	0.014588		40.35	0.3
121.9	2.0184	2.8788	1.5429	2.1316	1.2873		119.8			40	0.0298132	0.455391	0.222927	0.014606		40.4	0.3
122	2.0154	2.8775	1.5394	2.1342	1.2867		119.9			40.05	0.0298502	0.455953	0.223204	0.014625		40.45	0.3
122.1	2.0193	2.8752	1.5342	2.1331	1.2865		120			40.1	0.0298872	0.456515	0.223482	0.014643		40.5	0.3
122.2	2.0212	2.8756	1.5358	2.134	1.2881		120.1			40.15	0.0299241	0.457077	0.223759	0.014661		40.55	0.3
122.3	2.0235	2.8768	1.5388	2.1322	1.2838		120.2			40.2	0.0299611	0.457639	0.224036	0.014679		40.6	0.3
122.4	2.0253	2.8761	1.5402	2.1329	1.2854		120.3			40.25	0.0299981	0.4582	0.224314	0.014698		40.65	0.3
122.5	2.0253	2.8731	1.5395	2.133	1.283		120.4			40.3	0.0300351	0.458762	0.224591	0.014716		40.7	0.3
122.6	2.0285	2.8733	1.5395	2.1341	1.2817		120.5			40.35	0.0300721	0.459324	0.224868	0.014734		40.75	0.3
122.7	2.0319	2.8786	1.541	2.1326	1.282		120.6			40.4	0.030109	0.459886	0.225146	0.014752		40.8	0.3
122.8	2.034	2.8804	1.5432	2.1327	1.2813		120.7			40.45	0.030146	0.460448	0.225423	0.014771		40.85	0.3
122.9	2.0395	2.8845	1.5385	2.1357	1.2838		120.8			40.5	0.030183	0.461009	0.2257	0.014789		40.9	0.3
123	2.0396	2.8825	1.5416	2.1328	1.2825		120.9			40.55	0.03022	0.461571	0.225978	0.014807		40.95	0.3
123.1	2.0372	2.882	1.5359	2.1315	1.2818		121			40.6	0.0302569	0.462133	0.226255	0.014825		41	0.3
123.2	2.0393	2.8824	1.5335	2.1328	1.2793		121.1			40.65	0.0302939	0.462694	0.226532	0.014843		41.05	0.3
123.3	2.0354	2.8833	1.5322	2.1333	1.2775		121.2			40.7	0.0303309	0.463256	0.226809	0.014862		41.1	0.3
123.4	2.0353	2.8812	1.5331	2.1345	1.2738		121.3			40.75	0.0303679	0.463818	0.227087	0.01488		41.15	0.3
123.5	2.0377	2.8801	1.5321	2.143	1.2742		121.4			40.8	0.0304048	0.464379	0.227364	0.014898		41.2	0.3
123.6	2.0392	2.8795	1.5369	2.1421	1.2792		121.5			40.85	0.0304418	0.464941	0.227641	0.014916		41.25	0.3
123.7	2.0382	2.874	1.5402	2.1464	1.2741		121.6			40.9	0.0304788	0.465502	0.227919	0.014935		41.3	0.3
123.8	2.0394	2.8766	1.5408	2.1446	1.2704		121.7	1.1248		40.95	0.0305157	0.466064	0.228196	0.014953		41.35	0.3
123.9	2.0385	2.878	1.5419	2.1459	1.2717		121.8	1.1187		41	0.0305527	0.466625	0.228473	0.014971		41.4	0.3
124	2.0392	2.8796	1.5436	2.1471	1.2729		121.9	1.1119		41.05	0.0305897	0.467187	0.22875	0.014989		41.45	0.3
124.1	2.0395	2.8832	1.5475	2.1484	1.2734		122	1.1071		41.1	0.0306266	0.467748	0.229028	0.015008		41.5	0.3
124.2	2.0427	2.8894	1.5473	2.1465	1.2743		122.1	1.0976		41.15	0.0306636	0.46831	0.229305	0.015026		41.55	0.3
124.3	2.0403	2.8899	1.5468	2.15	1.2739		122.2	1.0849		41.2	0.0307006	0.468871	0.229582	0.015044		41.6	0.3
124.4	2.0385	2.8851	1.5437	2.1508	1.2758		122.3	1.0795		41.25	0.0307375	0.469433	0.229859	0.015062		41.65	0.3
124.5	2.0378	2.8855	1.5418	2.148	1.2738		122.4	1.0674		41.3	0.0307745	0.469994	0.230137	0.015081		41.7	0.3
124.6	2.0369	2.8876	1.5415	2.1541	1.2769		122.5	1.0676		41.35	0.0308115	0.470555	0.230414	0.015099		41.75	0.3
124.7	2.0413	2.8898	1.5434	2.1508	1.2747		122.6	1.0554		41.4	0.0308484	0.471117	0.230691	0.015117		41.8	0.3
124.8	2.0435	2.8938	1.544	2.1515	1.2726		122.7	1.0493		41.45	0.0308854	0.471678	0.230968	0.015135		41.85	0.3
124.9	2.0437	2.8985	1.5442	2.1558	1.2715		122.8	1.0448		41.5	0.0309224	0.47224	0.231246	0.015154		41.9	0.3
125	2.0465	2.9024	1.546	2.1623	1.2731		122.9	1.0378		41.55	0.0309593	0.472801	0.231523	0.015172		41.95	0.3
125.1	2.0476	2.9034	1.5441	2.1637	1.2664		123	1.03		41.6	0.0309963	0.473362	0.2318	0.01519		42	0.3
125.2	2.0459	2.9027	1.5439	2.1645	1.267		123.1	1.0272		41.65	0.0310332	0.473923	0.232077	0.015208		42.05	0.3
125.3	2.0494	2.9035	1.5451	2.1627	1.2675		123.2	1.0225		41.7	0.0310702	0.474485	0.232355	0.015226		42.1	0.3
125.4	2.0542	2.9029	1.5424	2.1674	1.2688		123.3	1.0165		41.75	0.0311071	0.475046	0.232632	0.015245		42.15	0.3
125.5	2.0548	2.903	1.5407	2.1666	1.2694		123.4	1.0122		41.8	0.0311441	0.475607	0.232909	0.015263		42.2	0.3
125.6	2.0535	2.9057	1.5402	2.1619	1.2702		123.5	1.0054		41.85	0.031181	0.476168	0.233186	0.015281		42.25	0.3
125.7	2.0529	2.9053	1.5412	2.1662	1.2714		123.6	0.999		41.9	0.031218	0.476729	0.233463	0.015299		42.3	0.3
125.8	2.0476	2.908	1.5413	2.1673	1.2734		123.7	0.9956		41.95	0.031255	0.47729	0.233741	0.015318		42.35	0.3
125.9	2.0449	2.9089	1.5419	2.1668	1.2697		123.8	0.9937		42	0.0312919	0.477852	0.234018	0.015336		42.4	0.3
126	2.0424	2.9088	1.5434	2.1735	1.2714		123.9	0.9917		42.05	0.0313289	0.478413	0.234295	0.015354		42.45	0.3
126.1	2.0395	2.9112	1.5456	2.172	1.2753		124	0.9885		42.1	0.0313658	0.478974	0.234572	0.015372		42.5	0.3
126.2	2.0406	2.9164	1.5458	2.1745	1.2727		124.1	0.9816		42.15	0.0314028	0.479535	0.234849	0.015391		42.55	0.3
126.3	2.0402	2.9193	1.5497	2.1756	1.2727		124.2	0.974		42.2	0.0314397	0.480096	0.235127	0.015409		42.6	0.3
126.4	2.037	2.9191	1.5511	2.1797	1.2744		124.3	0.9655		42.25	0.0314767	0.480657	0.235404	0.015427		42.65	0.3
126.5	2.0329	2.9243	1.5563	2.1796	1.2728		124.4	0.959		42.3	0.0315136	0.481218	0.235681	0.015445		42.7	0.3
126.6	2.0334	2.9229	1.561	2.1796	1.2788		124.5	0.9553		42.35	0.0315505	0.481779	0.235958	0.015464		42.75	0.3
126.7	2.0326	2.9263	1.5598	2.1831	1.2775		124.6	0.9493		42.4	0.0315875	0.48234	0.236235	0.015482		42.8	0.3
126.8	2.0291	2.9229	1.5619	2.1835	1.276		124.7	0.9435		42.45	0.0316244	0.482901	0.236512	0.0155		42.85	0.3
126.9	2.0299	2.9201	1.5598	2.1829	1.275		124.8	0.9377		42.5	0.0316614	0.483462	0.23679	0.015518		42.9	0.3
127	2.0305	2.9205	1.5618	2.1858	1.2767		124.9	0.9374		42.55	0.0316983	0.484023	0.237067	0.015536		42.95	0.3
127.1	2.0327	2.9239	1.5595	2.1807	1.2746		125	0.9343		42.6	0.0317353	0.484584	0.237344	0.015555		43	0.3
127.2	2.0373	2.9235	1.5542	2.1824	1.2761		125.1	0.9275		42.65	0.0317722	0.485144	0.237621	0.015573		43.05	0.3
127.3	2.0441	2.9231	1.5486	2.1879	1.2802		125.2	0.9285		42.7	0.0318091	0.485705	0.237898	0.015591		43.1	0.3
127.4	2.0391	2.9201	1.5469	2.1894	1.2802		125.3	0.9268		42.75	0.0318461	0.486266	0.238175	0.015609		43.15	0.3
127.5	2.0349	2.9145	1.5425	2.1942	1.2798		125.4	0.9244		42.8	0.031883	0.486827	0.238452	0.015628		43.2	0.3
127.6	2.0358	2.9187	1.5387	2.1994	1.2803		125.5	0.9199		42.85	0.03192	0.487388	0.238729	0.015646		43.25	0.3
127.7	2.0401	2.92	1.5393	2.2003	1.2818		125.6	0.9141		42.9	0.0319569	0.487948	0.239007	0.015664		43.3	0.3
127.8	2.0429	2.9235	1.5378	2.1984	1.279		125.7	0.9145		42.95	0.0319938	0.488509	0.239284	0.015682		43.35	0.3
127.9	2.0455	2.927	1.544	2.202	1.2747		125.8	0.9125		43	0.0320308	0.48907	0.239561	0.015701		43.4	0.3
128	2.0482	2.9319	1.542	2.2016	1.271		125.9	0.9074		43.05	0.0320677	0.489631	0.239838	0.015719		43.45	0.3
128.1	2.0513	2.9352	1.5422	2.2017	1.2735		126	0.9022		43.1	0.0321046	0.490191	0.240115	0.015737		43.5	0.3
128.2	2.0505	2.9376	1.5464	2.1998	1.2734		126.1	0.8993		43.15	0.0321416	0.490752	0.240392	0.015755		43.55	0.3
128.3	2.0503	2.9404	1.5487	2.1991	1.2774		126.2	0.8945		43.2	0.0321785	0.491313	0.240669	0.015774		43.6	0.3
128.4	2.0474	2.9425	1.5441	2.2024	1.2806		126.3	0.889		43.25	0.0322154	0.491873	0.240946	0.015792		43.65	0.3
128.5	2.0469	2.9445	1.5447	2.2047	1.2825		126.4	0.8864		43.3	0.0322524	0.492434	0.241223	0.01581		43.7	0.3
128.6	2.0462	2.9459	1.5443	2.2064	1.2819		126.5	0.8817		43.35	0.0322893	0.492994	0.2415	0.015828		43.75	0.3
128.7	2.0438	2.9474	1.5443	2.2046	1.2863		126.6	0.8761		43.4	0.0323262	0.493555	0.241778	0.015846		43.8	0.3
128.8	2.0413	2.9463	1.5456	2.2072	1.2859		126.7	0.8728		43.45	0.0323632	0.494115	0.242055	0.015865		43.85	0.3
128.9	2.0419	2.9473	1.5488	2.2084	1.2836		126.8	0.873		43.5	0.0324001	0.494676	0.242332	0.015883		43.9	0.3
129	2.0416	2.9474	1.5501	2.2058	1.282		126.9	0.8698		43.55	0.032437	0.495237	0.242609	0.015901		43.95	0.3
129.1	2.0427	2.9529	1.5467	2.2071	1.2803		127	0.865		43.6	0.0324739	0.495797	0.242886	0.015919		44	0.3
129.2	2.0431	2.9574	1.5503	2.2028	1.2835		127.1	0.8587		43.65	0.0325109	0.496357	0.243163	0.015938		44.05	0.3
129.3	2.0449	2.9626	1.5506	2.2021	1.2846		127.2	0.8566		43.7	0.0325478	0.496918	0.24344	0.015956		44.1	0.3
129.4	2.048	2.9669	1.5489	2.2022	1.2847		127.3	0.8582		43.75	0.0325847	0.497478	0.243717	0.015974		44.15	0.3
129.5	2.0486	2.9734	1.5467	2.1995	1.2866		127.4	0.8592		43.8	0.0326216	0.498039	0.243994	0.015992		44.2	0.3
129.6	2.049	2.9739	1.5453	2.1977	1.2875		127.5	0.8593		43.85	0.0326586	0.498599	0.244271	0.016011		44.25	0.3
129.7	2.0528	2.9783	1.5454	2.1975	1.2865		127.6	0.8556		43.9	0.0326955	0.499159	0.244548	0.016029		44.3	0.3
129.8	2.0533	2.9835	1.5439	2.2035	1.2901		127.7	0.8496		43.95	0.0327324	0.49972	0.244825	0.016047		44.35	0.3
129.9	2.0485	2.9828	1.5422	2.2063	1.2968		127.8	0.8414		44	0.0327693	0.50028	0.245102	0.016065		44.4	0.3
130	2.0507	2.9816	1.542	2.2031	1.2961		127.9	0.8366		44.05	0.0328062	0.50084	0.245379	0.016083		44.45	0.3
130.1	2.0506	2.9829	1.5386	2.2024	1.2951		128	0.8344		44.1	0.0328432	0.501401	0.245656	0.016102		44.5	0.3
130.2	2.0525	2.9836	1.539	2.2001	1.2913		128.1	0.8494		44.15	0.0328801	0.501961	0.245933	0.01612		44.55	0.3
130.3	2.0491	2.979	1.5349	2.1982	1.2905		128.2	0.8363		44.2	0.032917	0.502521	0.24621	0.016138		44.6	0.3
130.4	2.0461	2.9826	1.5394	2.1988	1.2904		128.3	0.8521		44.25	0.0329539	0.503081	0.246487	0.016156		44.65	0.3
130.5	2.0502	2.9881	1.5409	2.1982	1.2881		128.4	0.8352		44.3	0.0329908	0.503642	0.246764	0.016175		44.7	0.3
130.6	2.0533	2.9918	1.5416	2.2004	1.2894		128.5	0.8308		44.35	0.0330277	0.504202	0.247041	0.016193		44.75	0.3
130.7	2.0577	2.9933	1.5389	2.2003	1.287		128.6	0.4308		44.4	0.0330646	0.504762	0.247318	0.016211		44.8	0.3
130.8	2.0585	2.9924	1.5396	2.201	1.289		128.7	0.9196		44.45	0.0331016	0.505322	0.247595	0.016229		44.85	0.3
130.9	2.0583	2.9936	1.5421	2.2026	1.2858		128.8	1.0502		44.5	0.0331385	0.505882	0.247872	0.016248		44.9	0.3
131	2.0596	2.9917	1.5406	2.2019	1.2914		128.9	0.6235		44.55	0.0331754	0.506442	0.248149	0.016266		44.95	0.3
131.1	2.0594	2.9939	1.54	2.1986	1.2936		129	0.7215		44.6	0.0332123	0.507002	0.248426	0.016284		45	0.3
131.2	2.0607	2.9967	1.5438	2.2015	1.2954		129.1	0.698		44.65	0.0332492	0.507563	0.248703	0.016302		45.05	0.3
131.3	2.0609	2.9984	1.544	2.1993	1.3012		129.2	0.6376		44.7	0.0332861	0.508123	0.24898	0.01632		45.1	0.3
131.4	2.0647	2.9999	1.5476	2.2034	1.3005		129.3	0.7376		44.75	0.033323	0.508683	0.249257	0.016339		45.15	0.3
131.5	2.0647	3.0028	1.5506	2.1977	1.3004		129.4	0.6011		44.8	0.0333599	0.509243	0.249534	0.016357		45.2	0.3
131.6	2.061	3.0069	1.5516	2.1933	1.301		129.5	0.6582		44.85	0.0333968	0.509803	0.249811	0.016375		45.25	0.3
131.7	2.0577	3.0038	1.5513	2.1932	1.3036		129.6	0.673		44.9	0.0334337	0.510363	0.250088	0.016393		45.3	0.3
131.8	2.0579	3.0034	1.5496	2.1899	1.3036		129.7	0.6432		44.95	0.0334706	0.510923	0.250365	0.016412		45.35	0.3
131.9	2.0609	2.9998	1.5471	2.1851	1.3045		129.8	0.6527		45	0.0335075	0.511482	0.250642	0.01643		45.4	0.3
132	2.0613	2.9992	1.546	2.189	1.3063		129.9	0.6601		45.05	0.0335444	0.512042	0.250919	0.016448		45.45	0.3
132.1	2.0643	3.0026	1.5482	2.1908	1.3012		130	0.6339		45.1	0.0335813	0.512602	0.251196	0.016466		45.5	0.3
132.2	2.0676	3.0023	1.5467	2.1954	1.298		130.1	0.6188		45.15	0.0336182	0.513162	0.251473	0.016485		45.55	0.3
132.3	2.0666	3.001	1.5492	2.1971	1.2972		130.2	0.5949		45.2	0.0336551	0.513722	0.25175	0.016503		45.6	0.3
132.4	2.068	2.9992	1.549	2.1986	1.2966		130.3	0.6067		45.25	0.033692	0.514282	0.252027	0.016521		45.65	0.3
132.5	2.0701	3.002	1.5434	2.1961	1.2975		130.4	0.5824		45.3	0.0337289	0.514842	0.252304	0.016539		45.7	0.3
132.6	2.0708	3.0036	1.5412	2.196	1.2978		130.5	0.5971		45.35	0.0337658	0.515401	0.25258	0.016557		45.75	0.3
132.7	2.07	3.0108	1.5374	2.1948	1.2989		130.6	0.5866		45.4	0.0338027	0.515961	0.252857	0.016576		45.8	0.3
132.8	2.0718	3.0096	1.5399	2.1965	1.2966		130.7	0.5872		45.45	0.0338396	0.516521	0.253134	0.016594		45.85	0.3
132.9	2.0719	3.0158	1.5403	2.1955	1.2958		130.8	0.574		45.5	0.0338765	0.517081	0.253411	0.016612		45.9	0.3
133	2.0677	3.0196	1.5407	2.1983	1.2961		130.9	0.5751		45.55	0.0339134	0.51764	0.253688	0.01663		45.95	0.3
133.1	2.0683	3.02	1.5402	2.1989	1.293		131	0.5603		45.6	0.0339503	0.5182	0.253965	0.016649		46	0.3
133.2	2.0645	3.0191	1.5416	2.2014	1.2912		131.1	0.5606		45.65	0.0339872	0.51876	0.254242	0.016667		46.05	0.3
133.3	2.0623	3.0256	1.5472	2.2012	1.2944		131.2	0.5409		45.7	0.0340241	0.519319	0.254519	0.016685		46.1	0.3
133.4	2.0591	3.0348	1.5494	2.2034	1.2954		131.3	0.5505		45.75	0.034061	0.519879	0.254796	0.016703		46.15	0.3
133.5	2.0603	3.0359	1.5504	2.2047	1.2953		131.4	0.5337		45.8	0.0340979	0.520439	0.255073	0.016722		46.2	0.3
133.6	2.0623	3.0463	1.5539	2.2034	1.2952		131.5	0.5315		45.85	0.0341348	0.520998	0.255349	0.01674		46.25	0.3
133.7	2.0594	3.0451	1.5559	2.2056	1.2952		131.6	0.5279		45.9	0.0341716	0.521558	0.255626	0.016758		46.3	0.3
133.8	2.0608	3.0485	1.5533	2.2095	1.2973		131.7	0.5069		45.95	0.0342085	0.522117	0.255903	0.016776		46.35	0.3
133.9	2.0609	3.0493	1.5523	2.2096	1.2997		131.8	0.5247		46	0.0342454	0.522677	0.25618	0.016794		46.4	0.3
134	2.0601	3.0544	1.5503	2.2108	1.3017		131.9	0.5159		46.05	0.0342823	0.523236	0.256457	0.016813		46.45	0.3
134.1	2.0606	3.0542	1.5531	2.2139	1.303		132	0.502		46.1	0.0343192	0.523796	0.256734	0.016831		46.5	0.3
134.2	2.0628	3.0507	1.5531	2.2104	1.302		132.1	0.488		46.15	0.0343561	0.524355	0.257011	0.016849		46.55	0.3
134.3	2.0652	3.0491	1.5548	2.2146	1.2995		132.2	0.4759		46.2	0.034393	0.524915	0.257287	0.016867		46.6	0.3
134.4	2.0661	3.0505	1.5515	2.2183	1.2967		132.3	0.4924		46.25	0.0344298	0.525474	0.257564	0.016886		46.65	0.3
134.5	2.0645	3.0505	1.552	2.2188	1.2968		132.4	0.4873		46.3	0.0344667	0.526034	0.257841	0.016904		46.7	0.3
134.6	2.0666	3.0524	1.5529	2.2179	1.2947		132.5	0.4803		46.35	0.0345036	0.526593	0.258118	0.016922		46.75	0.3
134.7	2.0689	3.057	1.5558	2.2192	1.2962		132.6	0.3988		46.4	0.0345405	0.527152	0.258395	0.01694		46.8	0.3
134.8	2.0739	3.0598	1.5511	2.2239	1.2944		132.7	0.3862		46.45	0.0345774	0.527712	0.258672	0.016958		46.85	0.3
134.9	2.0729	3.0604	1.5493	2.2246	1.2952		132.8	0.3567		46.5	0.0346142	0.528271	0.258948	0.016977		46.9	0.3
135	2.0744	3.0638	1.5545	2.2233	1.2947		132.9	0.4591		46.55	0.0346511	0.52883	0.259225	0.016995		46.95	0.3
135.1	2.0748	3.0643	1.5597	2.2247	1.2937		133	0.4491		46.6	0.034688	0.52939	0.259502	0.017013		47	0.3
135.2	2.0733	3.0652	1.5587	2.2236	1.2925		133.1	0.4562		46.65	0.0347249	0.529949	0.259779	0.017031		47.05	0.3
135.3	2.0758	3.0666	1.5569	2.2267	1.2907		133.2	0.4873		46.7	0.0347617	0.530508	0.260056	0.01705		47.1	0.3
135.4	2.0758	3.0689	1.5588	2.2291	1.2936		133.3	0.6184		46.75	0.0347986	0.531067	0.260332	0.017068		47.15	0.3
135.5	2.074	3.0703	1.5598	2.2326	1.2911		133.4	1.1261		46.8	0.0348355	0.531627	0.260609	0.017086		47.2	0.3
135.6	2.0768	3.0675	1.5628	2.234	1.2877		133.5	0.2101		46.85	0.0348724	0.532186	0.260886	0.017104		47.25	0.3
135.7	2.076	3.0645	1.565	2.2366	1.2898		133.6	0.5429		46.9	0.0349092	0.532745	0.261163	0.017123		47.3	0.3
135.8	2.073	3.0653	1.5641	2.2378	1.2886		133.7	0.3774		46.95	0.0349461	0.533304	0.26144	0.017141		47.35	0.3
135.9	2.078	3.0661	1.5659	2.2329	1.2894		133.8	0.3557		47	0.034983	0.533863	0.261716	0.017159		47.4	0.3
136	2.0778	3.068	1.5721	2.234	1.2879		133.9	-1.1119		47.05	0.0350199	0.534422	0.261993	0.017177		47.45	0.3
136.1	2.0813	3.0683	1.5704	2.2354	1.2889		134	-0.8842		47.1	0.0350567	0.534981	0.26227	0.017195		47.5	0.3
136.2	2.0829	3.0752	1.5701	2.2359	1.2901		134.1	-0.3456		47.15	0.0350936	0.53554	0.262547	0.017214		47.55	0.3
136.3	2.081	3.0788	1.5668	2.2363	1.2915		134.2	-0.275		47.2	0.0351305	0.536099	0.262824	0.017232		47.6	0.3
136.4	2.079	3.0833	1.5671	2.2407	1.29		134.3	-0.3224		47.25	0.0351673	0.536659	0.2631	0.01725		47.65	0.3
136.5	2.0858	3.0828	1.5686	2.2383	1.2907		134.4	-0.2441		47.3	0.0352042	0.537218	0.263377	0.017268		47.7	0.3
136.6	2.0884	3.0829	1.5698	2.239	1.2911		134.5	-0.2072		47.35	0.035241	0.537777	0.263654	0.017287		47.75	0.3
136.7	2.0881	3.0835	1.5712	2.2382	1.2922		134.6	-0.1774		47.4	0.0352779	0.538336	0.263931	0.017305		47.8	0.3
136.8	2.0911	3.0795	1.5762	2.2394	1.295		134.7	-0.1049		47.45	0.0353148	0.538894	0.264207	0.017323		47.85	0.3
136.9	2.0913	3.0815	1.5738	2.2441	1.2986		134.8	-0.0484		47.5	0.0353516	0.539453	0.264484	0.017341		47.9	0.3
137	2.0918	3.0793	1.573	2.2447	1.3038		134.9	-0.0587		47.55	0.0353885	0.540012	0.264761	0.017359		47.95	0.3
137.1	2.0941	3.0819	1.5766	2.2428	1.3001		135	-0.0122		47.6	0.0354254	0.540571	0.265038	0.017378		48	0.3
137.2	2.0928	3.0832	1.576	2.2445	1.3031		135.1	-0.0263		47.65	0.0354622	0.54113	0.265314	0.017396		48.05	0.3
137.3	2.0936	3.0784	1.5707	2.2466	1.308		135.2	0.0452		47.7	0.0354991	0.541689	0.265591	0.017414		48.1	0.3
137.4	2.0978	3.0775	1.5711	2.2475	1.3077		135.3	0.1087		47.75	0.0355359	0.542248	0.265868	0.017432		48.15	0.3
137.5	2.0916	3.0783	1.5666	2.2461	1.3054		135.4	0.1137		47.8	0.0355728	0.542807	0.266144	0.017451		48.2	0.3
137.6	2.0892	3.0793	1.563	2.2501	1.3049		135.5	0.1728		47.85	0.0356096	0.543365	0.266421	0.017469		48.25	0.3
137.7	2.0886	3.0775	1.5643	2.251	1.3003		135.6	0.1067		47.9	0.0356465	0.543924	0.266698	0.017487		48.3	0.3
137.8	2.0923	3.0825	1.5634	2.2476	1.2993		135.7	0.2153		47.95	0.0356834	0.544483	0.266975	0.017505		48.35	0.3
137.9	2.0939	3.0826	1.565	2.2459	1.3009		135.8	0.3472		48	0.0357202	0.545042	0.267251	0.017523		48.4	0.3
138	2.0963	3.084	1.5676	2.2479	1.3016		135.9	0.4652		48.05	0.0357571	0.5456	0.267528	0.017542		48.45	0.3
138.1	2.1034	3.0878	1.5701	2.2463	1.3094		136	0.5325		48.1	0.0357939	0.546159	0.267805	0.01756		48.5	0.3
138.2	2.107	3.0889	1.5651	2.2435	1.3142		136.1	0.5403		48.15	0.0358308	0.546718	0.268081	0.017578		48.55	0.3
138.3	2.1101	3.0938	1.5667	2.2442	1.3122		136.2	0.5194		48.2	0.0358676	0.547276	0.268358	0.017596		48.6	0.3
138.4	2.1157	3.0946	1.5604	2.2419	1.313		136.3	0.4986		48.25	0.0359045	0.547835	0.268635	0.017615		48.65	0.3
138.5	2.1148	3.0962	1.5596	2.2421	1.3129		136.4	0.5008		48.3	0.0359413	0.548394	0.268911	0.017633		48.7	0.3
138.6	2.1175	3.0943	1.5639	2.243	1.315		136.5	0.5046		48.35	0.0359782	0.548952	0.269188	0.017651		48.75	0.3
138.7	2.1192	3.0918	1.5626	2.2452	1.316		136.6	0.5118		48.4	0.036015	0.549511	0.269465	0.017669		48.8	0.3
138.8	2.1206	3.092	1.5623	2.2505	1.3156		136.7	0.4932		48.45	0.0360519	0.550069	0.269741	0.017687		48.85	0.3
138.9	2.12	3.0955	1.5614	2.2519	1.3208		136.8	0.4446		48.5	0.0360887	0.550628	0.270018	0.017706		48.9	0.3
139	2.1174	3.0955	1.561	2.2515	1.325		136.9	0.452		48.55	0.0361256	0.551186	0.270295	0.017724		48.95	0.3
139.1	2.1195	3.1012	1.5598	2.2523	1.3263		137	0.4451		48.6	0.0361624	0.551745	0.270571	0.017742		49	0.3
139.2	2.1212	3.107	1.5632	2.2545	1.3283		137.1	0.4328		48.65	0.0361992	0.552303	0.270848	0.01776		49.05	0.3
139.3	2.1256	3.1078	1.5648	2.2579	1.3295		137.2	0.4278		48.7	0.0362361	0.552862	0.271125	0.017779		49.1	0.3
139.4	2.1255	3.1024	1.5674	2.26	1.3254		137.3	0.4188		48.75	0.0362729	0.55342	0.271401	0.017797		49.15	0.3
139.5	2.1278	3.0994	1.5684	2.2533	1.3202		137.4	0.4032		48.8	0.0363098	0.553979	0.271678	0.017815		49.2	0.3
139.6	2.1268	3.1022	1.5665	2.2534	1.3223		137.5	0.4005		48.85	0.0363466	0.554537	0.271955	0.017833		49.25	0.3
139.7	2.1298	3.0998	1.5636	2.2502	1.3188		137.6	0.3922		48.9	0.0363834	0.555095	0.272231	0.017851		49.3	0.3
139.8	2.1366	3.1018	1.5654	2.2481	1.3196		137.7	0.3779		48.95	0.0364203	0.555654	0.272508	0.01787		49.35	0.3
139.9	2.1309	3.097	1.5701	2.2454	1.3209		137.8	0.3756		49	0.0364571	0.556212	0.272784	0.017888		49.4	0.3
140	2.1286	3.0966	1.5712	2.2484	1.3228		137.9	0.3817		49.05	0.036494	0.55677	0.273061	0.017906		49.45	0.3
140.1	2.1306	3.0956	1.5691	2.2483	1.3227		138	0.3762		49.1	0.0365308	0.557329	0.273338	0.017924		49.5	0.3
140.2	2.1351	3.0996	1.5657	2.2444	1.3263		138.1	0.3822		49.15	0.0365676	0.557887	0.273614	0.017943		49.55	0.3
140.3	2.134	3.1043	1.5641	2.2483	1.3245		138.2	0.375		49.2	0.0366045	0.558445	0.273891	0.017961		49.6	0.3
140.4	2.1316	3.1063	1.5636	2.2502	1.3251		138.3	0.3722		49.25	0.0366413	0.559004	0.274167	0.017979		49.65	0.3
140.5	2.1299	3.1067	1.5681	2.2516	1.3251		138.4	0.3634		49.3	0.0366781	0.559562	0.274444	0.017997		49.7	0.3
140.6	2.1312	3.1073	1.5697	2.2525	1.3237		138.5	0.3628		49.35	0.036715	0.56012	0.274721	0.018015		49.75	0.3
140.7	2.1251	3.1075	1.5707	2.2556	1.3284		138.6	0.3453		49.4	0.0367518	0.560678	0.274997	0.018034		49.8	0.3
140.8	2.1264	3.1062	1.5701	2.2571	1.3285		138.7	0.3457		49.45	0.0367886	0.561236	0.275274	0.018052		49.85	0.3
140.9	2.1254	3.1023	1.5716	2.2572	1.3287		138.8	0.3402		49.5	0.0368255	0.561794	0.27555	0.01807		49.9	0.3
141	2.1277	3.0983	1.5717	2.2571	1.3288		138.9	0.3301		49.55	0.0368623	0.562353	0.275827	0.018088		49.95	0.3
141.1	2.1259	3.0939	1.5623	2.2604	1.3357		139	0.3317		49.6	0.0368991	0.562911	0.276104	0.018107		50	0.3
141.2	2.1237	3.0952	1.5547	2.2625	1.3381		139.1	0.3144		49.65	0.0369359	0.563469	0.27638	0.018125		50.05	0.3
141.3	2.1206	3.0934	1.5575	2.2666	1.3412		139.2	0.3042		49.7	0.0369728	0.564027	0.276657	0.018143		50.1	0.3
141.4	2.118	3.092	1.5533	2.266	1.3381		139.3	0.3016		49.75	0.0370096	0.564585	0.276933	0.018161		50.15	0.3
141.5	2.1171	3.0941	1.5536	2.2706	1.3395		139.4	0.2954		49.8	0.0370464	0.565143	0.27721	0.018179		50.2	0.3
141.6	2.1193	3.0929	1.5556	2.2718	1.3392		139.5	0.2916		49.85	0.0370832	0.565701	0.277486	0.018198		50.25	0.3
141.7	2.1195	3.0945	1.5567	2.2754	1.3418		139.6	0.2954		49.9	0.0371201	0.566259	0.277763	0.018216		50.3	0.3
141.8	2.1225	3.0996	1.5534	2.2787	1.3399		139.7	0.2967		49.95	0.0371569	0.566817	0.278039	0.018234		50.35	0.3
141.9	2.1286	3.1016	1.5522	2.2784	1.3402		139.8	0.2987		50	0.0371937	0.567375	0.278316	0.018252		50.4	0.3
142	2.1244	3.1052	1.5501	2.2787	1.3393		139.9	0.2961		50.05	0.0372305	0.567933	0.278592	0.018271		50.45	0.3
142.1	2.1261	3.111	1.546	2.277	1.3376		140	0.2904		50.1	0.0372673	0.56849	0.278869	0.018289		50.5	0.3
142.2	2.1211	3.1152	1.5472	2.2784	1.3355		140.1	0.2758		50.15	0.0373042	0.569048	0.279146	0.018307		50.55	0.3
142.3	2.1229	3.1123	1.5489	2.2786	1.3345		140.2	0.2722		50.2	0.037341	0.569606	0.279422	0.018325		50.6	0.3
142.4	2.1219	3.1062	1.5517	2.2816	1.3359		140.3	0.2624		50.25	0.0373778	0.570164	0.279699	0.018343		50.65	0.3
142.5	2.1285	3.1047	1.5538	2.2778	1.3398		140.4	0.2654		50.3	0.0374146	0.570722	0.279975	0.018362		50.7	0.3
142.6	2.12	3.1084	1.549	2.2787	1.3377		140.5	0.2588		50.35	0.0374514	0.57128	0.280252	0.01838		50.75	0.3
142.7	2.1155	3.11	1.5542	2.283	1.3403		140.6	0.2646		50.4	0.0374882	0.571838	0.280528	0.018398		50.8	0.3
142.8	2.1191	3.1088	1.5533	2.2846	1.3413		140.7	0.2631		50.45	0.0375251	0.572395	0.280805	0.018416		50.85	0.3
142.9	2.1209	3.1118	1.554	2.2835	1.339		140.8	0.2624		50.5	0.0375619	0.572953	0.281081	0.018435		50.9	0.3
143	2.1216	3.1096	1.555	2.2804	1.3332		140.9	0.258		50.55	0.0375987	0.573511	0.281358	0.018453		50.95	0.3
143.1	2.1235	3.1152	1.5557	2.2809	1.3283		141	0.2595		50.6	0.0376355	0.574068	0.281634	0.018471		51	0.3
143.2	2.1247	3.1167	1.554	2.2848	1.3292		141.1	0.2776		50.65	0.0376723	0.574626	0.281911	0.018489		51.05	0.3
143.3	2.1305	3.1181	1.5572	2.2832	1.3247		141.2	0.287		50.7	0.0377091	0.575184	0.282187	0.018507		51.1	0.3
143.4	2.1342	3.1197	1.5586	2.281	1.3244		141.3	0.2888		50.75	0.0377459	0.575741	0.282463	0.018526		51.15	0.3
143.5	2.1338	3.1199	1.557	2.2861	1.3277		141.4	0.271		50.8	0.0377827	0.576299	0.28274	0.018544		51.2	0.3
143.6	2.1346	3.1215	1.5573	2.2862	1.3335		141.5	0.1707		50.85	0.0378195	0.576857	0.283016	0.018562		51.25	0.3
143.7	2.137	3.1228	1.5602	2.2834	1.3328		141.6	0.2568		50.9	0.0378564	0.577414	0.283293	0.01858		51.3	0.3
143.8	2.1412	3.123	1.5583	2.2869	1.3404		141.7	0.2363		50.95	0.0378932	0.577972	0.283569	0.018598		51.35	0.3
143.9	2.1426	3.1216	1.5623	2.2932	1.3386		141.8	0.2108		51	0.03793	0.578529	0.283846	0.018617		51.4	0.3
144	2.1418	3.1275	1.5612	2.3023	1.3398		141.9	0.1026		51.05	0.0379668	0.579087	0.284122	0.018635		51.45	0.3
144.1	2.1379	3.13	1.563	2.3019	1.3342		142	0.5379		51.1	0.0380036	0.579644	0.284399	0.018653		51.5	0.3
144.2	2.132	3.1302	1.5618	2.3052	1.3265		142.1	0.1525		51.15	0.0380404	0.580202	0.284675	0.018671		51.55	0.3
144.3	2.1279	3.1327	1.5637	2.3068	1.3276		142.2	0.3834		51.2	0.0380772	0.580759	0.284952	0.01869		51.6	0.3
144.4	2.1258	3.1339	1.5607	2.3083	1.3292		142.3	0.0725		51.25	0.038114	0.581317	0.285228	0.018708		51.65	0.3
144.5	2.1211	3.1405	1.5635	2.3135	1.3289		142.4	-0.1959		51.3	0.0381508	0.581874	0.285504	0.018726		51.7	0.3
144.6	2.1202	3.1414	1.5646	2.3174	1.3318		142.5	-1.5228		51.35	0.0381876	0.582432	0.285781	0.018744		51.75	0.3
144.7	2.1155	3.1474	1.5671	2.3172	1.3301		142.6	-1.299		51.4	0.0382244	0.582989	0.286057	0.018762		51.8	0.3
144.8	2.1129	3.1528	1.5712	2.315	1.3299		142.7	-0.7061		51.45	0.0382612	0.583546	0.286334	0.018781		51.85	0.3
144.9	2.1131	3.151	1.576	2.3125	1.3274		142.8	-0.7191		51.5	0.038298	0.584104	0.28661	0.018799		51.9	0.3
145	2.114	3.148	1.5802	2.311	1.3225		142.9	-0.6301		51.55	0.0383348	0.584661	0.286887	0.018817		51.95	0.3
145.1	2.1223	3.1492	1.5816	2.3091	1.3207		143	-0.4971		51.6	0.0383716	0.585218	0.287163	0.018835		52	0.3
145.2	2.1217	3.1446	1.5818	2.3074	1.3184		143.1	-0.3682		51.65	0.0384084	0.585776	0.287439	0.018854		52.05	0.3
145.3	2.1227	3.1389	1.5788	2.3097	1.3194		143.2	-0.4041		51.7	0.0384451	0.586333	0.287716	0.018872		52.1	0.3
145.4	2.1211	3.1405	1.5793	2.3125	1.3217		143.3	-0.407		51.75	0.0384819	0.58689	0.287992	0.01889		52.15	0.3
145.5	2.1215	3.141	1.5754	2.3126	1.3239		143.4	-0.3121		51.8	0.0385187	0.587447	0.288269	0.018908		52.2	0.3
145.6	2.1247	3.1419	1.5749	2.3227	1.3262		143.5	-0.253		51.85	0.0385555	0.588004	0.288545	0.018926		52.25	0.3
145.7	2.1304	3.1409	1.5751	2.3269	1.328		143.6	-0.2308		51.9	0.0385923	0.588562	0.288821	0.018945		52.3	0.3
145.8	2.13	3.1409	1.5761	2.3307	1.3324		143.7	-0.157		51.95	0.0386291	0.589119	0.289098	0.018963		52.35	0.3
145.9	2.1268	3.1442	1.5728	2.3342	1.3343		143.8	-0.1473		52	0.0386659	0.589676	0.289374	0.018981		52.4	0.3
146	2.1358	3.1455	1.5726	2.3361	1.3317		143.9	-0.113		52.05	0.0387027	0.590233	0.28965	0.018999		52.45	0.3
146.1	2.1378	3.1503	1.5706	2.3361	1.327		144	-0.0704		52.1	0.0387395	0.59079	0.289927	0.019017		52.5	0.3
146.2	2.1375	3.1496	1.5721	2.3388	1.3265		144.1	-0.0488		52.15	0.0387763	0.591347	0.290203	0.019036		52.55	0.3
146.3	2.134	3.1442	1.5738	2.3432	1.3253		144.2	-0.0173		52.2	0.038813	0.591904	0.290479	0.019054		52.6	0.3
146.4	2.1326	3.1424	1.5792	2.343	1.325		144.3	0.0052		52.25	0.0388498	0.592461	0.290756	0.019072		52.65	0.3
146.5	2.1341	3.1435	1.5766	2.3458	1.3265		144.4	0.042		52.3	0.0388866	0.593018	0.291032	0.01909		52.7	0.3
146.6	2.1389	3.1454	1.5699	2.3455	1.328		144.5	0.0499		52.35	0.0389234	0.593575	0.291309	0.019109		52.75	0.3
146.7	2.142	3.1483	1.5663	2.3452	1.3326		144.6	0.0578		52.4	0.0389602	0.594132	0.291585	0.019127		52.8	0.3
146.8	2.1492	3.1499	1.5643	2.3425	1.3274		144.7	0.0758		52.45	0.038997	0.594689	0.291861	0.019145		52.85	0.3
146.9	2.1497	3.1521	1.565	2.3369	1.3293		144.8	0.0856		52.5	0.0390337	0.595246	0.292138	0.019163		52.9	0.3
147	2.1487	3.1555	1.5684	2.3364	1.3268		144.9	0.0969		52.55	0.0390705	0.595803	0.292414	0.019181		52.95	0.3
147.1	2.1441	3.1598	1.5702	2.3336	1.3265		145	0.1277		52.6	0.0391073	0.59636	0.29269	0.0192		53	0.3
147.2	2.1441	3.1654	1.5747	2.3348	1.3223		145.1	0.1263		52.65	0.0391441	0.596917	0.292967	0.019218		53.05	0.3
147.3	2.1418	3.1651	1.5772	2.3372	1.3252		145.2	0.1338		52.7	0.0391808	0.597474	0.293243	0.019236		53.1	0.3
147.4	2.1443	3.1672	1.5763	2.3371	1.3259		145.3	0.1573		52.75	0.0392176	0.598031	0.293519	0.019254		53.15	0.3
147.5	2.1457	3.1695	1.5805	2.3399	1.3281		145.4	0.1599		52.8	0.0392544	0.598588	0.293795	0.019272		53.2	0.3
147.6	2.1441	3.1654	1.5806	2.3411	1.3271		145.5	0.1671		52.85	0.0392912	0.599144	0.294072	0.019291		53.25	0.3
147.7	2.1406	3.1656	1.5802	2.3385	1.3292		145.6	0.1708		52.9	0.039328	0.599701	0.294348	0.019309		53.3	0.3
147.8	2.1371	3.1636	1.5791	2.3372	1.3283		145.7	0.1853		52.95	0.0393647	0.600258	0.294624	0.019327		53.35	0.3
147.9	2.1332	3.1706	1.5784	2.3362	1.3312		145.8	0.1934		53	0.0394015	0.600815	0.294901	0.019345		53.4	0.3
148	2.1321	3.1692	1.5799	2.3416	1.3356		145.9	0.2065		53.05	0.0394383	0.601372	0.295177	0.019364		53.45	0.3
148.1	2.1323	3.1666	1.5822	2.3421	1.3367		146	0.2136		53.1	0.039475	0.601928	0.295453	0.019382		53.5	0.3
148.2	2.1324	3.1621	1.5835	2.3464	1.3384		146.1	0.218		53.15	0.0395118	0.602485	0.295729	0.0194		53.55	0.3
148.3	2.1366	3.1632	1.5828	2.3458	1.3362		146.2	0.2245		53.2	0.0395486	0.603042	0.296006	0.019418		53.6	0.3
148.4	2.1371	3.1652	1.5893	2.3484	1.3356		146.3	0.2285		53.25	0.0395853	0.603598	0.296282	0.019436		53.65	0.3
148.5	2.1357	3.1677	1.5879	2.3496	1.3423		146.4	0.234		53.3	0.0396221	0.604155	0.296558	0.019455		53.7	0.3
148.6	2.1335	3.1669	1.586	2.3572	1.3382		146.5	0.238		53.35	0.0396589	0.604711	0.296835	0.019473		53.75	0.3
148.7	2.1415	3.1646	1.5898	2.3593	1.3403		146.6	0.2505		53.4	0.0396956	0.605268	0.297111	0.019491		53.8	0.3
148.8	2.1437	3.1664	1.5821	2.3548	1.3395		146.7	0.2595		53.45	0.0397324	0.605825	0.297387	0.019509		53.85	0.3
148.9	2.14	3.1659	1.5856	2.3559	1.3342		146.8	0.2686		53.5	0.0397692	0.606381	0.297663	0.019527		53.9	0.3
149	2.136	3.1696	1.5854	2.3555	1.3357		146.9	0.2619		53.55	0.0398059	0.606938	0.29794	0.019546		53.95	0.3
149.1	2.1337	3.1714	1.5854	2.3593	1.3372		147	0.2566		53.6	0.0398427	0.607494	0.298216	0.019564		54	0.3
149.2	2.1315	3.1708	1.5836	2.3611	1.3447		147.1	0.2599		53.65	0.0398795	0.608051	0.298492	0.019582		54.05	0.3
149.3	2.1309	3.1725	1.5833	2.3645	1.3451		147.2	0.2657		53.7	0.0399162	0.608607	0.298768	0.0196		54.1	0.3
149.4	2.1278	3.1722	1.5831	2.3667	1.3471		147.3	0.2729		53.75	0.039953	0.609164	0.299044	0.019619		54.15	0.3
149.5	2.1246	3.1725	1.5824	2.369	1.345		147.4	0.2701		53.8	0.0399897	0.60972	0.299321	0.019637		54.2	0.3
149.6	2.1216	3.1766	1.5826	2.3671	1.3412		147.5	0.278		53.85	0.0400265	0.610276	0.299597	0.019655		54.25	0.3
149.7	2.1215	3.1771	1.5831	2.365	1.3348		147.6	0.2814		53.9	0.0400633	0.610833	0.299873	0.019673		54.3	0.3
149.8	2.1229	3.1769	1.582	2.3705	1.3335		147.7	0.2814		53.95	0.0401	0.611389	0.300149	0.019691		54.35	0.3
149.9	2.1224	3.1795	1.5854	2.3732	1.3304		147.8	0.2876		54	0.0401368	0.611946	0.300426	0.01971		54.4	0.3
150	2.1214	3.1821	1.5837	2.3721	1.3344		147.9	0.2884		54.05	0.0401735	0.612502	0.300702	0.019728		54.45	0.3
150.1	2.1243	3.1805	1.586	2.3628	1.3334		148	0.2854		54.1	0.0402103	0.613058	0.300978	0.019746		54.5	0.3
150.2	2.1274	3.1837	1.583	2.367	1.3388		148.1	0.2936		54.15	0.040247	0.613615	0.301254	0.019764		54.55	0.3
150.3	2.1312	3.1901	1.5845	2.3653	1.3373		148.2	0.2977		54.2	0.0402838	0.614171	0.30153	0.019782		54.6	0.3
150.4	2.1354	3.1866	1.5885	2.3635	1.337		148.3	0.2995		54.25	0.0403205	0.614727	0.301807	0.019801		54.65	0.3
150.5	2.1315	3.1858	1.5933	2.3629	1.3375		148.4	0.3071		54.3	0.0403573	0.615283	0.302083	0.019819		54.7	0.3
150.6	2.133	3.1853	1.592	2.36	1.3408		148.5	0.3114		54.35	0.040394	0.615839	0.302359	0.019837		54.75	0.3
150.7	2.1339	3.1903	1.5914	2.3578	1.3369		148.6	0.3142		54.4	0.0404308	0.616396	0.302635	0.019855		54.8	0.3
150.8	2.1368	3.1879	1.588	2.3572	1.3318		148.7	0.3181		54.45	0.0404675	0.616952	0.302911	0.019873		54.85	0.3
150.9	2.1387	3.1884	1.5885	2.3614	1.3317		148.8	0.3193		54.5	0.0405043	0.617508	0.303187	0.019892		54.9	0.3
151	2.139	3.1906	1.5861	2.3642	1.3346		148.9	0.3179		54.55	0.040541	0.618064	0.303464	0.01991		54.95	0.3
151.1	2.141	3.1948	1.583	2.363	1.3345		149	0.3196		54.6	0.0405778	0.61862	0.30374	0.019928		55	0.3
151.2	2.1374	3.1957	1.5803	2.3695	1.333		149.1	0.3208		54.65	0.0406145	0.619176	0.304016	0.019946		55.05	0.3
151.3	2.1394	3.1984	1.5793	2.3735	1.337		149.2	0.3213		54.7	0.0406513	0.619732	0.304292	0.019965		55.1	0.3
151.4	2.1384	3.2026	1.5763	2.372	1.3335		149.3	0.3257		54.75	0.040688	0.620289	0.304568	0.019983		55.15	0.3
151.5	2.1417	3.2011	1.5716	2.3733	1.3345		149.4	0.3271		54.8	0.0407248	0.620845	0.304844	0.020001		55.2	0.3
151.6	2.1446	3.2042	1.5766	2.3732	1.3352		149.5	0.3282		54.85	0.0407615	0.621401	0.30512	0.020019		55.25	0.3
151.7	2.14	3.2049	1.5746	2.3685	1.3345		149.6	0.3262		54.9	0.0407983	0.621957	0.305397	0.020037		55.3	0.3
151.8	2.1393	3.2084	1.5753	2.369	1.3331		149.7	0.3286		54.95	0.040835	0.622512	0.305673	0.020056		55.35	0.3
151.9	2.1381	3.2115	1.5769	2.371	1.3309		149.8	0.3292		55	0.0408717	0.623068	0.305949	0.020074		55.4	0.3
152	2.1368	3.2091	1.5799	2.3659	1.3314		149.9	0.3311		55.05	0.0409085	0.623624	0.306225	0.020092		55.45	0.3
152.1	2.1294	3.2087	1.5775	2.3616	1.3327		150	0.3333		55.1	0.0409452	0.62418	0.306501	0.02011		55.5	0.3
152.2	2.1288	3.2064	1.5767	2.3603	1.3362		150.1	0.3376		55.15	0.0409819	0.624736	0.306777	0.020128		55.55	0.3
152.3	2.1272	3.2083	1.574	2.36	1.337		150.2	0.3374		55.2	0.0410187	0.625292	0.307053	0.020147		55.6	0.3
152.4	2.131	3.2164	1.5719	2.3619	1.3335		150.3	0.3408		55.25	0.0410554	0.625848	0.307329	0.020165		55.65	0.3
152.5	2.1315	3.221	1.5694	2.3626	1.3348		150.4	0.3434		55.3	0.0410922	0.626404	0.307606	0.020183		55.7	0.3
152.6	2.1311	3.2229	1.5714	2.3608	1.334		150.5	0.3424		55.35	0.0411289	0.62696	0.307882	0.020201		55.75	0.3
152.7	2.1333	3.2228	1.5778	2.3613	1.3292		150.6	0.3415		55.4	0.0411656	0.627515	0.308158	0.020219		55.8	0.3
152.8	2.1315	3.2221	1.5797	2.3631	1.3217		150.7	0.3405		55.45	0.0412024	0.628071	0.308434	0.020238		55.85	0.3
152.9	2.1269	3.2244	1.5831	2.364	1.3234		150.8	0.3371		55.5	0.0412391	0.628627	0.30871	0.020256		55.9	0.3
153	2.1288	3.226	1.5828	2.3698	1.3229		150.9	0.336		55.55	0.0412758	0.629183	0.308986	0.020274		55.95	0.3
153.1	2.1308	3.2295	1.5817	2.3704	1.3266		151	0.3387		55.6	0.0413125	0.629738	0.309262	0.020292		56	0.3
153.2	2.1377	3.2305	1.5785	2.3746	1.3252		151.1	0.3389		55.65	0.0413493	0.630294	0.309538	0.020311		56.05	0.3
153.3	2.138	3.2287	1.5757	2.3745	1.3262		151.2	0.337		55.7	0.041386	0.63085	0.309814	0.020329		56.1	0.3
153.4	2.1441	3.232	1.5743	2.3765	1.3207		151.3	0.3364		55.75	0.0414227	0.631405	0.31009	0.020347		56.15	0.3
153.5	2.1466	3.236	1.5755	2.3765	1.3222		151.4	0.3398		55.8	0.0414595	0.631961	0.310366	0.020365		56.2	0.3
[truncated: 74,601 more rows]

## Sheet: Data for Fig 7 Panel A
PGT121 Fab FRET binding experiments
[truncated: 29 more rows]

## Sheet: Data for Fig 7 Panel B
Knob domain FRET competition experiments
[truncated: 46 more rows]

[truncated: 4 more sheets: Data for S1 Fig, Data for S3 Fig, Data for S6 Fig, Data for S7 Fig]
